# Supplementary material for: Crystal structure of pyridinium tetra­iso­thio­cyanato­dipyridine­chromium(III) pyridine monosolvate
Source: Acta Crystallogr E Crystallogr Commun. 2019 Nov 15;75(Pt 12):1875–9. doi: 10.1107/S2056989019014488 (PMC6895946; doi:10.1107/S2056989019014488)
Supplement: Supplementary file 1 [file e-75-01875-sup1.cif]

##############################################################################
#                                                                            #
# This CIF contains the data in a paper accepted for publication in          #
# Acta Crystallographica Section E. It conforms to the requirements of       #
# Notes for Authors for Acta Crystallographica Section E, and has been       #
# peer reviewed under the auspices of the IUCr Commission on Journals.       #
#                                                                            #
# Full details of the Crystallographic Information File format               #
# are given in the paper "The Crystallographic Information File (CIF):       #
# a New Standard Archive File for Crystallography" by S. R. Hall, F. H.      #
# Allen and I. D. Brown [Acta Cryst. (1991), A47, 655-685].                  #
#                                                                            #
# The current version of the core CIF dictionary is obtainable from          #
# ftp://ftp.iucr.org/pub/cif_core.dic.                                       #
#                                                                            #
# Software is freely available for graphical display of the structure(s)     #
# in this CIF. For information consult the CIF software page                 #
# http://www.iucr.org/resources/cif/software.                                #
#                                                                            #
# This file may be used for bona fide research purposes within the           #
# scientific community so long as proper attribution is given to the journal # 
# article from which it was obtained.                                        #
#                                                                            #
##############################################################################
data_I
_audit_creation_method     'SHELXL-2014/7'
_database_code_depnum_ccdc_archive     'CCDC 1962530,1962530'
_chemical_name_systematic
;
Pyridinium tetraisothiocyanatobis(pyridine)chromium(III)
pyridine monosolvate
;
_chemical_name_common     ?
_chemical_formula_moiety     'C14 H10 Cr N6 S4 -, C5 H5.70 N +, C5 H5.30 N'
_chemical_formula_sum     'C24 H21 Cr N8 S4'
_chemical_formula_iupac     '(C5 H6 N) [Cr (N C S)4 (C5 H5 N1)2], C5 H5 N'
_chemical_formula_weight     601.73
_chemical_melting_point     ?
_chemical_absolute_configuration     ?
_space_group_crystal_system     orthorhombic
_space_group_name_H-M_alt     'P m c 21'
_space_group_name_Hall     'P 2c -2'
loop_
    _space_group_symop_operation_xyz
    'x, y, z'
    '-x, -y, z+1/2'
    'x, -y, z+1/2'
    '-x, y, z'
_cell_length_a     10.1068(5)
_cell_length_b     8.8168(6)
_cell_length_c     16.2628(9)
_cell_angle_alpha     90
_cell_angle_beta     90
_cell_angle_gamma     90
_cell_volume     1449.17(15)
_cell_formula_units_Z     2
_cell_measurement_reflns_used     12253
_cell_measurement_theta_min     2.628
_cell_measurement_theta_max     28.095
_cell_measurement_temperature     293(2)
_exptl_crystal_description     plate
_exptl_crystal_colour     green
_exptl_crystal_size_max     0.12
_exptl_crystal_size_mid     0.07
_exptl_crystal_size_min     0.02
_exptl_crystal_density_diffrn     1.379
_exptl_crystal_density_meas     ?
_exptl_crystal_density_method     ?
_exptl_crystal_F_000     618
_exptl_absorpt_coefficient_mu     0.711
_exptl_absorpt_correction_type     numerical
_exptl_absorpt_process_details
;
(X-SHAPE and X-RED32; Stoe & Cie, 2008)
;
_exptl_absorpt_correction_T_min     0.7864
_exptl_absorpt_correction_T_max     0.9656
_exptl_special_details     ?
_diffrn_ambient_temperature     293(2)
_diffrn_source     ?
_diffrn_radiation_type     MoK\a
_diffrn_radiation_wavelength     0.71073
_diffrn_measurement_device_type     'Stoe IPDS1'
_diffrn_measurement_method     'Phi scans'
_diffrn_detector_area_resol_mean     ?
_diffrn_reflns_number     12253
_diffrn_reflns_av_R_equivalents     0.0619
_diffrn_reflns_av_unetI/netI     0.0481
_diffrn_reflns_theta_min     2.628
_diffrn_reflns_theta_max     26.989
_diffrn_reflns_theta_full     25.242
_diffrn_measured_fraction_theta_max     0.983
_diffrn_measured_fraction_theta_full     0.985
_diffrn_reflns_limit_h_min     -11
_diffrn_reflns_limit_h_max     12
_diffrn_reflns_limit_k_min     -11
_diffrn_reflns_limit_k_max     11
_diffrn_reflns_limit_l_min     -20
_diffrn_reflns_limit_l_max     20
_refine_special_details     ?
_reflns_number_total     3153
_reflns_number_gt     2452
_reflns_threshold_expression     'I > 2\s(I)'
_refine_ls_structure_factor_coef     Fsqd
_refine_ls_matrix_type     full
_refine_ls_R_factor_all     0.0667
_refine_ls_R_factor_gt     0.0428
_refine_ls_wR_factor_gt     0.0924
_refine_ls_wR_factor_ref     0.1056
_refine_ls_goodness_of_fit_ref     1.024
_refine_ls_restrained_S_all     1.024
_refine_ls_number_reflns     3153
_refine_ls_number_parameters     193
_refine_ls_number_restraints     1
_refine_ls_hydrogen_treatment     constr
_refine_ls_weighting_scheme     calc
_refine_ls_weighting_details
              'w=1/[\s^2^(Fo^2^)+(0.0503P)^2^+0.4808P] where P=(Fo^2^+2Fc^2^)/3'
_atom_sites_solution_hydrogens     geom
_atom_sites_solution_primary     ?
_atom_sites_solution_secondary     ?
_refine_ls_shift/su_max     0.000
_refine_ls_shift/su_mean     0.000
_refine_diff_density_max     0.298
_refine_diff_density_min     -0.422
_refine_ls_extinction_method     none
_refine_ls_extinction_coef     .
_refine_ls_abs_structure_details
;
Flack <i>x</i> determined using 925 quotients [(I+)-(I-)]/[(I+)+(I-)]
(Parsons <i>et al.</i>,  2013)
;
_refine_ls_abs_structure_Flack     -0.027(19)
loop_
    _atom_type_symbol
    _atom_type_description
    _atom_type_scat_dispersion_real
    _atom_type_scat_dispersion_imag
    _atom_type_scat_source
    'C' 'C' 0.0033 0.0016
                         'International Tables Vol C Tables 4.2.6.8 and 6.1.1.4'
    'H' 'H' 0.0000 0.0000
                         'International Tables Vol C Tables 4.2.6.8 and 6.1.1.4'
    'N' 'N' 0.0061 0.0033
                         'International Tables Vol C Tables 4.2.6.8 and 6.1.1.4'
    'S' 'S' 0.1246 0.1234
                         'International Tables Vol C Tables 4.2.6.8 and 6.1.1.4'
    'Cr' 'Cr' 0.3209 0.6236
                         'International Tables Vol C Tables 4.2.6.8 and 6.1.1.4'
_computing_data_collection
;
X-AREA (Stoe & Cie, 2008)
;
_computing_cell_refinement
;
X-AREA (Stoe & Cie, 2008)
;
_computing_data_reduction
;
X-AREA (Stoe & Cie, 2008)
;
_computing_structure_solution
;
SHELXS97 (Sheldrick, 2008)
;
_computing_structure_refinement
;
SHELXL2014 (Sheldrick, 2015)
;
_computing_molecular_graphics
;
XP in SHELXTL (Sheldrick, 2008) and DIAMOND (Brandenburg, 1999)
;
_computing_publication_material
;
publCIF (Westrip, 2010)
;
loop_
    _atom_site_type_symbol
    _atom_site_label
    _atom_site_fract_x
    _atom_site_fract_y
    _atom_site_fract_z
    _atom_site_U_iso_or_equiv
    _atom_site_adp_type
    _atom_site_calc_flag
    _atom_site_occupancy
    _atom_site_disorder_assembly
    _atom_site_disorder_group
    Cr Cr1 0.500000 0.64497(13) 0.99944(7) 0.0350(3) Uani d 1 . .
    N N1 0.6380(5) 0.5526(5) 0.9278(3) 0.0456(11) Uani d 1 . .
    C C1 0.7030(6) 0.4870(6) 0.8803(3) 0.0409(12) Uani d 1 . .
    S S1 0.7901(2) 0.39515(18) 0.81396(11) 0.0671(5) Uani d 1 . .
    N N2 0.3635(5) 0.7405(5) 1.0697(3) 0.0453(11) Uani d 1 . .
    C C2 0.2924(6) 0.8219(6) 1.1063(3) 0.0410(12) Uani d 1 . .
    S S2 0.1955(2) 0.9312(2) 1.15735(11) 0.0689(5) Uani d 1 . .
    N N11 0.500000 0.8403(7) 0.9254(4) 0.0378(13) Uani d 1 . .
    C C11 0.6137(6) 0.9059(6) 0.9028(3) 0.0446(13) Uani d 1 . .
    H H11 0.693081 0.859637 0.917262 0.053 Uiso calc 1 . .
    C C12 0.6175(7) 1.0412(6) 0.8584(4) 0.0522(14) Uani d 1 . .
    H H12 0.697858 1.084674 0.843515 0.063 Uiso calc 1 . .
    C C13 0.500000 1.1087(10) 0.8372(5) 0.054(2) Uani d 1 . .
    H H13 0.499999 1.200033 0.808600 0.065 Uiso calc 1 . .
    N N21 0.500000 0.4529(7) 1.0738(4) 0.0380(14) Uani d 1 . .
    C C21 0.500000 0.4633(10) 1.1565(5) 0.051(2) Uani d 1 . .
    H H21 0.500000 0.558953 1.180637 0.061 Uiso calc 1 . .
    C C22 0.500000 0.3371(11) 1.2067(6) 0.065(3) Uani d 1 . .
    H H22 0.500000 0.348073 1.263584 0.078 Uiso calc 1 . .
    C C23 0.500000 0.1953(12) 1.1719(6) 0.068(3) Uani d 1 . .
    H H23 0.500000 0.109435 1.205088 0.082 Uiso calc 1 . .
    C C24 0.500000 0.1805(10) 1.0868(6) 0.059(2) Uani d 1 . .
    H H24 0.500000 0.085445 1.061946 0.070 Uiso calc 1 . .
    C C25 0.500000 0.3110(9) 1.0405(5) 0.0441(18) Uani d 1 . .
    H H25 0.500000 0.301981 0.983543 0.053 Uiso calc 1 . .
    N N31 0.000000 1.0017(9) 0.4322(5) 0.061(2) Uani d 1 . .
    H H31A 0.000000 0.920955 0.461881 0.073 Uiso calc 0.3 . .
    C C31 0.000000 0.9933(10) 0.3502(6) 0.057(2) Uani d 1 . .
    H H31 0.000000 0.898380 0.325264 0.068 Uiso calc 1 . .
    C C32 0.000000 1.1428(12) 0.4678(6) 0.062(2) Uani d 1 . .
    H H32 0.000000 1.150849 0.524812 0.075 Uiso calc 1 . .
    C C33 0.000000 1.2701(11) 0.4217(6) 0.060(2) Uani d 1 . .
    H H33 0.000000 1.364655 0.447130 0.072 Uiso calc 1 . .
    C C34 0.000000 1.2604(10) 0.3374(5) 0.051(2) Uani d 1 . .
    H H34 0.000000 1.347438 0.305068 0.061 Uiso calc 1 . .
    C C35 0.000000 1.1195(10) 0.3021(5) 0.051(2) Uani d 1 . .
    H H35 0.000000 1.109984 0.245176 0.062 Uiso calc 1 . .
    N N41 0.000000 0.7526(8) 0.5271(5) 0.0557(19) Uani d 1 . .
    H H41A 0.000000 0.832178 0.496530 0.067 Uiso calc 0.7 . .
    C C41 0.1138(8) 0.6919(8) 0.5505(5) 0.0686(19) Uani d 1 . .
    H H41 0.192859 0.735531 0.533295 0.082 Uiso calc 1 . .
    C C42 0.1165(8) 0.5636(8) 0.6004(5) 0.071(2) Uani d 1 . .
    H H42 0.196943 0.522486 0.617040 0.085 Uiso calc 1 . .
    C C43 0.000000 0.4985(10) 0.6248(5) 0.057(2) Uani d 1 . .
    H H43 0.000001 0.411685 0.657268 0.069 Uiso calc 1 . .
loop_
    _atom_site_aniso_label
    _atom_site_aniso_U_11
    _atom_site_aniso_U_22
    _atom_site_aniso_U_33
    _atom_site_aniso_U_12
    _atom_site_aniso_U_13
    _atom_site_aniso_U_23
    Cr1 0.0346(6) 0.0369(5) 0.0333(5) 0.000 0.000 -0.0032(5)
    N1 0.048(3) 0.049(3) 0.039(2) 0.001(2) 0.000(2) 0.001(2)
    C1 0.040(3) 0.037(3) 0.045(3) -0.001(2) 0.006(3) -0.001(2)
    S1 0.0761(13) 0.0503(8) 0.0749(11) -0.0015(8) 0.0372(9) -0.0093(8)
    N2 0.045(3) 0.047(3) 0.044(3) 0.002(2) 0.006(2) -0.003(2)
    C2 0.040(3) 0.045(3) 0.038(3) 0.001(2) -0.003(2) 0.001(2)
    S2 0.0684(12) 0.0846(12) 0.0537(9) 0.0326(9) 0.0046(9) -0.0143(8)
    N11 0.036(4) 0.040(3) 0.037(3) 0.000 0.000 -0.001(3)
    C11 0.041(3) 0.046(3) 0.047(3) -0.003(2) 0.001(2) 0.004(2)
    C12 0.059(4) 0.045(3) 0.052(3) -0.007(3) 0.010(3) 0.005(3)
    C13 0.071(6) 0.045(4) 0.046(5) 0.000 0.000 0.006(4)
    N21 0.040(4) 0.035(3) 0.039(3) 0.000 0.000 -0.004(2)
    C21 0.064(6) 0.054(5) 0.035(4) 0.000 0.000 -0.001(3)
    C22 0.090(8) 0.064(6) 0.042(4) 0.000 0.000 0.007(4)
    C23 0.096(8) 0.059(6) 0.050(5) 0.000 0.000 0.022(5)
    C24 0.074(7) 0.047(5) 0.055(5) 0.000 0.000 0.007(4)
    C25 0.051(5) 0.042(4) 0.039(4) 0.000 0.000 0.001(3)
    N31 0.051(5) 0.055(4) 0.075(5) 0.000 0.000 0.020(4)
    C31 0.059(6) 0.045(4) 0.066(6) 0.000 0.000 -0.005(4)
    C32 0.066(6) 0.076(6) 0.045(4) 0.000 0.000 0.003(5)
    C33 0.073(7) 0.051(5) 0.055(5) 0.000 0.000 -0.010(4)
    C34 0.054(5) 0.053(5) 0.045(4) 0.000 0.000 -0.001(4)
    C35 0.052(5) 0.059(5) 0.043(4) 0.000 0.000 -0.009(4)
    N41 0.054(5) 0.050(4) 0.063(5) 0.000 0.000 0.014(3)
    C41 0.051(4) 0.064(4) 0.091(5) 0.000(3) 0.004(4) 0.017(4)
    C42 0.056(5) 0.071(4) 0.086(5) 0.016(3) -0.002(4) 0.018(4)
    C43 0.079(7) 0.045(4) 0.047(5) 0.000 0.000 0.009(4)
_geom_special_details
;
 All esds (except the esd in the dihedral angle between two l.s. planes)
 are estimated using the full covariance matrix.  The cell esds are taken
 into account individually in the estimation of esds in distances, angles
 and torsion angles; correlations between esds in cell parameters are only
 used when they are defined by crystal symmetry.  An approximate (isotropic)
 treatment of cell esds is used for estimating esds involving l.s. planes.
;
loop_
    _geom_bond_atom_site_label_1
    _geom_bond_atom_site_label_2
    _geom_bond_site_symmetry_2
    _geom_bond_distance
    _geom_bond_publ_flag
    Cr1 N2 4_655 1.980(5) y
    Cr1 N2 . 1.980(5) y
    Cr1 N1 . 1.991(5) y
    Cr1 N1 4_655 1.991(5) y
    Cr1 N21 . 2.080(6) y
    Cr1 N11 . 2.102(6) y
    N1 C1 . 1.168(7) ?
    C1 S1 . 1.610(6) ?
    N2 C2 . 1.177(7) ?
    C2 S2 . 1.605(6) ?
    N11 C11 . 1.338(7) ?
    N11 C11 4_655 1.338(7) ?
    C11 C12 . 1.395(7) ?
    C11 H11 . 0.9300 ?
    C12 C13 . 1.373(8) ?
    C12 H12 . 0.9300 ?
    C13 H13 . 0.9300 ?
    N21 C21 . 1.349(10) ?
    N21 C25 . 1.363(10) ?
    C21 C22 . 1.379(12) ?
    C21 H21 . 0.9300 ?
    C22 C23 . 1.373(15) ?
    C22 H22 . 0.9300 ?
    C23 C24 . 1.390(13) ?
    C23 H23 . 0.9300 ?
    C24 C25 . 1.375(11) ?
    C24 H24 . 0.9300 ?
    C25 H25 . 0.9300 ?
    N31 C31 . 1.336(13) ?
    N31 C32 . 1.372(13) ?
    N31 H31A . 0.8600 ?
    C31 C35 . 1.360(13) ?
    C31 H31 . 0.9300 ?
    C32 C33 . 1.350(13) ?
    C32 H32 . 0.9300 ?
    C33 C34 . 1.375(12) ?
    C33 H33 . 0.9300 ?
    C34 C35 . 1.368(11) ?
    C34 H34 . 0.9300 ?
    C35 H35 . 0.9300 ?
    N41 C41 . 1.324(8) ?
    N41 C41 4 1.324(8) ?
    N41 H41A . 0.8600 ?
    C41 C42 . 1.393(9) ?
    C41 H41 . 0.9300 ?
    C42 C43 . 1.369(9) ?
    C42 H42 . 0.9300 ?
    C43 H43 . 0.9300 ?
loop_
    _geom_angle_atom_site_label_1
    _geom_angle_atom_site_label_2
    _geom_angle_atom_site_label_3
    _geom_angle_site_symmetry_1
    _geom_angle_site_symmetry_3
    _geom_angle
    _geom_angle_publ_flag
    N2 Cr1 N2 4_655 . 88.4(3) y
    N2 Cr1 N1 4_655 . 91.33(18) y
    N2 Cr1 N1 . . 178.9(2) y
    N2 Cr1 N1 4_655 4_655 178.9(2) y
    N2 Cr1 N1 . 4_655 91.33(18) y
    N1 Cr1 N1 . 4_655 88.9(3) y
    N2 Cr1 N21 4_655 . 90.62(18) y
    N2 Cr1 N21 . . 90.62(18) y
    N1 Cr1 N21 . . 90.39(18) y
    N1 Cr1 N21 4_655 . 90.40(18) y
    N2 Cr1 N11 4_655 . 88.98(18) y
    N2 Cr1 N11 . . 88.98(18) y
    N1 Cr1 N11 . . 90.00(18) y
    N1 Cr1 N11 4_655 . 90.00(18) y
    N21 Cr1 N11 . . 179.4(3) y
    C1 N1 Cr1 . . 169.7(5) ?
    N1 C1 S1 . . 178.9(6) ?
    C2 N2 Cr1 . . 167.6(5) ?
    N2 C2 S2 . . 179.1(5) ?
    C11 N11 C11 . 4_655 118.4(7) ?
    C11 N11 Cr1 . . 120.8(3) ?
    C11 N11 Cr1 4_655 . 120.7(3) ?
    N11 C11 C12 . . 122.4(6) ?
    N11 C11 H11 . . 118.8 ?
    C12 C11 H11 . . 118.8 ?
    C13 C12 C11 . . 118.5(6) ?
    C13 C12 H12 . . 120.8 ?
    C11 C12 H12 . . 120.8 ?
    C12 C13 C12 4_655 . 119.8(8) ?
    C12 C13 H13 4_655 . 120.1 ?
    C12 C13 H13 . . 120.1 ?
    C21 N21 C25 . . 117.3(7) ?
    C21 N21 Cr1 . . 121.6(5) ?
    C25 N21 Cr1 . . 121.1(5) ?
    N21 C21 C22 . . 122.4(8) ?
    N21 C21 H21 . . 118.8 ?
    C22 C21 H21 . . 118.8 ?
    C23 C22 C21 . . 119.4(8) ?
    C23 C22 H22 . . 120.3 ?
    C21 C22 H22 . . 120.3 ?
    C22 C23 C24 . . 119.8(9) ?
    C22 C23 H23 . . 120.1 ?
    C24 C23 H23 . . 120.1 ?
    C25 C24 C23 . . 117.8(9) ?
    C25 C24 H24 . . 121.1 ?
    C23 C24 H24 . . 121.1 ?
    N21 C25 C24 . . 123.5(7) ?
    N21 C25 H25 . . 118.3 ?
    C24 C25 H25 . . 118.3 ?
    C31 N31 C32 . . 118.1(8) ?
    C31 N31 H31A . . 120.9 ?
    C32 N31 H31A . . 120.9 ?
    N31 C31 C35 . . 121.9(8) ?
    N31 C31 H31 . . 119.0 ?
    C35 C31 H31 . . 119.0 ?
    C33 C32 N31 . . 121.4(9) ?
    C33 C32 H32 . . 119.3 ?
    N31 C32 H32 . . 119.3 ?
    C32 C33 C34 . . 120.1(9) ?
    C32 C33 H33 . . 119.9 ?
    C34 C33 H33 . . 119.9 ?
    C35 C34 C33 . . 118.3(8) ?
    C35 C34 H34 . . 120.8 ?
    C33 C34 H34 . . 120.8 ?
    C31 C35 C34 . . 120.1(8) ?
    C31 C35 H35 . . 119.9 ?
    C34 C35 H35 . . 119.9 ?
    C41 N41 C41 . 4 120.6(8) ?
    C41 N41 H41A . . 119.7 ?
    C41 N41 H41A 4 . 119.7 ?
    N41 C41 C42 . . 120.9(7) ?
    N41 C41 H41 . . 119.6 ?
    C42 C41 H41 . . 119.6 ?
    C43 C42 C41 . . 119.5(7) ?
    C43 C42 H42 . . 120.3 ?
    C41 C42 H42 . . 120.3 ?
    C42 C43 C42 . 4 118.7(8) ?
    C42 C43 H43 . . 120.6 ?
    C42 C43 H43 4 . 120.6 ?
loop_
    _geom_hbond_atom_site_label_D
    _geom_hbond_atom_site_label_H
    _geom_hbond_atom_site_label_A
    _geom_hbond_site_symmetry_A
    _geom_hbond_distance_DH
    _geom_hbond_distance_HA
    _geom_hbond_distance_DA
    _geom_hbond_angle_DHA
    _geom_hbond_publ_flag
    C12 H12 S1 1_565 0.93 2.93 3.647(6) 134.8 yes
    C32 H32 S2 2_574 0.93 3.01 3.719(8) 134.0 yes
    C32 H32 S2 3_574 0.93 3.01 3.719(8) 134.0 yes
    C35 H35 S2 1_554 0.93 2.90 3.494(7) 122.6 yes
    C35 H35 S2 4_554 0.93 2.90 3.494(7) 122.6 yes
    N31 H31A N41 . 0.86 1.82 2.684(11) 178.6 yes
    N41 H41A N31 . 0.86 1.82 2.684(11) 179.6 yes
_shelx_space_group_comment
;
The symmetry employed for this shelxl refinement is uniquely defined
by the following loop, which should always be used as a source of
symmetry information in preference to the above space-group names.
They are only intended as comments.
;
_shelx_estimated_absorpt_T_min     ?
_shelx_estimated_absorpt_T_max     ?
_shelx_hkl_file
;
   3   0   0 1541.51   52.35   0
   3   0   0 1559.73   56.63   0
   5   0   0  219.61   26.11   0
   5   0   0  261.40   28.06   0
   6   0   0 8133.56   61.42   0
   7   0   0 2263.36   40.21   0
   7   0   0 2252.98   39.94   0
   8   0   0 1915.00   45.48   0
   8   0   0 1979.33   45.76   0
   1   1   0 1064.52   52.72   0
  -1   1   0 1056.09   50.42   0
   1  -1   0 1078.97   53.07   0
  -1  -1   0 1058.78   51.54   0
  -2   1   0   35.71   45.25   0
   2  -1   0   54.44   37.92   0
  -2  -1   0   22.63   46.23   0
   2   1   0   42.40   45.76   0
  -3  -1   0 1723.36   45.90   0
   3  -1   0 1687.34   44.93   0
   3   1   0 1711.06   44.18   0
  -3   1   0 1713.86   45.39   0
   4   1   0   63.16   30.09   0
  -4  -1   0   85.21   35.03   0
   4  -1   0   62.54   27.30   0
  -4   1   0   65.65   38.60   0
  -5   1   0 3143.93   49.27   0
   5   1   0 2892.50   37.64   0
   5  -1   0 3136.07   41.42   0
  -5  -1   0 3228.58   47.34   0
   5   1   0 3054.34   40.02   0
   6   1   0   43.08   25.38   0
   6   1   0   34.89   28.71   0
   6  -1   0   39.29   28.08   0
  -6   1   0   48.29   38.10   0
   6  -1   0   35.03   27.68   0
   7   1   0  430.33   28.74   0
   7  -1   0  424.68   28.37   0
   7   1   0  395.06   24.84   0
   7  -1   0  382.74   27.98   0
   8  -1   0  178.11   27.05   0
   8  -1   0  181.49   25.21   0
   8   1   0  178.95   23.16   0
   8   1   0  200.23   26.52   0
   9   1   0    4.71   24.30   0
   9   1   0   11.46   24.52   0
   0  -2   0 2241.16   42.97   0
   0   2   0 2103.89   42.07   0
  -1  -2   0  268.16   38.02   0
   1   2   0  193.65   37.24   0
   1  -2   0  252.89   37.92   0
  -1   2   0  204.38   37.01   0
   2   2   0 2373.97   44.72   0
   2  -2   0 2216.66   38.93   0
  -2  -2   0 2234.41   38.69   0
  -2   2   0 2227.36   38.45   0
   3   2   0   -2.01   27.10   0
   3  -2   0   -6.41   27.84   0
  -3   2   0    7.91   33.31   0
  -3  -2   0  -12.34   27.82   0
  -4  -2   0   86.14   26.35   0
   4  -2   0   75.12   26.17   0
  -4   2   0  101.81   30.87   0
   4   2   0   86.26   31.25   0
   5  -2   0 1165.98   33.36   0
   5   2   0 1189.69   32.36   0
  -5   2   0 1214.42   33.30   0
  -5  -2   0 1244.16   34.30   0
  -6  -2   0   46.14   29.04   0
   6  -2   0   56.47   27.13   0
  -6   2   0   48.74   27.52   0
   6   2   0   40.41   26.74   0
   7  -2   0   73.07   29.91   0
  -7   2   0   69.50   31.06   0
  -7  -2   0   73.36   29.22   0
   7   2   0   44.92   29.65   0
   7   2   0   88.32   30.14   0
  -8   2   0  130.16   33.28   0
   8  -2   0  119.49   26.45   0
   8   2   0  130.56   27.76   0
   8   2   0  132.04   28.12   0
   8  -2   0  124.47   27.52   0
   9  -2   0    9.62   21.37   0
   9   2   0   21.29   19.87   0
   9   2   0   33.76   25.84   0
   9  -2   0   18.57   23.43   0
  10   2   0   31.63   23.22   0
  10   2   0   30.59   19.75   0
   0   3   0  160.44   29.17   0
   0  -3   0  147.31   30.24   0
  -1   3   0  105.73   28.28   0
  -1  -3   0   86.40   20.59   0
   1  -3   0   57.67   29.09   0
   1   3   0   55.29   28.29   0
   2   3   0  138.96   26.77   0
   2  -3   0  164.04   27.54   0
  -2   3   0  151.46   26.71   0
  -2  -3   0  174.54   27.35   0
   3   3   0 1510.05   29.04   0
  -3  -3   0 1552.06   29.68   0
  -3   3   0 1602.54   28.87   0
   3  -3   0 1516.19   29.63   0
  -4  -3   0   96.18   25.18   0
  -4   3   0  109.94   24.28   0
   4  -3   0   72.69   25.66   0
   4   3   0  124.96   30.06   0
  -5   3   0  355.76   28.10   0
   5   3   0  333.37   23.46   0
   5  -3   0  344.09   29.18   0
  -5  -3   0  347.87   29.11   0
  -6   3   0   44.39   26.00   0
   6  -3   0   17.82   21.97   0
   6   3   0   40.16   26.08   0
  -6  -3   0   11.55   27.27   0
   7   3   0  584.18   26.39   0
   7  -3   0  588.66   26.82   0
  -7   3   0  605.89   26.97   0
  -7  -3   0  616.68   27.85   0
   8  -3   0  135.08   26.98   0
  -8   3   0  143.32   23.87   0
   8   3   0  155.89   23.11   0
  -8  -3   0  149.40   29.05   0
   8   3   0  122.79   23.77   0
   9  -3   0    8.88   23.92   0
   9   3   0   20.63   21.60   0
   9   3   0   15.46   20.30   0
  -9  -3   0   10.98   26.29   0
  -9   3   0   14.36   24.79   0
  10  -3   0   43.94   21.55   0
  10   3   0   11.95   22.84   0
 -10   3   0   52.61   24.97   0
  10  -3   0   47.78   24.63   0
  10   3   0   55.69   22.45   0
  11   3   0   20.31   21.83   0
  11   3   0   30.65   26.53   0
   0  -4   0  490.44   26.76   0
   0   4   0  514.07   25.93   0
  -1  -4   0  856.64   26.98   0
   1  -4   0  955.11   27.29   0
  -1   4   0  952.61   26.40   0
   1   4   0  919.27   26.29   0
  -2  -4   0  -18.25   25.22   0
   2   4   0  -31.29   23.88   0
  -2   4   0  -30.84   23.69   0
   2  -4   0  -51.04   25.26   0
  -3  -4   0 5630.70   34.35   0
  -3   4   0 5643.41   34.36   0
   3  -4   0 5451.67   34.69   0
   3   4   0 5557.23   33.69   0
  -4   4   0  567.50   23.55   0
  -4  -4   0  537.34   24.34   0
   4  -4   0  563.40   24.54   0
   4   4   0  554.51   23.75   0
  -5  -4   0  155.26   22.37   0
  -5   4   0  160.96   21.61   0
   5  -4   0  168.02   27.45   0
   5   4   0  191.40   26.51   0
  -6  -4   0  115.53   21.30   0
   6  -4   0   83.11   21.14   0
  -6   4   0   95.65   20.41   0
   6   4   0   95.67   25.33   0
  -7  -4   0  622.93   22.35   0
  -7   4   0  637.77   21.39   0
   7   4   0  680.59   25.85   0
   7  -4   0  616.65   22.06   0
   8   4   0   -5.59   20.91   0
  -8  -4   0  -17.63   22.01   0
  -8   4   0   -8.11   21.09   0
   8  -4   0   24.39   21.69   0
  -9   4   0  164.58   20.49   0
   9   4   0  151.04   20.49   0
   9   4   0  147.88   19.99   0
  -9  -4   0  170.78   21.53   0
   9  -4   0  150.42   20.50   0
  10  -4   0   57.62   21.56   0
  10   4   0   74.37   19.33   0
 -10   4   0   81.95   22.25   0
 -10  -4   0   57.53   23.73   0
  10   4   0   61.84   18.50   0
 -11   4   0  102.02   27.54   0
  11  -4   0  102.95   28.84   0
  11   4   0   88.05   25.74   0
  11  -4   0   84.37   30.04   0
  11   4   0  116.42   24.34   0
  12   4   0   12.30   20.22   0
  12   4   0   12.18   24.47   0
   0  -5   0   12.14   23.35   0
   0   5   0   -8.11   22.34   0
  -1  -5   0    2.68   23.16   0
   1  -5   0   21.28   23.19   0
  -1   5   0  -25.77   22.25   0
   1   5   0  -33.30   22.30   0
   2   5   0  185.40   22.30   0
  -2  -5   0  156.41   23.16   0
   2  -5   0  165.86   23.50   0
  -2   5   0  234.37   22.29   0
   3   5   0  120.24   21.60   0
  -3   5   0  113.14   21.52   0
  -3  -5   0  117.28   22.30   0
   3  -5   0  135.07   22.46   0
  -4  -5   0  327.56   22.40   0
  -4   5   0  298.40   21.72   0
   4   5   0  302.90   22.19   0
   4  -5   0  314.78   22.93   0
   5   5   0   38.44   20.66   0
  -5   5   0   35.44   20.17   0
   5  -5   0   35.76   21.40   0
  -5  -5   0   93.08   20.99   0
   6   5   0   12.56   19.99   0
  -6  -5   0   32.91   20.32   0
  -6   5   0   55.36   23.62   0
   6  -5   0   43.06   24.97   0
   7  -5   0  108.85   22.28   0
   7   5   0   96.24   17.88   0
  -7  -5   0   98.72   18.35   0
  -7   5   0   82.03   17.57   0
   8   5   0   19.52   20.11   0
   8  -5   0   -0.34   16.60   0
  -8   5   0    6.28   16.38   0
  -8  -5   0   -5.21   17.07   0
  -9   5   0   43.37   18.77   0
   9  -5   0   49.39   18.91   0
  -9  -5   0   64.04   16.08   0
   9   5   0   53.84   18.70   0
  10  -5   0   14.93   21.68   0
  10   5   0    0.04   21.60   0
 -10  -5   0   -5.32   23.36   0
 -10   5   0    6.80   21.78   0
  10   5   0   25.05   22.03   0
  11   5   0   12.59   21.09   0
  11   5   0   -1.30   19.92   0
  11  -5   0    5.54   23.44   0
 -11   5   0   28.24   24.04   0
 -11  -5   0   -4.22   22.04   0
   0   6   0   53.53   21.05   0
   0  -6   0   55.00   21.73   0
   1  -6   0  511.39   22.59   0
   1   6   0  475.28   22.12   0
  -1  -6   0  482.21   22.62   0
  -1   6   0  521.83   22.15   0
   2   6   0 1212.44   23.36   0
  -2   6   0 1205.59   23.23   0
  -2  -6   0 1146.84   23.78   0
   2  -6   0 1227.10   23.96   0
  -3   6   0    6.00   20.20   0
  -3  -6   0   33.64   20.94   0
   3  -6   0   -8.13   21.22   0
   3   6   0   36.31   20.53   0
   4  -6   0  723.56   22.34   0
   4   6   0  711.71   21.61   0
  -4  -6   0  701.26   21.61   0
  -4   6   0  662.15   21.10   0
   5  -6   0 1954.37   24.62   0
  -5   6   0 1812.08   23.53   0
  -5  -6   0 1839.00   24.15   0
   5   6   0 1907.38   23.93   0
  -6   6   0   59.30   17.21   0
  -6  -6   0   90.09   17.83   0
   6  -6   0   67.46   18.34   0
   6   6   0   63.62   17.86   0
  -7   6   0   55.82   20.11   0
   7   6   0   62.76   16.62   0
  -7  -6   0   41.36   17.02   0
   7  -6   0   71.17   20.59   0
   8   6   0   68.53   15.82   0
  -8   6   0   83.90   18.81   0
  -8  -6   0   82.79   16.09   0
   8  -6   0   77.87   15.96   0
   9   6   0   84.10   18.26   0
  -9   6   0   76.14   22.32   0
  -9  -6   0   66.38   19.07   0
   9  -6   0   54.81   18.76   0
 -10   6   0   17.17   20.64   0
  10   6   0   15.62   20.51   0
  10  -6   0   15.37   20.84   0
 -10  -6   0   34.78   21.86   0
   0  -7   0  169.97   20.18   0
   0   7   0  207.65   19.64   0
   1   7   0  412.19   20.36   0
  -1   7   0  452.83   20.23   0
  -1  -7   0  434.05   20.79   0
   1  -7   0  408.93   20.81   0
  -2   7   0   -7.83   19.36   0
   2   7   0  -33.95   19.47   0
   2  -7   0   30.68   20.19   0
  -2  -7   0   39.68   19.95   0
  -3  -7   0  513.38   20.15   0
   3  -7   0  476.37   14.93   0
  -3   7   0  421.52   20.01   0
   3   7   0  448.52   20.01   0
  -4  -7   0  156.23   18.39   0
  -4   7   0  158.88   18.04   0
   4   7   0  161.20   18.49   0
   4  -7   0  173.89   18.99   0
   5   7   0   72.12   17.00   0
   5  -7   0   41.17   17.68   0
  -5   7   0   21.70   16.49   0
  -5  -7   0   50.84   17.03   0
  -6  -7   0   64.95   16.36   0
  -6   7   0   40.91   15.87   0
   6  -7   0   42.19   16.92   0
   6   7   0   25.27   16.58   0
   7  -7   0  149.17   19.17   0
  -7   7   0  106.70   18.70   0
  -7  -7   0  138.70   19.18   0
   7   7   0   94.59   15.71   0
   8   7   0   26.33   18.09   0
  -8   7   0   14.26   17.97   0
   8  -7   0   20.37   22.58   0
  -8  -7   0    9.26   18.49   0
   9   7   0  110.91   17.44   0
  -9  -7   0  122.92   18.10   0
   9  -7   0  127.18   21.44   0
  -9   7   0  113.49   21.05   0
 -10  -7   0   36.30   16.84   0
  10  -7   0   38.40   16.22   0
 -10   7   0   68.70   19.48   0
  10   7   0   61.21   19.39   0
   0  -8   0    5.98   17.45   0
   0   8   0   60.97   17.11   0
  -1  -8   0   26.88   17.38   0
   1   8   0   67.43   17.38   0
   1  -8   0   46.69   17.44   0
  -1   8   0   52.28   17.24   0
   2  -8   0   78.33   17.30   0
  -2   8   0  118.77   16.89   0
  -2  -8   0   98.35   17.16   0
   2   8   0   76.70   17.09   0
   3  -8   0  127.25   17.59   0
  -3   8   0  108.38   16.71   0
  -3  -8   0  150.97   17.50   0
   3   8   0  112.97   17.18   0
  -4   8   0  147.70   16.30   0
  -4  -8   0  186.14   12.14   0
   4   8   0  185.09   16.87   0
   4  -8   0  141.31   17.04   0
  -5  -8   0   59.14   15.67   0
   5   8   0   48.30   15.93   0
   5  -8   0   58.05   16.25   0
  -5   8   0   47.87   15.21   0
   6   8   0   16.62   15.52   0
  -6  -8   0   37.04   15.31   0
   6  -8   0   20.67   15.72   0
  -6   8   0   46.49   14.74   0
   7   8   0   25.28   18.02   0
  -7   8   0   40.22   17.32   0
  -7  -8   0   30.87   17.86   0
   7  -8   0   20.60   18.03   0
  -8  -8   0    0.25   16.87   0
   8  -8   0    0.16   17.11   0
   8   8   0   -6.07   20.57   0
  -8   8   0   10.31   16.29   0
  -9   8   0   -6.38   18.67   0
  -9  -8   0   34.89   19.49   0
   9  -8   0    0.40   15.68   0
   9   8   0   38.65   15.28   0
   0   9   0   70.16   11.20   0
   0  -9   0   55.92   15.94   0
  -1  -9   0   24.83   15.85   0
   1  -9   0   43.97   15.93   0
   1   9   0   30.33   15.59   0
  -1   9   0   63.50   15.37   0
   2   9   0  346.05   16.26   0
   2  -9   0  355.83   16.75   0
  -2  -9   0  344.62   16.61   0
  -2   9   0  308.63   16.28   0
  -3  -9   0    9.22   15.14   0
   3  -9   0    0.46   15.58   0
  -3   9   0   -7.62   14.91   0
   3   9   0   -1.37   15.21   0
  -4  -9   0   33.02   16.74   0
   4   9   0   23.97   17.21   0
   4  -9   0    5.81   17.74   0
  -4   9   0   51.21   16.15   0
   5   9   0  119.79   18.23   0
   5  -9   0   71.15   19.38   0
  -5  -9   0   66.37   18.28   0
  -5   9   0   69.35   17.81   0
   6   9   0   22.95   17.30   0
   6  -9   0   10.72   17.76   0
  -6  -9   0   18.51   17.18   0
  -6   9   0   -4.28   16.67   0
  -7  -9   0   -4.99   16.42   0
  -7   9   0    3.80   15.85   0
   7  -9   0   21.30   16.36   0
   7   9   0   -6.62   16.25   0
   0  10   0   -3.77   17.65   0
   0 -10   0    9.44   17.83   0
   1 -10   0  187.96   18.32   0
  -1 -10   0  147.28   13.31   0
   1  10   0   84.38   17.95   0
  -1  10   0   99.58   17.82   0
   2 -10   0  141.60   18.29   0
  -2  10   0   79.09   17.72   0
  -2 -10   0  150.61   13.03   0
   2  10   0   67.76   18.08   0
  -3 -10   0   32.00   17.11   0
   3 -10   0   -1.94   17.69   0
   3  10   0   31.32   16.95   0
  -3  10   0  -18.36   16.78   0
  -4  10   0   10.12   16.26   0
   4 -10   0   18.31   17.64   0
   4  10   0    6.90   16.86   0
  -4 -10   0   16.60   16.72   0
   5  10   0   41.26   16.44   0
   5 -10   0  -55.92   17.46   0
  -5 -10   0   35.42   16.59   0
  -5  10   0   43.29   16.06   0
   0 -11   0   27.68   16.72   0
   0  11   0   -8.65   16.12   0
  -1 -11   0   44.26   16.21   0
   1  11   0   46.29   16.21   0
  -1  11   0   15.32   16.00   0
   1 -11   0   36.16   16.71   0
  -2 -11   0   52.36   16.31   0
  -2  11   0   15.66   15.91   0
   2  11   0   44.66   11.45   0
   2 -11   0   53.35   11.94   0
   2   0   1  -19.42   41.32   0
  -2   0  -1   -9.84   39.74   0
   2   0   1  -22.35   50.89   0
   3   0   1  -16.99   42.86   0
  -3   0  -1  -11.97   34.66   0
   3   0   1  -10.96   43.58   0
   4   0   1    6.81   31.84   0
   4   0   1   -2.02   29.43   0
   5   0   1   -0.67   24.82   0
   5   0   1  -38.06   27.88   0
   6   0   1  438.65   32.51   0
   6   0   1  247.43   24.77   0
   7   0   1  135.46   28.86   0
   7   0   1  153.97   26.44   0
   8   0   1  144.52   23.94   0
   8   0   1  109.06   25.76   0
   9   0   1    9.96   21.70   0
   9   0   1    8.20   22.26   0
   0   1  -1 1812.75   55.59   0
   0  -1  -1 1883.52   56.59   0
   0  -1   1 1903.94   55.27   0
   0   1   1 1810.82   54.32   0
  -1  -1  -1 1385.27   52.42   0
   1  -1   1 1446.24   53.19   0
  -1   1   1 1426.96   51.53   0
   1  -1  -1 1412.67   64.08   0
   1   1  -1 1463.29   53.57   0
   1   1   1 1440.63   53.33   0
  -1  -1   1 1426.24   52.34   0
  -1   1  -1 1460.30   51.33   0
   3   1   1 1404.83   43.18   0
  -3   1  -1 1238.88   36.23   0
  -3  -1  -1 1276.39   37.25   0
  -3   1   1 1301.06   44.38   0
   3  -1   1 1381.27   43.86   0
   3  -1  -1 1329.15   48.34   0
  -3  -1   1 1332.09   44.49   0
   3   1  -1 1342.17   42.49   0
  -4  -1   1  183.50   44.21   0
  -4   1  -1  193.29   34.03   0
   4  -1  -1  196.14   29.40   0
   4   1  -1  216.56   33.30   0
   4   1   1  197.71   32.99   0
  -4   1   1  168.16   38.83   0
   4  -1   1  176.52   32.68   0
  -4  -1  -1  235.61   36.34   0
   4   1   1  159.68   31.73   0
   5  -1   1  366.95   29.60   0
   5  -1  -1  454.14   32.67   0
   5   1   1  305.32   31.39   0
  -5   1  -1  442.60   34.23   0
  -5  -1  -1  501.09   37.23   0
   5   1   1  415.52   25.84   0
  -5  -1   1  397.82   42.04   0
   5   1  -1  552.17   35.05   0
   5   1  -1  409.93   29.53   0
  -5   1   1  383.58   44.37   0
   6  -1  -1  594.46   37.08   0
   6  -1   1  526.08   30.63   0
   6   1  -1  606.45   31.43   0
   6  -1   1  557.24   27.91   0
   6   1   1  578.40   29.16   0
  -6   1  -1  623.71   31.58   0
   6  -1  -1  608.49   33.67   0
   6   1   1  548.84   28.65   0
   6   1  -1  569.20   28.85   0
   7  -1   1  280.68   25.45   0
  -7   1  -1  282.51   32.30   0
   7   1  -1  250.05   31.03   0
   7   1   1  292.46   30.57   0
   7  -1   1  251.68   31.19   0
   7   1  -1  238.48   30.49   0
   7   1   1  294.65   29.83   0
   8  -1   1  367.22   26.93   0
   8  -1   1  354.11   27.70   0
   8   1   1  373.24   27.20   0
   8   1   1  402.00   28.76   0
   9   1   1  192.11   26.60   0
   9  -1   1  200.69   26.06   0
   9   1   1  201.04   24.09   0
   9  -1   1  191.04   21.50   0
  10  -1   1   25.75   23.86   0
  10   1   1   20.47   19.94   0
  10   1   1   24.81   18.40   0
  10  -1   1   30.15   23.94   0
   0  -2  -1 2146.27   42.68   0
   0  -2   1 2088.68   33.01   0
   0   2  -1 2244.26   42.20   0
   0   2   1 2095.99   41.82   0
   1   2  -1 3029.39   43.56   0
   1   2   1 3202.94   43.77   0
  -1  -2  -1 3359.69   45.25   0
  -1   2  -1 3126.68   43.50   0
   1  -2   1 3208.06   44.58   0
  -1  -2   1 3039.58   44.18   0
  -1   2   1 2936.43   43.51   0
   1  -2  -1 2866.14   44.50   0
  -2  -2   1 2524.29   39.25   0
   2  -2   1 2508.77   39.12   0
  -2   2   1 2486.42   38.85   0
   2   2  -1 2517.57   38.81   0
  -2   2  -1 2402.37   37.95   0
  -2  -2  -1 2463.53   38.66   0
   2   2   1 2403.30   37.66   0
   2  -2  -1 2616.00   45.88   0
  -3  -2  -1  111.43   28.09   0
   3   2  -1  102.93   27.23   0
  -3   2   1   80.79   33.35   0
   3  -2   1   89.39   27.91   0
   3  -2  -1   99.68   33.61   0
   3   2   1   84.92   33.23   0
  -3  -2   1   89.41   27.72   0
  -3   2  -1   98.11   27.21   0
  -4  -2   1  450.82   27.65   0
  -4   2   1  468.57   32.06   0
   4  -2   1  485.66   33.16   0
   4   2   1  444.57   26.76   0
  -4  -2  -1  425.77   33.29   0
  -4   2  -1  408.81   26.43   0
   4   2  -1  444.32   31.88   0
   4  -2  -1  426.35   32.48   0
   5   2  -1 1003.62   31.99   0
   5   2   1  871.12   26.32   0
   5  -2  -1 1004.17   32.42   0
  -5  -2  -1 1044.06   33.66   0
  -5   2  -1  948.15   27.28   0
  -5   2   1  905.85   32.25   0
  -5  -2   1  913.85   32.92   0
   5  -2   1  847.41   27.32   0
   6   2   1  250.35   27.13   0
  -6  -2   1  250.56   29.23   0
  -6   2  -1  300.60   28.27   0
   6  -2   1  258.76   23.19   0
   6   2  -1  267.63   27.53   0
  -6  -2  -1  278.41   29.78   0
  -6   2   1  229.46   28.19   0
   6   2   1  241.55   27.83   0
   6  -2  -1  281.84   30.73   0
   7  -2  -1  239.69   29.92   0
   7   2  -1  211.45   23.11   0
  -7  -2   1  259.25   33.87   0
   7   2  -1  259.61   30.16   0
   7   2   1  269.42   25.99   0
  -7   2   1  237.02   31.87   0
  -7  -2  -1  222.71   30.12   0
  -7   2  -1  230.55   27.61   0
   7  -2   1  250.51   26.85   0
   7   2   1  227.84   27.49   0
   8   2  -1  284.27   30.28   0
   8  -2   1  278.88   29.14   0
  -8   2  -1  259.69   26.42   0
   8   2  -1  228.42   23.14   0
   8   2   1  284.85   30.23   0
   8   2   1  271.86   28.41   0
   8  -2   1  239.13   26.72   0
   8  -2  -1  245.54   27.07   0
   8  -2  -1  224.94   26.93   0
  -8   2   1  275.39   39.31   0
   9   2   1  143.97   22.04   0
   9   2   1  156.89   24.78   0
   9  -2   1  161.86   24.81   0
  -9   2  -1  177.35   25.54   0
   9   2  -1  157.76   22.98   0
   9   2  -1  173.34   24.94   0
   9  -2   1  158.37   25.24   0
  10   2   1   -0.76   19.96   0
  10  -2   1   13.26   20.98   0
  10  -2   1    6.57   22.77   0
  10   2   1   20.41   21.76   0
  11   2   1   57.36   26.42   0
  11   2   1   42.63   24.52   0
   0   3   1 2987.68   34.81   0
   0   3  -1 2887.25   34.99   0
   0  -3   1 2814.42   34.96   0
   0  -3  -1 2907.05   35.25   0
  -1  -3   1  682.80   29.97   0
  -1   3  -1  767.91   29.71   0
   1  -3   1  738.04   30.06   0
   1  -3  -1  718.97   30.16   0
   1   3   1  741.50   29.82   0
  -1  -3  -1  775.71   30.07   0
   1   3  -1  739.40   22.02   0
  -1   3   1  699.75   29.40   0
   2  -3   1 1656.50   30.79   0
   2  -3  -1 1702.56   30.72   0
  -2  -3   1 1585.34   30.69   0
  -2  -3  -1 1650.89   30.71   0
  -2   3  -1 1619.03   30.17   0
   2   3   1 1661.67   29.94   0
   2   3  -1 1722.58   30.42   0
  -2   3   1 1559.19   30.23   0
   3   3  -1 1521.45   28.70   0
  -3   3   1 1629.17   29.42   0
   3  -3   1 1609.93   29.56   0
  -3  -3   1 1608.41   29.56   0
   3   3   1 1594.11   29.00   0
   3  -3  -1 1562.45   29.83   0
  -3   3  -1 1549.65   28.80   0
  -3  -3  -1 1520.16   29.59   0
   4   3  -1  955.23   31.51   0
  -4  -3   1  951.39   27.51   0
  -4   3  -1 1024.75   31.69   0
  -4  -3  -1  866.49   27.30   0
   4   3   1  965.30   26.79   0
  -4   3   1  970.95   31.50   0
   4  -3   1  891.48   28.17   0
   4  -3  -1  888.85   27.84   0
   5  -3  -1 1145.54   26.89   0
   5   3   1 1099.05   25.40   0
  -5  -3   1 1114.10   26.27   0
   5  -3   1 1152.84   31.10   0
  -5  -3  -1 1140.05   26.18   0
  -5   3  -1 1163.67   25.66   0
   5   3  -1 1175.37   30.59   0
  -5   3   1 1067.45   25.82   0
   6  -3   1  156.20   27.40   0
  -6  -3   1  173.16   22.63   0
  -6  -3  -1  143.26   22.97   0
   6   3   1  182.25   26.52   0
  -6   3  -1  134.02   22.10   0
  -6   3   1  146.82   26.61   0
   6  -3  -1  143.93   27.50   0
   6   3  -1  143.86   21.80   0
   7  -3  -1  196.70   29.08   0
  -7  -3  -1  245.67   27.06   0
  -7  -3   1  188.52   21.57   0
   7   3   1  219.32   20.77   0
  -7   3  -1  222.41   25.63   0
  -7   3   1  191.87   29.20   0
   7  -3   1  210.95   25.46   0
   7   3  -1  197.77   24.99   0
  -8   3   1  245.82   27.82   0
   8   3   1  275.57   23.37   0
  -8   3  -1  251.08   24.28   0
   8   3  -1  268.20   27.12   0
   8  -3  -1  242.55   27.60   0
   8  -3   1  240.26   23.75   0
  -8  -3   1  231.81   25.36   0
  -8  -3  -1  241.93   21.37   0
   8   3   1  219.27   24.37   0
  -9  -3   1   67.18   29.31   0
   9   3   1   70.04   23.56   0
   9  -3  -1   81.82   25.87   0
   9   3  -1   68.55   24.77   0
   9   3   1   59.81   21.90   0
  -9   3  -1   55.30   21.57   0
   9   3  -1   83.57   23.82   0
  -9   3   1   63.78   28.08   0
   9  -3   1   65.51   20.86   0
  10   3  -1  103.15   23.91   0
  10   3   1  120.62   22.89   0
  10   3   1  129.13   21.97   0
 -10   3  -1  124.54   22.77   0
  10   3  -1  112.46   21.61   0
  10  -3   1   81.68   25.59   0
  10  -3   1  116.78   22.38   0
  11  -3   1    7.17   28.44   0
  11   3   1   -6.69   27.67   0
  11   3   1   21.13   27.85   0
  11  -3   1    9.76   24.78   0
  12   3   1    4.55   25.66   0
  12   3   1    9.64   23.82   0
   0  -4  -1  863.61   27.17   0
   0   4  -1  823.91   26.55   0
   0   4   1  860.40   26.40   0
   0  -4   1  840.24   27.27   0
   1  -4  -1  116.35   25.15   0
  -1   4   1  131.69   24.52   0
  -1  -4  -1   99.43   25.15   0
  -1  -4   1  108.14   25.32   0
   1   4   1   93.67   24.55   0
   1  -4   1  134.70   25.05   0
  -1   4  -1  120.08   24.42   0
   1   4  -1   78.25   17.41   0
  -2   4  -1   17.93   23.86   0
   2   4   1   22.18   17.18   0
   2  -4   1   70.60   25.30   0
  -2  -4  -1  104.28   25.44   0
   2  -4  -1   49.08   25.21   0
  -2   4   1   14.86   23.95   0
   2   4  -1  -15.52   24.30   0
  -2  -4   1   31.36   25.11   0
  -3  -4  -1 1372.79   27.08   0
   3   4  -1 1383.14   26.24   0
  -3   4  -1 1339.00   26.31   0
  -3  -4   1 1464.73   27.05   0
   3  -4   1 1389.71   27.01   0
  -3   4   1 1373.62   26.49   0
   3   4   1 1364.09   26.10   0
   3  -4  -1 1348.61   26.79   0
  -4  -4   1  365.06   28.69   0
   4   4   1  413.69   23.77   0
   4   4  -1  417.82   23.47   0
  -4  -4  -1  398.39   23.85   0
  -4   4   1  449.01   23.22   0
   4  -4   1  406.42   24.08   0
  -4   4  -1  450.95   23.15   0
   4  -4  -1  426.84   24.26   0
   5  -4  -1   98.61   27.32   0
   5   4  -1   68.20   21.91   0
  -5  -4  -1   68.44   27.06   0
  -5   4   1   74.36   21.24   0
  -5   4  -1   90.72   26.14   0
  -5  -4   1   77.55   22.01   0
   5   4   1   85.06   21.51   0
   5  -4   1   71.92   22.62   0
  -6  -4   1  246.78   26.33   0
  -6   4   1  225.64   25.46   0
   6  -4  -1  204.93   21.52   0
  -6   4  -1  216.76   20.85   0
   6   4  -1  217.91   21.28   0
  -6  -4  -1  220.94   21.70   0
   6  -4   1  229.97   26.39   0
   6   4   1  217.91   21.11   0
   7  -4  -1  316.84   25.36   0
   7   4   1  364.50   24.99   0
   7   4  -1  349.00   24.88   0
  -7  -4  -1  358.52   26.05   0
  -7  -4   1  304.65   21.18   0
  -7   4  -1  316.43   20.56   0
   7  -4   1  346.44   25.21   0
  -7   4   1  334.92   24.75   0
  -8   4  -1   21.23   17.17   0
   8  -4  -1   -8.13   24.54   0
  -8  -4  -1  -14.24   18.20   0
   8   4   1    2.63   20.79   0
   8   4  -1   23.92   20.87   0
   8  -4   1   21.34   20.98   0
  -8  -4   1   15.63   21.89   0
  -8   4   1    0.85   21.03   0
  -9   4   1   35.49   19.84   0
   9   4  -1   23.73   19.47   0
  -9   4  -1   29.17   19.71   0
   9   4   1   18.05   15.92   0
  -9  -4   1   31.76   20.72   0
  -9  -4  -1   25.11   21.41   0
   9   4   1   33.48   20.02   0
   9  -4   1   46.43   19.65   0
   9  -4  -1   23.43   19.65   0
  10  -4   1   60.11   18.75   0
  10   4   1   56.72   18.21   0
  10   4  -1   57.69   20.94   0
 -10  -4   1   52.83   20.83   0
 -10   4   1   62.84   22.24   0
 -10  -4  -1   64.11   20.39   0
  10   4  -1   57.83   22.05   0
 -10   4  -1   59.29   19.19   0
  10  -4  -1   61.36   21.32   0
  10   4   1   74.29   19.49   0
  11   4  -1   18.04   23.59   0
  11  -4   1    9.00   26.86   0
 -11   4  -1   10.58   27.89   0
  11   4   1   22.39   25.14   0
  11  -4   1   10.90   26.68   0
  11   4  -1    6.61   22.73   0
  11   4   1   38.36   24.03   0
  12  -4   1    3.61   23.69   0
  12   4   1   -0.61   25.07   0
  12   4   1   -7.96   24.09   0
  12  -4   1    3.64   23.73   0
   0  -5   1  543.50   24.45   0
   0  -5  -1  564.57   24.30   0
   0   5   1  541.17   23.29   0
   0   5  -1  584.95   23.48   0
  -1  -5   1  363.04   23.91   0
   1   5   1  340.52   23.01   0
  -1   5   1  337.71   23.02   0
  -1   5  -1  368.08   22.95   0
  -1  -5  -1  441.41   23.81   0
   1  -5   1  389.50   23.87   0
   1  -5  -1  408.87   23.85   0
   1   5  -1  364.22   22.98   0
  -2   5  -1 1415.58   24.66   0
  -2  -5   1 1283.46   25.36   0
   2  -5  -1 1347.83   25.42   0
   2  -5   1 1353.18   25.69   0
  -2   5   1 1424.48   24.80   0
   2   5  -1 1300.73   24.79   0
  -2  -5  -1 1275.07   19.20   0
   2   5   1 1413.68   24.67   0
   3  -5  -1  511.31   23.30   0
   3   5  -1  512.06   22.49   0
   3   5   1  478.81   22.52   0
  -3   5  -1  470.51   22.39   0
  -3   5   1  518.21   22.44   0
  -3  -5   1  506.52   22.96   0
   3  -5   1  504.87   23.25   0
  -3  -5  -1  506.73   23.19   0
   4   5   1 1026.33   23.59   0
   4  -5  -1 1010.84   24.38   0
  -4   5  -1  993.79   23.15   0
  -4  -5  -1 1033.26   23.88   0
  -4   5   1 1020.61   23.47   0
   4  -5   1 1032.32   24.50   0
   4   5  -1 1028.26   23.68   0
  -4  -5   1  971.61   23.85   0
  -5  -5  -1 1178.59   23.61   0
  -5   5   1 1154.17   27.35   0
   5  -5  -1 1124.05   23.84   0
  -5   5  -1 1110.76   22.64   0
   5  -5   1 1173.40   24.02   0
   5   5  -1 1165.30   27.57   0
  -5  -5   1 1184.76   23.65   0
   5   5   1 1115.37   23.09   0
  -6  -5  -1  221.49   20.78   0
  -6   5   1  169.10   19.69   0
   6  -5   1  232.50   25.30   0
  -6  -5   1  235.86   24.99   0
   6  -5  -1  183.61   20.76   0
   6   5  -1  231.21   24.79   0
  -6   5  -1  182.13   19.63   0
   6   5   1  204.79   20.37   0
   7  -5   1   40.24   18.08   0
  -7  -5  -1   89.25   18.19   0
  -7   5   1   54.75   21.03   0
   7  -5  -1   45.90   18.18   0
  -7  -5   1   35.46   22.09   0
   7   5  -1   54.65   17.92   0
   7   5   1   37.50   17.72   0
  -7   5  -1   73.02   17.59   0
   8   5  -1  173.40   20.64   0
   8  -5  -1  167.33   17.23   0
  -8  -5   1  165.78   17.37   0
   8   5   1  181.45   20.67   0
  -8   5   1  185.45   20.44   0
  -8  -5  -1  154.63   17.73   0
  -8   5  -1  195.48   20.69   0
   8  -5   1  175.00   20.80   0
   9   5   1  143.67   18.91   0
  -9   5  -1  128.27   15.90   0
  -9  -5   1  133.76   19.88   0
  -9   5   1  129.78   19.32   0
   9   5  -1  136.25   19.01   0
   9  -5  -1  125.86   19.37   0
  -9  -5  -1  133.30   16.70   0
   9  -5   1  130.41   16.00   0
  10  -5   1  127.69   22.52   0
 -10   5   1  132.55   22.73   0
  10   5  -1  151.65   25.32   0
  10   5   1   97.44   18.91   0
 -10   5  -1  144.33   22.68   0
 -10  -5   1  125.90   23.62   0
 -10  -5  -1  117.30   20.02   0
  10   5   1   91.79   22.23   0
  10  -5  -1  103.91   26.10   0
 -11   5   1   93.79   23.64   0
  11  -5   1   62.37   20.65   0
  11   5  -1   62.02   24.48   0
 -11   5  -1   73.46   24.66   0
 -11  -5   1   89.40   21.12   0
  11   5   1   67.43   21.73   0
  11  -5  -1   76.95   24.08   0
  11   5   1   75.41   20.43   0
  11   5  -1   68.96   20.38   0
 -11  -5  -1   83.58   22.51   0
   0   6  -1 1352.48   23.58   0
   0   6   1 1470.16   23.77   0
   0  -6   1 1432.86   24.28   0
   0  -6  -1 1336.85   24.21   0
  -1  -6  -1  187.98   22.01   0
   1   6  -1  191.05   21.51   0
  -1   6   1  151.89   21.40   0
   1  -6  -1  195.35   21.84   0
   1  -6   1  194.86   21.98   0
  -1  -6   1  198.53   21.99   0
   1   6   1  172.79   21.36   0
  -1   6  -1  170.69   21.15   0
  -2   6   1  310.99   21.44   0
   2   6  -1  326.12   21.64   0
   2  -6   1  308.56   22.19   0
  -2  -6  -1  344.62   22.09   0
  -2   6  -1  347.02   21.12   0
   2   6   1  330.60   21.51   0
  -2  -6   1  297.91   21.93   0
   2  -6  -1  265.77   16.06   0
   3  -6   1  844.13   22.79   0
  -3  -6  -1  817.97   16.82   0
   3   6  -1  841.38   22.17   0
   3  -6  -1  795.35   16.97   0
   3   6   1  802.52   22.05   0
  -3  -6   1  800.06   22.38   0
  -3   6  -1  798.35   22.11   0
  -3   6   1  838.30   22.06   0
   4  -6  -1  368.95   21.50   0
  -4  -6  -1  369.22   20.95   0
  -4   6   1  395.12   20.26   0
   4   6  -1  383.33   20.98   0
   4   6   1  393.19   20.95   0
  -4   6  -1  370.24   20.15   0
   4  -6   1  404.72   21.40   0
  -4  -6   1  385.36   20.83   0
   5  -6   1 1124.21   22.61   0
  -5  -6   1 1095.13   21.86   0
  -5   6  -1 1061.04   21.46   0
   5  -6  -1 1090.50   22.42   0
   5   6   1 1091.03   21.95   0
  -5  -6  -1 1103.75   22.27   0
   5   6  -1 1089.43   22.23   0
  -5   6   1 1056.31   21.60   0
   6  -6  -1   69.67   21.84   0
  -6   6   1   29.52   16.97   0
  -6  -6   1   33.59   17.67   0
   6   6  -1   34.74   17.75   0
   6  -6   1   63.94   17.97   0
  -6   6  -1   53.72   17.04   0
   6   6   1   40.63   17.59   0
  -6  -6  -1   12.43   17.78   0
   7  -6  -1  105.42   17.10   0
   7  -6   1  143.78   17.52   0
   7   6   1  156.42   16.96   0
  -7  -6   1  120.65   17.23   0
  -7   6  -1  132.45   16.81   0
   7   6  -1  151.22   17.18   0
  -7  -6  -1  136.85   17.21   0
  -7   6   1  144.32   20.40   0
  -8   6   1    7.32   14.85   0
   8   6   1   20.25   15.34   0
  -8  -6   1   46.24   15.45   0
   8  -6   1   47.90   18.97   0
  -8  -6  -1   18.51   19.34   0
  -8   6  -1    0.46   15.10   0
   8  -6  -1   22.39   18.94   0
   8   6  -1    8.14   18.66   0
   9  -6  -1   58.70   18.39   0
   9  -6   1   58.86   22.43   0
  -9  -6   1   59.74   18.70   0
  -9   6  -1   53.35   18.37   0
  -9   6   1   49.94   22.11   0
   9   6  -1   78.50   22.30   0
  -9  -6  -1   53.58   19.20   0
   9   6   1   78.27   22.08   0
 -10   6   1  106.32   21.18   0
  10  -6   1   91.60   21.34   0
  10  -6  -1   98.61   21.42   0
  10   6  -1   94.92   20.70   0
 -10  -6  -1  112.95   18.34   0
 -10   6  -1  122.76   21.12   0
 -10  -6   1   90.29   17.97   0
  10   6   1  111.40   17.25   0
   0  -7  -1  239.60   20.40   0
   0  -7   1  259.47   20.28   0
   0   7   1  232.13   14.47   0
   0   7  -1  274.97   20.01   0
  -1  -7  -1   42.53   20.18   0
  -1  -7   1   65.68   20.11   0
   1  -7   1   62.60   20.03   0
   1  -7  -1   47.07   20.31   0
   1   7  -1   65.61   19.55   0
   1   7   1   57.84   14.00   0
  -1   7   1   85.43   19.66   0
  -1   7  -1   35.16   19.51   0
  -2  -7  -1  186.74   20.31   0
  -2  -7   1  166.13   14.40   0
   2   7   1  172.35   19.81   0
   2  -7   1  178.36   20.62   0
   2  -7  -1  212.64   20.37   0
  -2   7  -1  132.40   19.60   0
   2   7  -1  164.34   19.78   0
  -2   7   1  143.00   19.67   0
  -3  -7   1  558.23   20.25   0
   3  -7  -1  566.30   20.58   0
   3   7  -1  541.75   20.22   0
  -3  -7  -1  581.93   20.43   0
  -3   7  -1  547.96   14.89   0
   3   7   1  579.36   19.96   0
  -3   7   1  546.73   20.08   0
   3  -7   1  593.83   20.60   0
   4   7  -1   91.90   18.57   0
  -4  -7   1  139.68   18.23   0
  -4   7  -1  100.20   17.70   0
   4  -7  -1  119.71   18.76   0
   4   7   1   81.80   18.44   0
  -4   7   1  130.60   17.52   0
  -4  -7  -1  128.59   18.12   0
   4  -7   1  126.80   18.86   0
   5   7  -1   20.08   21.04   0
  -5   7   1   17.11   16.50   0
   5   7   1   23.81   17.02   0
  -5   7  -1   25.53   16.42   0
   5  -7   1    6.41   17.77   0
   5  -7  -1   23.56   17.58   0
  -5  -7   1   22.29   17.04   0
  -5  -7  -1   29.00   12.14   0
  -6   7  -1   60.57   19.17   0
  -6   7   1   14.61   15.78   0
   6  -7   1   30.27   17.06   0
   6   7  -1   39.12   16.50   0
   6  -7  -1   33.95   16.93   0
   6   7   1   41.16   19.97   0
  -6  -7  -1   42.12   16.35   0
  -6  -7   1   36.91   16.44   0
   7   7  -1  173.69   19.33   0
   7   7   1  172.02   16.08   0
   7  -7  -1  163.39   16.18   0
  -7   7  -1  153.70   15.61   0
  -7   7   1  149.60   15.57   0
   7  -7   1  195.84   16.13   0
  -7  -7   1  119.52   16.04   0
  -7  -7  -1  161.25   16.18   0
   8  -7   1   29.29   18.40   0
   8   7  -1   36.05   18.05   0
   8  -7  -1   26.60   22.60   0
   8   7   1   16.43   22.15   0
  -8  -7  -1   21.96   18.71   0
  -8   7  -1   47.88   17.72   0
  -8  -7   1   64.01   18.42   0
  -8   7   1   44.03   21.58   0
  -9   7  -1   24.93   20.32   0
   9  -7  -1   -3.36   20.98   0
   9   7  -1   27.66   16.66   0
  -9   7   1   31.88   16.56   0
  -9  -7  -1   28.51   17.38   0
  -9  -7   1   12.74   17.15   0
   9  -7   1  -26.37   21.05   0
   9   7   1   14.26   16.66   0
  10  -7  -1  -11.45   19.45   0
  10   7   1    3.61   15.49   0
 -10  -7   1   -0.77   16.43   0
  10   7  -1   12.43   18.62   0
 -10   7   1   11.67   15.36   0
 -10   7  -1    5.44   19.15   0
 -10  -7  -1   -9.29   20.23   0
  10  -7   1    6.80   15.74   0
   0  -8  -1  281.48   17.97   0
   0  -8   1  260.88   18.02   0
   0   8   1  292.20   17.83   0
   0   8  -1  350.09   17.84   0
  -1  -8  -1   87.60   17.58   0
  -1   8  -1  116.58   17.04   0
   1  -8   1   82.09   17.44   0
  -1  -8   1   72.50   17.47   0
   1   8  -1   87.06   17.23   0
   1   8   1  120.10   17.20   0
  -1   8   1   79.53   17.15   0
   1  -8  -1   72.01   17.54   0
  -2  -8  -1   19.08   17.19   0
   2  -8   1   65.90   17.30   0
   2  -8  -1   49.82   17.26   0
   2   8   1   50.23   12.02   0
  -2   8   1   25.19   16.75   0
  -2   8  -1   16.06   16.59   0
  -2  -8   1   41.12   17.26   0
   2   8  -1    5.61   17.01   0
  -3  -8   1  149.82   17.36   0
   3  -8   1  130.32   17.57   0
  -3  -8  -1  132.21   17.30   0
   3   8  -1  129.01   17.11   0
  -3   8   1  123.46   16.72   0
   3  -8  -1  139.48   17.72   0
   3   8   1  134.77   17.03   0
  -3   8  -1   96.48   16.92   0
  -4  -8   1  -10.13   16.21   0
  -4   8  -1    6.97   15.59   0
  -4  -8  -1  -14.82   16.29   0
   4   8   1    6.48   16.55   0
   4  -8  -1   39.26   16.93   0
  -4   8   1   22.19   15.56   0
   4   8  -1    2.75   16.32   0
   4  -8   1    7.25   16.81   0
   5  -8   1   66.79   16.28   0
   5  -8  -1   55.10   16.12   0
  -5  -8   1   64.50   15.70   0
  -5   8  -1   74.16   15.04   0
   5   8   1   70.96   15.87   0
  -5   8   1   63.37   15.16   0
   5   8  -1   54.89   15.78   0
  -5  -8  -1   67.85   15.72   0
   6   8   1   23.80   15.31   0
  -6  -8  -1   26.88   18.43   0
  -6   8   1   28.56   14.53   0
  -6   8  -1    8.75   14.61   0
  -6  -8   1    2.26   15.17   0
   6   8  -1   16.88   15.19   0
   6  -8   1   26.75   15.55   0
   6  -8  -1   17.26   15.47   0
  -7   8  -1  153.86   17.76   0
  -7  -8  -1  113.39   18.53   0
  -7  -8   1  126.09   18.33   0
  -7   8   1  139.69   17.50   0
   7  -8  -1  131.89   18.53   0
   7   8  -1  103.45   18.51   0
   7  -8   1  132.45   18.61   0
   7   8   1  130.93   18.37   0
  -8  -8   1   21.48   16.88   0
   8  -8   1    0.91   17.01   0
   8   8  -1   54.50   20.35   0
  -8  -8  -1   31.09   17.06   0
   8  -8  -1   -9.56   20.79   0
   8   8   1   -0.57   16.58   0
  -8   8   1   38.75   19.66   0
  -8   8  -1   25.03   16.40   0
  -9  -8  -1   21.50   16.38   0
  -9   8   1   10.25   15.44   0
   9  -8  -1   12.58   16.20   0
  -9   8  -1   14.55   15.51   0
   9   8   1   29.93   15.59   0
   9   8  -1   24.31   15.52   0
  -9  -8   1   45.06   19.56   0
   9  -8   1   13.55   19.49   0
   0  -9   1   75.53   16.05   0
   0   9   1   97.12   15.67   0
   0  -9  -1  152.90   16.03   0
   0   9  -1   74.34   15.72   0
   1  -9   1   85.33   15.91   0
  -1  -9  -1  102.59   11.43   0
   1  -9  -1   64.99   16.12   0
  -1   9  -1   81.03   15.62   0
   1   9  -1  138.41   15.57   0
   1   9   1  122.91   15.71   0
  -1   9   1  154.45   15.62   0
  -1  -9   1  104.16   16.05   0
  -2  -9   1   99.89   15.94   0
   2   9  -1  143.96   15.85   0
   2   9   1  128.98   15.77   0
   2  -9   1  142.71   15.89   0
  -2   9   1  133.09   15.66   0
  -2   9  -1  147.56   15.54   0
  -2  -9  -1  123.14   16.04   0
   2  -9  -1  172.06   16.15   0
   3   9  -1  116.42   15.60   0
   3   9   1  131.41   15.59   0
  -3  -9   1  124.77   15.57   0
  -3  -9  -1  119.81   15.78   0
   3  -9   1   95.20   16.08   0
   3  -9  -1  167.57   15.83   0
  -3   9  -1   73.76   15.15   0
  -3   9   1  122.43   15.28   0
  -4  -9   1   57.29   17.01   0
   4   9  -1   86.17   17.37   0
   4  -9  -1   82.22   19.72   0
  -4  -9  -1   97.75   16.98   0
   4   9   1   65.42   19.36   0
   4  -9   1   68.57   17.66   0
  -4   9  -1   24.23   16.48   0
  -4   9   1   34.50   16.60   0
  -5   9  -1   73.96   17.60   0
  -5  -9   1   63.10   18.22   0
   5  -9  -1  102.22   18.84   0
   5   9  -1   55.86   13.22   0
   5  -9   1  161.60   19.97   0
  -5  -9  -1   83.83   18.30   0
   5   9   1   79.82   18.61   0
  -5   9   1   43.22   17.69   0
   6   9   1   48.91   17.34   0
   6  -9   1   59.19   17.70   0
   6   9  -1   46.00   17.50   0
  -6  -9   1   54.71   17.23   0
   6  -9  -1   67.74   17.57   0
  -6  -9  -1   21.25   17.38   0
  -6   9  -1   25.03   16.81   0
  -6   9   1   58.49   16.60   0
   7  -9  -1   60.62   16.87   0
   7   9  -1   37.56   16.70   0
  -7  -9  -1   40.02   16.84   0
  -7   9  -1   60.30   19.31   0
   7  -9   1   41.11   16.88   0
  -7  -9   1   72.37   16.63   0
   7   9   1   60.47   16.79   0
  -7   9   1   47.14   16.10   0
   0 -10  -1   76.81   18.34   0
   0  10  -1   69.52   17.68   0
   0 -10   1   78.95   18.22   0
   0  10   1   58.53   18.06   0
  -1  10  -1   13.49   17.40   0
   1 -10  -1   12.00   18.21   0
   1 -10   1   16.84   17.82   0
   1  10   1  -32.42   17.68   0
  -1 -10  -1   -2.11   12.75   0
  -1  10   1    7.69   17.38   0
   1  10  -1    6.32   17.40   0
  -1 -10   1  -13.42   17.86   0
   2  10  -1   46.52   17.70   0
   2 -10   1   37.39   18.10   0
  -2 -10   1   45.45   17.98   0
   2  10   1   31.26   17.67   0
   2 -10  -1   82.04   18.19   0
  -2 -10  -1   74.55   18.09   0
  -2  10   1   67.52   17.29   0
  -2  10  -1   16.53   17.44   0
   3  10   1  -17.02   17.20   0
   3 -10  -1  -15.68   17.82   0
  -3 -10   1  -21.07   17.41   0
   3 -10   1  -33.77   17.83   0
  -3  10   1    6.01   16.42   0
  -3 -10  -1   12.66   17.14   0
   3  10  -1  -17.60   17.13   0
  -3  10  -1   44.05   16.52   0
  -4  10  -1   17.47   15.98   0
  -4 -10  -1  -32.46   17.05   0
   4 -10   1   28.62   17.40   0
  -4  10   1  -19.78   16.12   0
   4  10  -1  -11.48   16.94   0
   4  10   1   34.85   17.08   0
  -4 -10   1   -0.05   16.78   0
   4 -10  -1   20.39   17.68   0
   5  10  -1   26.37   16.47   0
   5 -10   1  -16.01   16.90   0
  -5 -10   1   -2.70   16.27   0
  -5  10  -1   11.02   15.76   0
   5 -10  -1  -23.59   17.26   0
  -5 -10  -1  -20.18   16.52   0
  -5  10   1   -3.15   15.73   0
   5  10   1    2.13   16.44   0
   0 -11   1  135.24   16.55   0
   0 -11  -1   65.87   16.97   0
   0  11  -1   84.19   16.66   0
   0  11   1   46.35   16.60   0
   1  11   1   20.31   16.03   0
  -1  11   1    3.26   15.45   0
   1  11  -1   23.26   15.98   0
  -1  11  -1   24.98   15.82   0
  -1 -11   1   41.70   16.33   0
   1 -11   1  -15.72   16.23   0
   1 -11  -1    5.92   16.25   0
  -1 -11  -1    1.11   11.74   0
  -2  11  -1   11.49   15.35   0
  -2 -11   1    8.04   15.79   0
  -2 -11  -1    1.84   15.75   0
  -2  11   1    9.19   15.24   0
   2  11   1   -5.99   15.80   0
   2  11  -1   25.95   15.57   0
   2 -11   1  -30.18   16.08   0
   2 -11  -1  -21.99   16.28   0
   1   0   2 2604.20   65.57   0
  -1   0   2 2495.14   71.74   0
  -1   0  -2 2493.82   61.31   0
  -4   0  -2   32.22   33.37   0
   4   0   2   27.06   33.57   0
   4   0   2   28.10   34.43   0
   5   0   2 3899.37   37.71   0
   5   0   2 4311.11   42.43   0
   6   0   2 1001.10   31.07   0
   6   0   2  954.33   31.25   0
   7   0   2  134.77   26.80   0
   7   0   2  130.14   26.91   0
   8   0   2 1240.13   29.23   0
   8   0   2 1274.55   29.35   0
   9   0   2  255.56   25.78   0
   9   0   2  247.22   25.99   0
  10   0   2   57.74   21.29   0
  10   0   2   44.75   20.24   0
  11   0   2   17.44   19.66   0
  11   0   2   20.24   19.73   0
   0  -1   2 1165.13   51.70   0
   0   1   2 1089.11   41.67   0
   0  -1  -2 1056.95   52.54   0
   0   1  -2 1050.58   42.30   0
  -1   1   2  862.26   39.53   0
   1  -1  -2  835.24   41.07   0
   1   1   2  934.87   41.13   0
   1   1  -2  836.21   40.26   0
   1  -1   2  939.50   40.60   0
  -1  -1   2  857.35   39.90   0
  -1  -1  -2  902.89   41.33   0
  -1   1  -2  940.51   39.82   0
   3  -1  -2 1055.09   46.77   0
  -3  -1   2 1034.45   41.55   0
  -3   1   2 1013.33   41.78   0
   3  -1   2  993.94   34.93   0
   3   1   2 1082.53   40.16   0
   3   1   2 1013.14   33.97   0
  -3   1  -2 1026.81   34.28   0
  -3  -1  -2 1046.35   35.68   0
   3   1  -2 1069.60   45.60   0
   4   1  -2   61.81   32.33   0
   4  -1  -2   42.86   33.78   0
  -4  -1  -2   76.18   30.22   0
   4   1   2   66.33   33.84   0
   4   1   2   45.98   26.74   0
  -4  -1   2   46.36   42.28   0
  -4   1   2   42.18   41.62   0
   4  -1   2   50.46   34.45   0
  -4   1  -2   51.44   27.29   0
   5   1  -2  930.64   38.99   0
   5   1   2  881.20   29.26   0
  -5   1  -2  993.67   34.25   0
  -5  -1   2 1035.76   55.26   0
   5  -1   2  857.78   28.16   0
   5   1   2  967.78   32.44   0
  -6   1  -2  310.37   30.20   0
   6   1   2  294.00   28.12   0
   6   1   2  302.79   29.60   0
   6  -1   2  281.83   30.10   0
   6  -1   2  311.97   28.27   0
   7   1   2  327.12   22.34   0
  -7   1  -2  327.52   27.99   0
   7  -1   2  329.02   29.22   0
   7  -1   2  337.62   27.42   0
   7   1   2  293.59   23.17   0
   8  -1   2 1220.08   30.03   0
   8   1   2 1187.08   29.52   0
   8  -1   2 1217.76   28.97   0
   8   1   2 1258.96   28.77   0
   9  -1   2  125.39   25.62   0
   9  -1   2  130.93   25.15   0
   9   1   2  129.82   25.54   0
   9   1   2  106.05   21.68   0
  10   1   2   32.70   22.28   0
  10  -1   2   24.61   21.03   0
  10  -1   2   38.95   21.75   0
  10   1   2   33.58   21.73   0
  11   1   2   15.77   21.00   0
  11  -1   2   12.82   21.68   0
  11  -1   2   10.46   23.39   0
  11   1   2   20.99   24.33   0
   0   2  -2 4005.20   36.36   0
   0  -2  -2 4501.93   46.63   0
   0   2   2 4536.99   45.96   0
   0  -2   2 4418.97   46.09   0
   1  -2   2 2263.30   40.21   0
   1  -2  -2 2018.99   39.86   0
   1   2  -2 1984.59   39.16   0
  -1   2  -2 2091.07   39.34   0
  -1  -2  -2 1898.80   30.84   0
  -1   2   2 2049.49   39.51   0
  -1  -2   2 2107.78   40.38   0
   1   2   2 2277.87   39.81   0
  -2  -2  -2  157.71   32.04   0
   2   2   2  168.50   31.01   0
  -2   2   2  169.52   30.73   0
   2  -2   2  179.08   31.36   0
   2  -2  -2  174.75   31.10   0
  -2   2  -2  163.61   30.92   0
   2   2  -2  161.92   30.61   0
  -2  -2   2  161.08   31.41   0
  -3   2   2 3035.06   41.23   0
  -3  -2  -2 3184.05   35.47   0
   3  -2  -2 3098.41   37.21   0
   3   2  -2 3132.61   36.33   0
   3  -2   2 3031.40   40.20   0
  -3  -2   2 3169.83   41.51   0
  -3   2  -2 3047.34   34.91   0
   3   2   2 2981.89   34.64   0
  -4  -2   2  864.19   28.30   0
  -4   2   2  891.02   33.26   0
   4   2  -2  922.52   28.22   0
   4   2   2  881.70   27.22   0
   4  -2  -2  909.95   34.05   0
  -4   2  -2  869.92   27.63   0
  -4  -2  -2  920.08   28.64   0
   4  -2   2  868.66   28.37   0
   5  -2  -2   66.20   27.64   0
  -5   2   2   69.41   28.47   0
   5  -2   2   77.97   23.93   0
  -5  -2  -2   85.69   25.45   0
   5   2  -2   46.88   28.64   0
  -5   2  -2   53.12   23.69   0
   5   2   2   38.41   23.26   0
  -5  -2   2   61.68   29.43   0
   6   2   2   99.48   26.41   0
   6   2  -2   98.41   26.61   0
   6  -2  -2   78.33   27.49   0
  -6  -2  -2  128.05   29.84   0
  -6   2  -2  109.24   27.33   0
   6   2   2   88.20   27.40   0
  -6   2   2   70.63   31.61   0
  -6  -2   2   61.85   28.20   0
   6  -2   2   94.50   22.19   0
  -7   2   2  113.08   41.96   0
  -7  -2   2   99.30   32.50   0
  -7   2  -2  116.49   27.20   0
   7  -2  -2  103.90   30.91   0
   7   2   2  138.32   27.13   0
  -7  -2  -2  122.57   29.16   0
   7   2   2  107.97   25.57   0
   7  -2   2  120.94   25.82   0
   7   2  -2  106.34   31.33   0
   8   2   2  105.32   25.65   0
  -8   2  -2  111.53   25.67   0
   8   2  -2   98.26   27.86   0
   8   2  -2   72.61   25.53   0
   8  -2   2  105.77   24.49   0
   8   2   2  120.07   23.90   0
   9   2   2   44.17   21.76   0
   9  -2   2   40.07   22.70   0
   9  -2   2   50.39   21.05   0
  -9   2  -2   52.31   24.56   0
   9   2   2   64.21   23.66   0
  10   2   2   52.96   22.11   0
  10   2   2   44.34   19.57   0
  10  -2   2   50.26   22.26   0
  10  -2   2    7.18   23.33   0
  11  -2   2   20.56   25.53   0
  11   2   2   17.49   25.25   0
  11   2   2   15.66   28.21   0
  11  -2   2   22.83   23.70   0
  12   2   2   15.53   23.64   0
  12   2   2   10.08   24.30   0
   0  -3   2  365.47   29.04   0
   0   3   2  373.50   20.66   0
   0   3  -2  442.79   28.49   0
   0  -3  -2  456.02   29.28   0
  -1  -3   2  473.73   28.68   0
  -1  -3  -2  472.54   28.83   0
   1  -3  -2  433.69   28.53   0
   1   3   2  488.77   28.12   0
  -1   3  -2  455.01   28.05   0
   1   3  -2  513.91   28.19   0
   1  -3   2  499.24   21.17   0
  -1   3   2  491.53   28.00   0
   2  -3   2 1849.56   30.85   0
   2   3  -2 1881.35   30.47   0
  -2  -3  -2 1889.75   30.74   0
  -2   3  -2 1928.82   30.39   0
  -2  -3   2 1859.44   30.73   0
   2  -3  -2 1838.52   31.20   0
  -2   3   2 1790.66   30.22   0
   2   3   2 1794.59   29.89   0
  -3  -3   2  593.58   26.72   0
  -3  -3  -2  549.14   26.85   0
   3   3  -2  582.93   31.24   0
  -3   3  -2  576.55   26.11   0
  -3   3   2  582.28   26.28   0
   3  -3   2  619.30   26.76   0
   3  -3  -2  586.09   32.04   0
   3   3   2  576.75   25.81   0
  -4  -3  -2  416.82   25.89   0
   4  -3   2  346.03   25.88   0
   4   3   2  327.88   24.93   0
  -4   3  -2  406.43   25.21   0
   4  -3  -2  403.11   25.81   0
   4   3  -2  421.67   25.21   0
  -4  -3   2  348.80   25.27   0
  -4   3   2  350.30   30.22   0
  -5  -3  -2  795.24   25.27   0
  -5  -3   2  803.06   25.25   0
   5  -3  -2  792.02   29.95   0
  -5   3  -2  796.11   29.33   0
   5   3  -2  799.32   24.96   0
   5   3   2  780.10   24.41   0
  -5   3   2  838.72   29.53   0
   5  -3   2  824.33   30.07   0
  -6   3   2  247.47   26.90   0
  -6  -3   2  225.60   22.86   0
   6  -3   2  261.49   22.84   0
   6  -3  -2  273.58   27.66   0
   6   3   2  258.43   22.08   0
   6   3  -2  286.76   27.02   0
  -6  -3  -2  286.86   28.41   0
  -6   3  -2  290.49   27.09   0
   7   3  -2  101.53   24.73   0
   7  -3   2  115.55   24.99   0
   7   3   2  109.68   24.32   0
  -7   3  -2  116.81   24.94   0
  -7  -3   2  104.85   29.43   0
   7  -3  -2   73.81   28.87   0
  -7  -3  -2   97.20   21.81   0
  -7   3   2   92.74   24.71   0
  -8  -3  -2  264.25   26.00   0
   8   3   2  235.01   23.14   0
   8  -3  -2  204.47   27.24   0
  -8  -3   2  199.51   28.19   0
   8   3  -2  198.88   26.67   0
   8   3   2  194.24   24.01   0
   8  -3   2  201.26   23.83   0
  -8   3  -2  201.23   23.92   0
  -8   3   2  191.39   27.53   0
   9   3   2   58.39   20.77   0
  -9   3   2   84.09   36.07   0
  -9  -3   2  106.79   30.19   0
   9   3  -2   87.03   23.74   0
   9  -3  -2   69.51   25.26   0
   9  -3   2   91.38   21.01   0
  -9   3  -2   95.64   21.72   0
   9   3  -2   79.93   22.60   0
   9   3   2   66.31   22.15   0
  10  -3   2   45.91   18.80   0
  10  -3   2   29.79   24.06   0
 -10   3  -2   49.78   19.34   0
  10   3  -2   35.67   22.29   0
  10   3  -2   40.53   22.91   0
  10   3   2   17.48   18.66   0
  10   3   2   31.45   22.52   0
  11  -3   2   33.70   29.01   0
  11   3   2   43.61   24.64   0
  11   3   2   26.00   25.52   0
  11  -3   2   25.90   25.18   0
  12  -3   2   33.03   25.19   0
  12   3   2   44.18   22.18   0
  12  -3   2   37.02   23.27   0
  12   3   2   44.75   25.63   0
   0   4   2  740.41   25.65   0
   0   4  -2  785.47   25.89   0
   0  -4  -2  819.03   26.46   0
   0  -4   2  701.73   26.36   0
  -1   4   2 1231.30   26.49   0
   1   4   2 1309.69   26.66   0
  -1  -4  -2 1384.50   27.39   0
   1  -4   2 1261.19   27.25   0
  -1   4  -2 1285.35   26.52   0
   1  -4  -2 1328.70   27.38   0
  -1  -4   2 1149.68   26.90   0
   1   4  -2 1212.89   26.46   0
   2  -4  -2  944.21   27.13   0
  -2  -4  -2  997.66   27.06   0
   2  -4   2  962.07   26.89   0
  -2  -4   2  981.10   26.85   0
  -2   4  -2  884.49   26.22   0
  -2   4   2  882.68   26.03   0
   2   4  -2  955.64   26.35   0
   2   4   2  904.88   26.19   0
   3   4  -2  787.64   24.73   0
  -3  -4   2  755.83   25.39   0
  -3  -4  -2  771.94   25.51   0
   3   4   2  711.30   24.33   0
  -3   4   2  734.62   24.75   0
   3  -4   2  740.77   25.33   0
   3  -4  -2  765.41   25.51   0
  -3   4  -2  769.65   24.56   0
   4   4  -2  119.03   22.36   0
   4  -4  -2  124.52   28.23   0
  -4  -4  -2   96.43   23.08   0
   4   4   2  116.67   22.63   0
  -4   4  -2  108.32   27.20   0
   4  -4   2  100.88   23.31   0
  -4   4   2  122.03   22.22   0
  -4  -4   2   82.52   22.65   0
  -5  -4  -2 1125.52   24.71   0
   5  -4   2 1151.65   25.20   0
   5   4   2 1130.05   28.52   0
  -5   4  -2 1111.96   23.89   0
  -5  -4   2 1230.60   29.22   0
  -5   4   2 1124.17   24.38   0
   5   4  -2 1121.83   24.71   0
   5  -4  -2 1121.70   25.26   0
   6  -4  -2   50.26   25.62   0
  -6   4   2   59.13   24.63   0
   6   4  -2   28.99   20.58   0
  -6  -4   2   62.55   20.82   0
   6  -4   2   69.47   21.07   0
  -6   4  -2   49.27   20.35   0
  -6  -4  -2   61.60   21.40   0
   6   4   2   68.01   25.10   0
   7   4  -2  537.06   25.51   0
  -7   4   2  481.51   25.04   0
  -7  -4   2  430.86   21.66   0
   7  -4   2  439.87   25.50   0
   7  -4  -2  498.56   25.91   0
  -7   4  -2  504.17   21.14   0
  -7  -4  -2  588.42   26.49   0
   7   4   2  498.79   25.26   0
  -8   4   2  108.22   24.56   0
  -8   4  -2  113.51   17.63   0
  -8  -4   2  106.95   21.97   0
   8  -4   2  104.65   21.40   0
   8   4  -2  123.33   21.21   0
   8   4   2  115.25   17.34   0
   8  -4  -2  106.94   21.71   0
  -8  -4  -2  105.94   22.78   0
  -9   4   2  185.41   23.70   0
   9   4   2  179.92   17.01   0
  -9   4  -2  186.88   20.53   0
   9  -4   2  163.79   16.86   0
   9   4  -2  185.84   20.01   0
   9   4   2  195.97   19.88   0
  -9  -4   2  185.15   21.26   0
  -9  -4  -2  190.04   18.27   0
   9  -4  -2  179.51   23.64   0
 -10   4  -2   14.20   15.36   0
  10   4   2   19.76   19.60   0
  10   4   2   15.04   15.66   0
  10   4  -2   19.86   20.67   0
  10  -4   2   23.27   18.13   0
 -10   4   2   25.07   24.48   0
 -10  -4   2   22.91   23.24   0
  10   4  -2   12.72   21.50   0
  10  -4  -2   25.74   21.99   0
  11  -4   2   62.68   23.08   0
  11  -4   2   80.82   24.64   0
 -11   4  -2   64.84   25.30   0
  11   4  -2   59.65   23.60   0
  11   4   2   54.43   22.07   0
  11   4  -2   64.40   27.22   0
  11   4   2   58.87   20.74   0
  12  -4   2    8.52   24.59   0
  12  -4   2   17.82   25.33   0
  12   4   2   34.87   21.71   0
  12   4   2   37.70   22.38   0
   0  -5   2  453.35   23.95   0
   0  -5  -2  423.23   23.93   0
   0   5  -2  423.95   23.03   0
   0   5   2  380.48   23.03   0
   1  -5   2  606.75   24.11   0
   1   5  -2  594.71   23.21   0
  -1   5  -2  546.65   23.19   0
   1   5   2  638.03   23.27   0
  -1  -5   2  645.79   24.15   0
   1  -5  -2  606.01   24.18   0
  -1  -5  -2  586.01   24.16   0
  -1   5   2  620.57   23.41   0
   2  -5  -2  273.41   23.03   0
   2   5  -2  311.90   22.54   0
  -2   5  -2  280.20   22.24   0
   2   5   2  268.58   22.55   0
  -2   5   2  263.03   22.38   0
  -2  -5   2  281.26   23.09   0
  -2  -5  -2  301.12   23.06   0
   2  -5   2  266.14   23.06   0
   3   5   2  490.84   22.35   0
   3  -5  -2  516.25   23.08   0
   3  -5   2  494.95   16.96   0
  -3  -5  -2  504.47   23.20   0
  -3   5   2  503.88   22.46   0
   3   5  -2  515.16   22.33   0
  -3   5  -2  496.86   22.10   0
  -3  -5   2  521.03   16.88   0
  -4  -5   2   14.90   21.65   0
  -4  -5  -2    1.19   21.95   0
   4   5   2    5.23   21.71   0
  -4   5   2   24.59   21.06   0
   4  -5  -2   19.90   22.34   0
  -4   5  -2   12.36   20.97   0
   4  -5   2   22.87   22.24   0
   4   5  -2   31.80   21.37   0
  -5   5  -2  675.09   21.54   0
   5  -5  -2  698.62   22.58   0
  -5  -5   2  696.61   22.20   0
  -5  -5  -2  684.70   22.23   0
   5   5   2  702.77   26.47   0
   5   5  -2  694.94   22.12   0
  -5   5   2  672.16   21.68   0
   5  -5   2  691.79   23.04   0
  -6  -5  -2  196.91   20.33   0
   6  -5  -2  154.90   20.48   0
  -6   5  -2  139.06   19.46   0
  -6   5   2  165.78   19.40   0
  -6  -5   2  170.76   20.36   0
   6  -5   2  126.71   20.69   0
   6   5  -2  176.22   20.18   0
   6   5   2  153.08   20.12   0
  -7   5   2  191.22   17.80   0
  -7   5  -2  179.56   17.88   0
  -7  -5  -2  194.45   18.68   0
   7   5   2  179.40   17.92   0
  -7  -5   2  192.61   18.48   0
   7  -5   2  202.79   22.34   0
   7   5  -2  216.96   22.14   0
   7  -5  -2  184.21   18.35   0
   8   5  -2  -16.15   19.92   0
   8  -5  -2   10.44   20.21   0
  -8  -5   2   11.10   16.57   0
   8   5   2   32.68   16.23   0
   8  -5   2    2.48   16.51   0
  -8   5   2   14.19   19.56   0
  -8  -5  -2   18.53   16.98   0
  -8   5  -2   17.80   16.14   0
   9  -5   2   49.26   15.60   0
   9  -5  -2   59.17   19.03   0
  -9  -5  -2   61.32   16.40   0
  -9   5   2   64.61   18.74   0
  -9  -5   2   63.03   19.50   0
   9   5   2   36.74   15.41   0
   9   5  -2   54.40   18.42   0
  -9   5  -2   44.42   19.09   0
 -10   5   2   18.87   24.90   0
 -10  -5  -2   -1.89   23.75   0
 -10  -5   2    9.80   22.70   0
 -10   5  -2   14.77   17.91   0
  10   5   2    0.39   21.38   0
  10   5  -2  -17.45   21.36   0
  10   5   2    1.85   18.43   0
  10  -5  -2    3.37   25.31   0
  10  -5   2    6.88   17.80   0
  11   5   2   -7.34   21.35   0
  11  -5   2    6.05   19.88   0
 -11   5  -2    1.86   20.77   0
 -11  -5   2   20.27   24.44   0
 -11   5   2    8.99   27.47   0
  11   5  -2    8.52   19.46   0
  11   5  -2    4.03   24.04   0
  11  -5  -2   -2.24   25.83   0
  11   5   2   23.53   19.51   0
   0  -6  -2  746.68   23.02   0
   0  -6   2  707.10   23.00   0
   0   6  -2  694.87   22.34   0
   0   6   2  723.98   22.39   0
  -1   6  -2   57.50   20.73   0
   1   6   2   99.49   14.94   0
   1  -6   2   45.18   21.81   0
  -1  -6  -2   85.55   21.72   0
   1  -6  -2   91.17   21.68   0
   1   6  -2   42.79   21.16   0
  -1  -6   2   82.61   21.93   0
  -1   6   2   67.34   14.93   0
  -2   6   2   53.66   20.63   0
  -2  -6  -2    1.08   21.56   0
   2   6  -2    8.18   20.83   0
   2  -6  -2   32.93   21.43   0
   2  -6   2    4.62   21.45   0
  -2   6  -2   -0.89   20.39   0
   2   6   2   -1.77   20.78   0
  -2  -6   2   -6.83   21.24   0
  -3  -6   2  728.52   22.09   0
   3  -6   2  745.43   22.38   0
   3  -6  -2  725.04   22.37   0
   3   6   2  728.37   21.88   0
   3   6  -2  728.27   21.85   0
  -3   6  -2  718.55   21.82   0
  -3   6   2  775.51   21.73   0
  -3  -6  -2  741.04   22.25   0
  -4  -6   2  515.12   21.23   0
   4   6   2  533.38   21.29   0
   4  -6   2  542.95   21.97   0
   4   6  -2  546.44   21.03   0
  -4  -6  -2  491.61   21.34   0
  -4   6   2  549.24   20.69   0
  -4   6  -2  497.71   20.57   0
   4  -6  -2  538.93   21.85   0
   5   6  -2   19.05   19.27   0
  -5   6  -2   34.52   18.84   0
   5  -6  -2   40.90   19.57   0
   5  -6   2   35.57   19.86   0
   5   6   2   33.11   23.96   0
  -5  -6   2   56.38   19.13   0
  -5  -6  -2   47.86   19.37   0
  -5   6   2   32.62   22.60   0
   6  -6   2  120.31   18.36   0
  -6   6  -2  115.49   17.31   0
   6   6   2  129.81   17.77   0
   6   6  -2  138.76   17.76   0
  -6  -6   2  144.73   17.77   0
   6  -6  -2  142.83   18.31   0
  -6  -6  -2  148.38   17.94   0
  -6   6   2  126.21   17.12   0
  -7  -6  -2  111.50   16.90   0
   7   6   2  140.24   20.29   0
  -7  -6   2   87.97   17.01   0
   7   6  -2   81.47   16.74   0
  -7   6  -2   93.24   16.84   0
   7  -6   2   82.16   20.82   0
  -7   6   2  103.30   19.94   0
   7  -6  -2  105.76   16.93   0
  -8   6  -2   28.93   15.23   0
  -8  -6  -2   36.92   15.77   0
   8   6   2   11.60   18.66   0
   8  -6  -2   26.76   19.03   0
  -8   6   2   23.55   18.30   0
  -8  -6   2   19.10   15.46   0
   8  -6   2    7.88   19.21   0
   8   6  -2    1.76   15.24   0
   9  -6  -2   39.11   22.29   0
   9  -6   2   -0.96   18.33   0
  -9  -6  -2   21.69   18.64   0
   9   6   2   13.41   17.69   0
  -9  -6   2    0.06   22.43   0
  -9   6  -2   14.34   17.83   0
  -9   6   2   18.63   21.62   0
   9   6  -2   20.78   17.95   0
 -10  -6  -2  101.54   22.12   0
 -10  -6   2   82.51   21.62   0
  10  -6   2   64.02   21.23   0
  10   6   2   90.64   21.40   0
  10   6  -2   68.67   20.41   0
  10   6   2   64.39   17.09   0
  10  -6  -2   81.05   20.98   0
 -10   6   2   90.55   20.64   0
 -10   6  -2   90.05   20.92   0
   0  -7  -2  106.37   20.10   0
   0   7  -2  102.87   19.42   0
   0   7   2  108.32   19.63   0
   0  -7   2  125.24   20.24   0
   1  -7   2  257.77   15.10   0
   1  -7  -2  305.35   20.76   0
  -1  -7   2  256.78   20.49   0
  -1  -7  -2  307.82   20.62   0
   1   7  -2  326.41   20.02   0
  -1   7   2  297.98   19.91   0
   1   7   2  251.26   14.55   0
  -1   7  -2  271.00   14.37   0
   2   7  -2  150.02   19.52   0
   2   7   2  163.38   19.81   0
   2  -7   2  157.27   20.37   0
   2  -7  -2  169.71   20.26   0
  -2  -7   2  164.40   19.95   0
  -2   7  -2  136.11   19.61   0
  -2  -7  -2  140.83   20.21   0
  -2   7   2  170.33   19.63   0
  -3  -7   2  121.46   18.97   0
   3  -7   2   88.00   19.36   0
   3  -7  -2   90.74   13.68   0
   3   7  -2  119.63   18.82   0
  -3  -7  -2  106.88   19.09   0
  -3   7   2   80.53   18.77   0
  -3   7  -2  109.08   18.41   0
   3   7   2  113.09   18.91   0
   4   7  -2  303.61   18.66   0
   4  -7  -2  275.75   19.25   0
   4   7   2  288.80   18.88   0
   4  -7   2  297.17   19.07   0
  -4  -7   2  315.91   18.53   0
  -4   7  -2  240.04   18.02   0
  -4  -7  -2  302.61   18.40   0
  -4   7   2  311.44   18.10   0
  -5   7   2  327.58   17.20   0
   5  -7  -2  372.25   18.67   0
   5   7  -2  348.21   18.18   0
   5  -7   2  312.51   18.74   0
  -5   7  -2  348.81   17.42   0
   5   7   2  332.15   17.77   0
  -5  -7   2  333.14   18.01   0
  -5  -7  -2  367.41   18.18   0
   6   7  -2  111.51   16.42   0
   6  -7   2  146.17   17.01   0
   6  -7  -2   94.35   17.06   0
  -6   7   2  118.83   16.07   0
  -6   7  -2   91.19   16.00   0
  -6  -7   2  131.10   16.55   0
  -6  -7  -2  122.75   16.60   0
   6   7   2  134.57   16.63   0
   7   7   2   53.20   15.42   0
  -7   7  -2   39.06   15.07   0
   7  -7   2   47.31   15.84   0
  -7  -7  -2   76.29   15.58   0
   7   7  -2   29.19   15.40   0
  -7   7   2   26.22   15.15   0
   7  -7  -2   24.93   15.65   0
  -7  -7   2   34.20   15.37   0
   8   7   2   23.72   18.02   0
   8  -7  -2   22.81   22.53   0
   8   7  -2   43.58   17.89   0
   8  -7   2   28.87   22.80   0
  -8  -7  -2    1.16   18.88   0
  -8   7  -2   16.45   17.82   0
  -8  -7   2   17.68   22.47   0
  -8   7   2   45.94   21.51   0
   9   7  -2   39.62   16.63   0
  -9   7  -2   63.41   16.87   0
   9  -7   2   31.76   17.03   0
   9   7   2   50.92   20.56   0
  -9   7   2   52.37   16.58   0
   9  -7  -2   34.41   21.13   0
  -9  -7  -2   37.70   17.73   0
  -9  -7   2   37.74   17.20   0
 -10  -7   2   13.90   16.03   0
  10   7  -2    6.03   18.70   0
 -10  -7  -2   23.77   16.56   0
  10  -7  -2   22.19   15.71   0
 -10   7  -2   27.38   15.73   0
  10  -7   2   22.35   15.85   0
  10   7   2   -9.65   18.96   0
 -10   7   2    8.90   19.03   0
   0   8   2  588.76   18.33   0
   0   8  -2  519.71   13.86   0
   0  -8  -2  563.47   14.02   0
   0  -8   2  472.05   18.57   0
  -1   8  -2   70.23   16.83   0
   1   8  -2   69.75   16.90   0
   1   8   2   54.36   17.16   0
   1  -8  -2   23.67   17.50   0
   1  -8   2   28.51   17.43   0
  -1  -8  -2   68.61   17.33   0
  -1   8   2  111.65   16.95   0
  -1  -8   2   57.55   17.25   0
   2   8   2   56.73   16.94   0
  -2  -8   2   95.04   17.13   0
   2   8  -2   55.00   16.84   0
  -2   8   2   71.00   16.79   0
   2  -8   2   40.73   17.39   0
  -2  -8  -2   51.60   17.25   0
   2  -8  -2   58.47   17.34   0
  -2   8  -2   65.99   16.67   0
  -3  -8  -2  187.95   17.24   0
  -3   8   2  133.45   16.73   0
   3   8  -2  137.57   17.06   0
   3   8   2  118.18   17.00   0
  -3  -8   2  149.98   17.10   0
   3  -8   2  106.22   17.59   0
  -3   8  -2  126.51   16.68   0
   3  -8  -2  158.82   17.46   0
   4   8  -2  209.88   17.09   0
  -4   8  -2  216.95   16.30   0
   4  -8   2  222.42   17.41   0
   4  -8  -2  262.60   17.71   0
  -4  -8  -2  241.23   16.78   0
  -4  -8   2  201.07   16.75   0
   4   8   2  202.99   17.10   0
  -4   8   2  186.67   16.33   0
   5   8   2    4.67   15.62   0
   5   8  -2  -16.69   15.65   0
   5  -8   2    8.33   16.11   0
   5  -8  -2   -2.35   16.03   0
  -5  -8  -2    5.96   15.42   0
  -5   8   2   -2.05   14.90   0
  -5   8  -2  -22.80   15.04   0
  -5  -8   2   28.84   15.26   0
   6   8   2   42.61   15.22   0
  -6   8   2   42.35   17.68   0
   6  -8   2   26.78   15.63   0
  -6   8  -2   31.04   14.62   0
  -6  -8  -2    4.15   15.06   0
  -6  -8   2   44.64   15.02   0
   6   8  -2   82.36   16.95   0
   6  -8  -2   54.89   18.92   0
   7   8  -2  -20.16   17.63   0
  -7   8   2   -1.05   17.16   0
   7   8   2   32.00   21.77   0
  -7   8  -2  -16.82   17.24   0
   7  -8   2   19.39   18.00   0
  -7  -8   2   23.98   17.48   0
   7  -8  -2   19.61   18.05   0
  -7  -8  -2   -4.37   18.02   0
  -8  -8  -2    8.71   20.81   0
  -8   8   2    8.99   19.76   0
  -8  -8   2   30.07   16.76   0
   8   8   2    1.75   16.60   0
   8  -8  -2   25.67   16.99   0
   8  -8   2   29.75   16.88   0
  -8   8  -2    7.24   16.09   0
   8   8  -2    1.78   16.35   0
   0  -9  -2   69.69   15.91   0
   0  -9   2   69.04   15.88   0
   0   9   2  112.52   15.73   0
   0   9  -2   97.81   15.66   0
   1  -9   2   12.44   10.98   0
  -1   9  -2    1.24   15.25   0
  -1  -9  -2  -36.71   15.55   0
   1  -9  -2  -10.22   15.59   0
  -1  -9   2   12.48   15.44   0
  -1   9   2   -9.29   15.26   0
   1   9   2   -8.89   15.32   0
   1   9  -2    6.81   15.11   0
  -2   9   2   19.78   10.75   0
  -2  -9   2  -25.77   15.66   0
  -2   9  -2   26.74   14.98   0
  -2  -9  -2   17.90   15.49   0
   2   9   2   43.65   10.81   0
   2   9  -2   23.37   15.10   0
   2  -9   2   51.02   11.10   0
   2  -9  -2    8.25   15.74   0
  -3   9  -2   65.44   14.94   0
  -3  -9  -2   93.87   15.56   0
   3  -9   2   60.16   15.68   0
  -3   9   2   76.16   15.18   0
   3  -9  -2   89.68   15.98   0
  -3  -9   2   83.28   15.32   0
   3   9  -2   82.29   15.31   0
   3   9   2   99.08   15.28   0
   4  -9   2   24.28   13.53   0
   4   9  -2   47.97   18.57   0
  -4   9   2    7.56   17.87   0
  -4  -9   2  -27.68   18.63   0
   4  -9  -2   18.56   19.77   0
  -4   9  -2   41.32   17.95   0
  -4  -9  -2   54.14   18.37   0
   4   9   2   23.64   13.30   0
  -5  -9   2   45.08   17.69   0
   5   9  -2   32.02   17.81   0
  -5   9  -2    7.65   17.23   0
   5  -9   2  -30.37   19.58   0
   5   9   2   42.72   18.10   0
  -5   9   2    4.80   17.45   0
   5  -9  -2   24.84   18.45   0
  -5  -9  -2   24.53   17.95   0
   6   9   2  -12.53   17.11   0
  -6   9   2   13.57   16.31   0
   6  -9  -2  -46.66   21.50   0
  -6   9  -2   -3.28   16.48   0
  -6  -9   2  -29.06   16.93   0
   6   9  -2  -21.96   16.96   0
  -6  -9  -2  -39.22   16.99   0
   6  -9   2   15.11   17.41   0
  -7   9   2   28.31   15.95   0
   7  -9   2    8.96   16.94   0
  -7   9  -2   19.91   15.94   0
   7  -9  -2   36.26   16.72   0
  -7  -9  -2   47.59   16.62   0
   7   9   2   46.72   16.58   0
   7   9  -2   30.36   16.15   0
  -7  -9   2   26.11   16.56   0
   0  10  -2  206.35   18.37   0
   0 -10  -2  212.29   18.95   0
   0 -10   2  246.17   18.79   0
   0  10   2  200.86   18.70   0
   1 -10   2   68.88   17.72   0
   1  10  -2   45.85   17.68   0
   1  10   2   32.84   17.74   0
  -1 -10   2   61.16   17.64   0
  -1 -10  -2   43.71   12.81   0
   1 -10  -2   90.77   18.07   0
  -1  10  -2   11.16   17.28   0
  -1  10   2   35.90   17.70   0
   2  10   2   41.21   17.66   0
   2  10  -2   11.15   17.44   0
  -2 -10   2   -5.74   17.58   0
   2 -10  -2   51.27   17.85   0
  -2  10   2   54.82   17.29   0
  -2 -10  -2   34.95   17.80   0
   2 -10   2   67.25   17.83   0
  -2  10  -2   31.46   17.16   0
  -3 -10  -2   48.72   12.41   0
   3 -10  -2   36.21   17.74   0
  -3  10   2   43.03   16.63   0
   3  10   2   54.22   17.23   0
  -3 -10   2   46.68   17.38   0
  -3  10  -2   13.36   16.74   0
   3 -10   2   17.23   17.85   0
   3  10  -2   73.77   17.18   0
  -4 -10   2   43.67   17.16   0
   4  10   2   73.45   17.38   0
   4  10  -2   62.49   17.06   0
  -4  10   2   74.02   16.16   0
  -4  10  -2   63.51   16.45   0
   4 -10  -2   80.68   12.60   0
  -4 -10  -2   36.74   17.18   0
   4 -10   2   53.69   17.77   0
   5 -10   2   10.74   17.02   0
  -5 -10  -2   14.94   16.46   0
  -5 -10   2   -6.59   16.28   0
  -5  10  -2   49.03   15.73   0
   5  10  -2  -10.37   16.46   0
  -5  10   2  -12.62   15.80   0
   5  10   2    0.98   16.66   0
   5 -10  -2   -2.90   16.83   0
   0  11   2   65.43   16.04   0
   0  11  -2   -5.10   16.28   0
   0 -11  -2   80.12   16.50   0
   0 -11   2   -7.70   16.38   0
   1 -11   2   36.67   16.21   0
   1  11   2   56.01   16.05   0
   1  11  -2   -3.33   16.02   0
  -1 -11   2   58.57   15.88   0
   1 -11  -2   53.87   16.30   0
  -1  11   2   34.85   15.77   0
  -1  11  -2    3.22   15.72   0
  -1 -11  -2   26.99   16.39   0
  -2 -11  -2   14.42   15.97   0
  -2 -11   2   44.94   11.19   0
   2 -11   2  -12.37   16.06   0
   2  11  -2  -14.68   15.69   0
   2 -11  -2   23.12   16.02   0
  -2  11  -2   20.32   10.76   0
   2  11   2   -5.56   15.60   0
  -2  11   2   17.30   15.32   0
   0   0  -3   -8.53   30.59   0
   0   0   3  -13.50   42.25   0
   1   0  -3  -25.66   53.13   0
  -1   0   3  -23.80   39.59   0
  -1   0  -3  -17.03   41.84   0
   1   0   3  -26.21   43.38   0
  -2   0   3   -0.39   45.19   0
   2   0  -3    3.22   46.92   0
   2   0   3  -18.94   40.30   0
  -2   0  -3   -4.12   39.05   0
   2   0   3   -0.66   39.68   0
  -2   0   3    3.42   49.38   0
   3   0   3  -35.90   31.85   0
  -3   0  -3  -30.78   31.25   0
  -3   0   3   -1.88   49.20   0
  -3   0   3    7.02   46.55   0
   3   0   3  -30.92   32.90   0
   4   0   3   14.54   28.19   0
  -4   0  -3   15.36   27.09   0
   4   0   3   32.33   33.54   0
  -5   0  -3  -62.33   26.49   0
   5   0   3  -61.20   26.31   0
   5   0   3 -111.84   26.21   0
   6   0   3  -26.94   23.38   0
   6   0   3  -44.29   27.95   0
   7   0   3   -3.84   21.58   0
   7   0   3   -0.51   21.64   0
   8   0   3  -22.21   25.55   0
   8   0   3   16.97   24.82   0
   9   0   3   -4.70   21.37   0
   9   0   3    0.18   21.39   0
  10   0   3    0.32   19.28   0
  10   0   3   14.26   19.38   0
  11   0   3    9.55   27.11   0
  11   0   3    8.36   25.43   0
  12   0   3   -6.80   23.17   0
  12   0   3    0.88   23.04   0
   0  -1  -3 2761.30   47.27   0
   0   1  -3 3007.25   45.90   0
   0   1   3 2595.97   45.72   0
   0  -1   3 2776.55   45.54   0
   1   1   3 5293.02   51.19   0
  -1  -1   3 4571.71   49.86   0
  -1  -1  -3 5324.15   52.80   0
  -2  -1  -3 1694.69   40.83   0
  -2  -1   3 1608.37   45.80   0
   2   1   3 1578.85   39.40   0
  -2   1   3 1500.71   39.79   0
   2   1   3 1594.39   40.38   0
  -2   1  -3 1598.14   39.27   0
   2  -1  -3 1691.22   49.57   0
   2  -1   3 1673.18   40.70   0
   2   1  -3 1726.00   47.42   0
  -3   1  -3 2347.42   35.48   0
   3   1  -3 2567.38   45.65   0
  -3  -1  -3 2433.46   37.81   0
  -3   1   3 2357.62   48.84   0
   3  -1  -3 2384.47   45.64   0
   3   1   3 2333.89   35.46   0
   3   1   3 2261.69   35.18   0
   3  -1   3 2447.37   37.27   0
  -3  -1   3 2376.41   44.09   0
  -4  -1   3  835.29   44.60   0
  -4   1   3  797.29   44.88   0
   4  -1   3  792.95   29.44   0
  -4  -1  -3  897.21   37.48   0
  -4   1  -3  845.97   29.00   0
   4   1  -3  845.11   38.15   0
   4  -1  -3  810.75   38.83   0
   4   1   3  768.13   28.32   0
   4   1   3  825.33   35.45   0
   5  -1   3  506.69   26.16   0
   5   1   3  504.28   26.84   0
   5   1   3  481.60   30.81   0
  -5   1  -3  566.38   32.48   0
  -5  -1   3  488.83   49.84   0
   5   1  -3  555.02   39.29   0
   6  -1   3  169.25   27.75   0
   6  -1   3  148.63   23.60   0
   6   1   3  146.20   22.45   0
  -6   1  -3  197.30   23.94   0
   6   1   3  153.39   23.43   0
   7  -1   3  838.43   28.64   0
   7   1   3  869.59   29.34   0
   7   1   3  864.64   28.17   0
  -7   1  -3  918.12   29.44   0
   7  -1   3  778.34   25.57   0
   8   1   3  290.45   26.86   0
   8   1   3  305.04   25.80   0
   8  -1   3  299.85   26.83   0
   8  -1   3  290.14   26.28   0
   9  -1   3  100.54   21.45   0
   9   1   3  109.70   25.14   0
   9  -1   3  101.79   22.15   0
   9   1   3  107.95   21.45   0
  10   1   3   54.76   19.47   0
  10  -1   3   44.19   22.58   0
  10  -1   3   36.02   22.38   0
  10   1   3   40.15   19.60   0
  11   1   3   97.89   29.16   0
  11   1   3  110.11   26.21   0
  11  -1   3  117.36   26.45   0
  11  -1   3  124.16   26.40   0
  12  -1   3    5.04   21.85   0
  12  -1   3    8.53   22.79   0
  12   1   3    8.99   23.01   0
  12   1   3   26.22   26.62   0
   0  -2  -3 9999.99   52.81   0
   1   2   3  908.39   34.83   0
   1  -2  -3  788.50   34.64   0
  -1  -2  -3  799.11   34.92   0
   1   2  -3  782.24   33.67   0
   1  -2   3  867.90   34.71   0
  -1  -2   3  894.18   34.34   0
  -1   2   3  907.68   34.34   0
  -1   2  -3  785.34   34.15   0
   2   2  -3 2007.43   34.10   0
  -2  -2   3 2156.21   40.80   0
   2  -2   3 1937.14   35.45   0
  -2   2   3 2098.41   39.92   0
   2  -2  -3 1917.91   35.23   0
  -2   2  -3 2034.05   34.00   0
   2   2   3 2157.05   34.04   0
  -2  -2  -3 2003.48   34.57   0
  -3   2   3 3643.41   42.02   0
   3   2  -3 3582.48   41.22   0
  -3   2  -3 3199.54   34.96   0
   3  -2  -3 3436.64   38.50   0
  -3  -2  -3 3568.80   35.77   0
   3   2   3 3391.81   34.82   0
   3  -2   3 3462.64   35.85   0
  -3  -2   3 3487.29   36.94   0
   4  -2  -3  963.82   34.26   0
  -4   2   3 1012.89   33.13   0
   4   2  -3 1008.67   28.61   0
   4  -2   3  985.72   29.63   0
  -4  -2  -3 1028.93   34.60   0
  -4  -2   3 1042.32   33.69   0
   4   2   3 1059.00   27.41   0
  -4   2  -3 1058.39   27.15   0
   5   2   3  269.88   29.35   0
  -5  -2   3  234.29   29.52   0
  -5  -2  -3  223.52   26.09   0
  -5   2  -3  251.30   24.03   0
   5  -2  -3  266.84   28.87   0
   5  -2   3  251.00   24.71   0
  -5   2   3  238.79   33.13   0
   5   2   3  237.94   23.54   0
   5   2  -3  225.76   28.88   0
   6  -2  -3  519.14   32.34   0
  -6   2  -3  580.63   28.73   0
   6   2   3  541.82   23.93   0
  -6   2   3  543.42   36.65   0
  -6  -2   3  537.26   33.52   0
   6   2  -3  578.48   32.28   0
   6   2   3  554.47   27.59   0
   6  -2   3  508.99   23.49   0
  -6  -2  -3  551.71   26.13   0
   7  -2   3  890.62   23.57   0
   7   2  -3  898.40   34.02   0
  -7   2   3  889.83   62.41   0
   7  -2  -3  820.81   45.20   0
   7   2   3  845.79   23.10   0
   7   2   3  940.79   29.22   0
  -7  -2   3  928.10   38.95   0
  -7   2  -3  878.53   24.32   0
  -8   2  -3   19.06   24.86   0
   8   2   3   14.44   23.44   0
   8   2   3   14.34   20.12   0
   8  -2   3    2.88   19.33   0
   9  -2   3  117.56   26.29   0
  -9   2  -3  113.28   21.45   0
   9  -2   3  122.00   21.00   0
   9   2   3  132.30   20.85   0
   9   2   3  101.01   21.85   0
  10   2   3  238.64   20.67   0
  10  -2   3  277.92   24.31   0
  10  -2   3  240.85   20.54   0
  10   2   3  240.33   19.96   0
  11   2   3   15.66   21.88   0
  11   2   3   22.66   22.40   0
  11  -2   3   26.55   25.84   0
  11  -2   3   27.84   21.96   0
  12  -2   3   16.93   23.30   0
  12   2   3    7.76   25.34   0
  12   2   3   12.21   25.34   0
  12  -2   3   11.94   25.84   0
   0  -3   3 3618.19   34.61   0
   0   3   3 3490.55   33.85   0
   0  -3  -3 3363.14   28.09   0
   0   3  -3 3618.22   34.00   0
   1   3  -3 1262.22   28.82   0
  -1  -3   3 1226.57   29.61   0
  -1  -3  -3 1320.14   30.42   0
  -1   3   3 1192.94   29.06   0
   1  -3   3 1165.06   30.21   0
   1   3   3 1321.62   29.30   0
   1  -3  -3 1317.06   30.10   0
  -1   3  -3 1170.01   22.73   0
   2  -3   3  687.18   27.86   0
   2   3  -3  670.39   27.25   0
  -2   3  -3  662.27   27.20   0
  -2  -3  -3  685.02   28.41   0
   2  -3  -3  650.63   28.18   0
   2   3   3  703.93   27.24   0
  -2   3   3  680.10   27.56   0
  -2  -3   3  690.79   27.69   0
   3  -3  -3    0.65   25.24   0
  -3  -3   3   38.02   24.63   0
  -3   3  -3   44.97   23.79   0
   3  -3   3  -21.64   25.41   0
   3   3  -3   24.08   29.06   0
  -3  -3  -3  -36.88   25.41   0
  -3   3   3   26.57   24.00   0
   3   3   3   50.65   24.43   0
   4  -3  -3  966.26   27.07   0
  -4   3   3 1117.66   31.26   0
   4  -3   3 1043.37   26.97   0
  -4   3  -3 1012.33   25.72   0
  -4  -3  -3 1058.69   26.98   0
   4   3  -3 1011.03   26.22   0
   4   3   3 1029.87   25.92   0
  -4  -3   3 1086.06   31.95   0
  -5   3   3   85.03   27.24   0
   5   3  -3  110.56   26.86   0
  -5   3  -3  115.90   22.35   0
  -5  -3   3  100.02   22.83   0
   5   3   3  118.96   27.42   0
   5  -3   3  112.22   23.14   0
  -5  -3  -3  139.26   23.53   0
   5  -3  -3  122.21   27.94   0
   6  -3   3   50.34   26.73   0
  -6   3   3   41.98   25.65   0
  -6  -3  -3   63.56   22.90   0
   6   3  -3   53.77   25.86   0
   6   3   3   43.81   21.24   0
  -6  -3   3   41.94   26.73   0
   6  -3  -3   56.61   26.66   0
  -6   3  -3   53.07   21.63   0
   7  -3  -3  318.10   29.84   0
   7   3   3  278.67   21.06   0
  -7   3   3  304.59   29.05   0
   7   3   3  324.74   24.77   0
   7   3  -3  321.99   25.23   0
   7  -3   3  314.32   20.87   0
  -7  -3  -3  368.18   27.68   0
  -7  -3   3  299.35   25.93   0
  -7   3  -3  326.11   25.59   0
   8   3   3  295.05   20.22   0
   8   3   3  353.44   23.10   0
   8  -3   3  347.44   23.46   0
   8  -3  -3  325.86   28.74   0
  -8  -3   3  316.94   24.65   0
   8   3  -3  343.32   27.01   0
  -8   3   3  345.82   33.74   0
  -8  -3  -3  353.72   21.97   0
  -8   3  -3  374.25   24.01   0
  -9   3  -3   21.10   21.14   0
   9   3  -3   -0.57   17.96   0
   9  -3   3   30.10   20.37   0
   9   3   3   -3.95   19.96   0
  -9  -3   3    8.39   32.01   0
   9   3   3   17.17   21.34   0
   9   3  -3    1.52   26.76   0
  10   3   3   36.27   19.46   0
  10  -3   3   23.00   18.83   0
  10  -3   3   55.35   20.67   0
  10   3   3   42.63   18.49   0
 -10   3  -3   42.12   19.44   0
  11  -3   3   42.24   24.82   0
  11   3   3   26.41   21.84   0
  11   3   3   20.67   21.33   0
  11  -3   3   43.58   22.51   0
  12   3   3    6.99   22.92   0
  12   3   3   14.66   22.28   0
  12  -3   3   12.20   25.66   0
  12  -3   3   17.50   23.03   0
   0   4  -3 2101.51   27.64   0
   0   4   3 2127.86   28.03   0
   0  -4  -3 2080.61   29.07   0
   0  -4   3 2047.53   29.07   0
  -1   4  -3  782.23   25.86   0
  -1  -4   3  898.48   26.80   0
   1   4  -3  801.78   25.80   0
   1   4   3  922.16   26.04   0
   1  -4  -3  902.75   26.91   0
   1  -4   3  937.45   27.19   0
  -1  -4  -3  914.18   26.94   0
  -1   4   3  893.77   25.89   0
   2   4   3 1040.76   25.99   0
  -2  -4  -3  899.19   26.79   0
  -2   4  -3  965.31   26.14   0
   2  -4   3  968.56   26.91   0
  -2  -4   3  910.83   26.64   0
  -2   4   3  977.26   26.14   0
   2   4  -3  972.14   26.06   0
   2  -4  -3  873.11   26.70   0
   3  -4  -3  828.28   25.38   0
   3   4   3  783.33   24.22   0
   3   4  -3  807.80   24.21   0
  -3  -4   3  808.11   25.44   0
   3  -4   3  808.45   25.59   0
  -3   4  -3  791.62   24.44   0
  -3  -4  -3  810.42   25.44   0
  -3   4   3  839.27   24.56   0
  -4  -4  -3   -2.58   22.56   0
   4   4   3    5.50   21.88   0
  -4   4  -3    4.23   21.45   0
  -4   4   3   33.68   21.58   0
   4  -4  -3   20.96   22.69   0
   4   4  -3  -23.58   26.71   0
   4  -4   3   45.91   22.69   0
  -4  -4   3    1.52   27.08   0
  -5  -4   3  602.72   23.56   0
  -5  -4  -3  637.63   23.66   0
   5  -4   3  606.97   23.92   0
  -5   4   3  644.03   27.70   0
  -5   4  -3  604.54   22.70   0
   5   4  -3  642.07   23.13   0
   5  -4  -3  640.66   28.64   0
   5   4   3  607.25   22.82   0
   6   4   3  102.90   20.37   0
  -6   4  -3   96.89   20.51   0
  -6   4   3  116.39   24.46   0
   6  -4   3  106.51   21.11   0
   6  -4  -3   84.11   25.38   0
  -6  -4  -3   87.03   21.23   0
   6   4  -3  102.51   24.53   0
  -6  -4   3  112.63   20.80   0
   7   4  -3  367.78   20.15   0
  -7  -4   3  370.26   25.06   0
   7  -4  -3  343.87   25.05   0
   7  -4   3  349.18   20.57   0
  -7   4  -3  409.70   24.45   0
  -7  -4  -3  356.56   21.40   0
  -7   4   3  368.90   24.37   0
   7   4   3  345.04   20.17   0
   8  -4  -3  162.54   25.09   0
   8   4   3  188.89   21.11   0
   8   4   3  181.92   21.69   0
  -8   4   3  183.35   21.55   0
  -8  -4   3  185.60   21.74   0
  -8  -4  -3  178.88   22.88   0
   8  -4   3  174.93   21.53   0
   8   4  -3  164.25   21.18   0
  -8   4  -3  182.87   21.48   0
  -9   4   3   86.42   25.56   0
   9  -4  -3   84.08   23.02   0
   9   4  -3   78.91   22.45   0
  -9   4  -3   89.73   19.92   0
  -9  -4  -3   78.50   22.21   0
   9   4   3   79.12   16.95   0
   9   4   3   99.60   19.63   0
  -9  -4   3  103.64   20.36   0
   9  -4   3   80.03   19.85   0
 -10  -4   3   22.89   28.52   0
  10   4  -3   18.34   28.81   0
 -10   4  -3   -3.51   23.44   0
  10   4  -3   16.20   27.34   0
  10  -4  -3   20.53   30.96   0
  10   4   3   17.63   22.51   0
  10  -4   3   10.76   18.53   0
  10   4   3   19.83   22.61   0
  11   4   3   23.07   21.67   0
  11   4   3   17.91   20.39   0
 -11   4  -3   14.76   21.31   0
  11  -4   3   20.95   26.05   0
  11  -4   3    1.38   20.68   0
   0   5   3 1161.83   24.12   0
   0  -5   3 1078.36   25.07   0
   0  -5  -3 1118.11   25.06   0
   0   5  -3  977.37   18.14   0
  -1   5  -3   63.15   15.49   0
   1   5   3   82.16   22.03   0
  -1   5   3   70.99   22.07   0
   1   5  -3  111.93   21.77   0
   1  -5   3   38.17   22.53   0
  -1  -5   3   57.90   16.06   0
   1  -5  -3   59.11   16.29   0
  -1  -5  -3   51.80   22.89   0
   2   5   3  289.44   22.17   0
  -2  -5  -3  255.27   23.01   0
   2  -5   3  295.28   22.96   0
   2   5  -3  282.18   21.95   0
  -2   5   3  311.29   22.01   0
   2  -5  -3  278.01   23.12   0
  -2   5  -3  256.71   21.87   0
  -2  -5   3  305.57   16.37   0
   3   5   3 1199.82   23.64   0
  -3  -5   3 1187.09   24.34   0
   3   5  -3 1258.43   23.69   0
  -3  -5  -3 1193.77   24.28   0
   3  -5  -3 1190.97   24.63   0
  -3   5  -3 1129.29   23.56   0
  -3   5   3 1169.01   23.64   0
   3  -5   3 1207.55   24.54   0
  -4  -5   3 1250.96   24.14   0
   4   5   3 1191.87   23.87   0
  -4  -5  -3 1168.91   24.14   0
   4  -5  -3 1251.68   25.00   0
   4   5  -3 1229.90   23.99   0
   4  -5   3 1237.21   24.62   0
  -4   5  -3 1198.80   23.10   0
  -4   5   3 1254.83   23.96   0
  -5  -5  -3    4.20   20.69   0
  -5   5  -3   -0.81   19.57   0
  -5  -5   3   14.57   20.09   0
   5   5  -3   14.46   19.88   0
   5   5   3    4.12   20.12   0
  -5   5   3   14.84   19.56   0
   5  -5  -3   17.83   25.28   0
   5  -5   3    8.73   21.10   0
  -6   5   3  400.39   24.18   0
  -6  -5   3  372.09   20.68   0
  -6  -5  -3  368.00   21.07   0
   6  -5   3  385.73   21.01   0
   6   5   3  367.20   20.46   0
   6  -5  -3  388.69   20.79   0
   6   5  -3  426.10   24.58   0
  -6   5  -3  388.79   19.96   0
   7   5   3  308.65   18.32   0
  -7  -5   3  310.01   22.29   0
  -7   5   3  333.65   21.56   0
   7  -5  -3  329.89   22.57   0
   7   5  -3  342.73   21.91   0
  -7  -5  -3  326.46   18.85   0
   7  -5   3  293.28   22.48   0
  -7   5  -3  335.17   18.23   0
   8   5   3   -0.50   16.26   0
  -8   5   3   14.85   19.13   0
   8   5  -3   21.80   19.54   0
  -8  -5   3   12.08   16.21   0
  -8   5  -3    7.14   16.14   0
  -8  -5  -3   20.78   16.99   0
   8  -5  -3    9.85   19.97   0
   8  -5   3   21.69   19.98   0
   9  -5  -3   19.26   18.76   0
   9   5  -3   10.61   18.23   0
   9   5   3   30.44   18.87   0
  -9   5  -3    8.21   15.15   0
  -9  -5  -3    7.55   20.05   0
  -9  -5   3   17.86   18.81   0
   9   5   3   -3.79   15.02   0
  -9   5   3   13.66   18.24   0
   9  -5   3   10.85   18.63   0
  10  -5   3  130.90   22.59   0
 -10  -5  -3  145.06   24.77   0
 -10   5  -3  169.12   22.44   0
 -10  -5   3  134.99   26.52   0
  10   5   3  115.42   19.04   0
  10   5  -3  128.91   25.33   0
 -10   5   3  140.93   25.83   0
  10  -5  -3  121.92   29.08   0
  10   5   3  151.31   21.80   0
  11   5  -3   16.55   22.60   0
  11   5   3   19.35   21.34   0
  11   5  -3   29.05   26.44   0
 -11   5  -3   17.54   16.84   0
  11  -5  -3   19.91   27.68   0
  11   5   3   19.95   19.75   0
  11  -5   3   15.51   20.08   0
 -11  -5   3   26.53   24.02   0
   0  -6  -3  905.92   23.19   0
   0   6  -3  862.58   22.63   0
   0  -6   3  934.44   23.53   0
   0   6   3  970.56   22.79   0
  -1  -6   3  146.03   21.68   0
  -1  -6  -3  140.38   15.69   0
   1  -6   3  149.32   21.63   0
   1   6  -3  145.30   20.88   0
  -1   6  -3  123.03   20.69   0
  -1   6   3  158.07   20.97   0
   1  -6  -3  166.99   21.74   0
   1   6   3  172.53   21.20   0
  -2  -6   3  217.17   21.73   0
  -2  -6  -3  227.32   21.81   0
   2   6  -3  234.86   20.93   0
   2   6   3  228.20   15.24   0
  -2   6   3  249.05   20.80   0
   2  -6   3  234.38   21.73   0
   2  -6  -3  246.69   21.82   0
  -2   6  -3  198.71   20.67   0
   3  -6  -3  235.61   21.19   0
   3   6   3  210.26   20.51   0
  -3  -6   3  233.32   20.88   0
  -3   6  -3  247.56   20.28   0
   3  -6   3  233.67   21.06   0
  -3  -6  -3  238.34   15.15   0
   3   6  -3  222.56   20.40   0
  -3   6   3  236.18   20.41   0
   4   6   3   82.72   20.36   0
   4  -6  -3  115.73   20.96   0
  -4  -6  -3  121.71   20.50   0
  -4   6  -3  110.39   19.59   0
  -4  -6   3   98.75   20.03   0
   4   6  -3  162.35   20.16   0
   4  -6   3  108.18   20.83   0
  -4   6   3  150.82   19.59   0
   5   6   3   51.90   18.89   0
   5  -6   3   38.69   19.61   0
  -5  -6  -3   28.57   18.91   0
   5   6  -3   -3.46   18.62   0
  -5   6  -3   28.34   18.03   0
  -5  -6   3   29.97   18.63   0
  -5   6   3   -0.39   18.22   0
   5  -6  -3   15.85   19.24   0
  -6  -6  -3   67.97   17.85   0
  -6   6  -3   83.53   16.87   0
  -6  -6   3  126.34   17.38   0
   6   6   3   97.18   17.49   0
   6  -6  -3   85.28   17.85   0
   6  -6   3   98.22   17.99   0
   6   6  -3  105.68   21.09   0
  -6   6   3   87.21   20.44   0
   7   6  -3   55.95   16.03   0
   7  -6  -3   49.88   16.60   0
  -7   6   3   48.90   19.48   0
  -7  -6  -3   82.43   16.74   0
   7   6   3   63.15   16.35   0
  -7  -6   3   64.83   16.50   0
  -7   6  -3   62.45   16.15   0
   7  -6   3   59.92   16.82   0
  -8   6  -3  113.09   15.55   0
  -8   6   3  110.00   18.75   0
   8   6   3   96.55   15.65   0
  -8  -6  -3  108.56   16.35   0
   8  -6  -3  107.19   15.95   0
  -8  -6   3  130.88   19.36   0
   8   6  -3  120.46   15.64   0
   8  -6   3   77.98   16.01   0
  -9   6  -3   12.76   21.90   0
   9   6   3   33.91   21.67   0
  -9   6   3   41.05   17.61   0
  -9  -6   3    8.73   22.28   0
   9   6  -3   35.65   17.71   0
   9  -6  -3   27.82   18.42   0
   9  -6   3   -2.06   22.27   0
  -9  -6  -3   43.40   18.95   0
  10  -6   3   31.15   16.86   0
  10   6  -3   20.36   19.84   0
 -10   6  -3   30.47   20.34   0
 -10  -6   3   46.03   20.89   0
  10   6   3    9.68   17.05   0
 -10  -6  -3   30.22   18.23   0
  10  -6  -3   25.16   20.60   0
 -10   6   3   17.03   23.31   0
  10   6   3   30.69   19.99   0
   0  -7  -3   25.16   14.41   0
   0   7  -3   37.80   13.70   0
   0   7   3   -7.84   19.43   0
   0  -7   3   32.33   14.21   0
  -1  -7   3  110.52   20.06   0
   1  -7  -3   91.14   20.31   0
   1   7  -3   82.63   19.42   0
  -1   7   3   82.66   19.57   0
   1   7   3   87.12   19.56   0
  -1   7  -3   60.08   19.40   0
  -1  -7  -3  104.07   14.36   0
   1  -7   3  115.50   20.10   0
  -2   7   3  695.43   20.65   0
  -2  -7   3  644.33   20.68   0
  -2  -7  -3  675.64   20.99   0
  -2   7  -3  645.38   20.56   0
   2   7  -3  683.58   20.42   0
   2  -7  -3  628.72   20.86   0
   2  -7   3  565.84   20.96   0
   2   7   3  612.05   20.86   0
   3   7  -3  213.32   18.70   0
  -3  -7  -3  222.18   19.19   0
  -3   7  -3  220.04   13.62   0
   3  -7  -3  263.03   19.51   0
   3   7   3  267.77   19.05   0
  -3   7   3  246.61   18.62   0
  -3  -7   3  247.08   19.09   0
   3  -7   3  248.98   19.43   0
  -4  -7  -3   35.76   17.82   0
   4  -7  -3   41.98   18.45   0
  -4   7  -3   58.28   17.14   0
  -4   7   3   77.16   17.14   0
   4   7  -3   41.07   17.81   0
   4  -7   3   15.20   18.29   0
   4   7   3   46.37   18.04   0
  -4  -7   3   67.67   17.51   0
  -5  -7   3  117.34   17.26   0
  -5  -7  -3  134.29   17.31   0
   5  -7  -3  105.69   17.96   0
  -5   7  -3  118.96   16.48   0
  -5   7   3  101.01   16.67   0
   5   7   3   57.14   17.44   0
   5   7  -3  133.75   17.06   0
   5  -7   3  123.08   17.94   0
  -6   7   3   87.77   15.65   0
   6  -7  -3   91.02   16.63   0
  -6   7  -3  109.21   15.70   0
  -6  -7  -3   95.20   16.43   0
   6   7  -3   73.41   19.66   0
  -6  -7   3   96.48   16.15   0
   6   7   3   89.87   16.32   0
   6  -7   3   90.24   16.91   0
  -7  -7  -3  129.17   15.79   0
   7  -7  -3  129.31   19.37   0
   7   7   3  110.99   15.66   0
  -7   7   3  115.06   15.24   0
   7   7  -3  106.04   15.51   0
  -7  -7   3  149.70   15.55   0
  -7   7  -3  101.01   18.57   0
   7  -7   3  131.79   15.93   0
   8  -7   3   53.07   22.47   0
   8  -7  -3   72.50   18.52   0
  -8   7   3   53.18   17.56   0
  -8  -7   3   89.66   22.32   0
  -8  -7  -3  105.23   18.61   0
   8   7  -3   80.82   17.86   0
  -8   7  -3   51.83   18.11   0
   8   7   3   93.22   21.92   0
   9  -7   3   13.08   17.08   0
   9   7  -3   49.95   16.49   0
  -9   7  -3   36.60   16.55   0
  -9  -7   3   36.68   16.94   0
   9  -7  -3   64.36   20.89   0
   9   7   3   13.34   16.54   0
  -9   7   3   33.16   16.30   0
  -9  -7  -3   24.96   21.26   0
   0  -8   3    1.57   17.17   0
   0   8  -3   -1.92   16.87   0
   0  -8  -3   13.65   17.23   0
   0   8   3   10.75   11.80   0
  -1   8  -3  277.79   17.30   0
   1  -8  -3  263.96   18.13   0
   1   8   3  228.88   17.60   0
   1  -8   3  321.98   17.95   0
  -1  -8   3  264.66   12.80   0
  -1  -8  -3  298.30   17.81   0
  -1   8   3  244.29   17.47   0
   1   8  -3  280.59   17.46   0
  -2  -8   3  269.09   17.73   0
   2  -8  -3  333.91   18.00   0
  -2   8  -3  207.73   17.26   0
   2   8  -3  253.31   17.34   0
  -2  -8  -3  245.95   18.31   0
  -2   8   3  287.48   17.26   0
   2  -8   3  308.72   13.11   0
   2   8   3  258.89   17.54   0
   3  -8   3   31.02   16.73   0
   3   8   3   80.18   16.53   0
   3   8  -3   43.85   16.49   0
  -3   8  -3   42.45   11.73   0
  -3  -8   3   67.30   16.49   0
  -3   8   3   74.16   16.49   0
  -3  -8  -3   53.31   16.82   0
   3  -8  -3   54.80   12.03   0
   4   8  -3  216.64   16.78   0
  -4  -8   3  216.49   16.57   0
  -4  -8  -3  189.69   16.74   0
  -4   8  -3  145.39   16.26   0
   4  -8   3  196.03   17.56   0
   4   8   3  226.74   12.41   0
  -4   8   3  193.06   16.48   0
   4  -8  -3  206.13   17.46   0
   5  -8   3  390.91   13.12   0
  -5   8   3  330.73   16.48   0
   5   8  -3  400.70   16.93   0
   5  -8  -3  386.75   17.25   0
  -5  -8   3  375.22   16.64   0
  -5   8  -3  378.46   16.22   0
  -5  -8  -3  352.41   16.82   0
   5   8   3  384.66   16.83   0
   6  -8   3    9.99   17.55   0
   6   8   3   45.68   18.91   0
  -6  -8   3   27.11   16.69   0
   6  -8  -3   40.55   19.11   0
   6   8  -3  -13.40   18.82   0
  -6  -8  -3    3.24   18.68   0
  -6   8   3   27.48   16.33   0
  -6   8  -3   20.27   16.49   0
   7  -8   3    9.38   18.08   0
  -7   8  -3   22.35   17.11   0
  -7  -8  -3  -15.36   17.87   0
   7   8  -3   -7.92   17.66   0
  -7  -8   3   -4.32   17.63   0
   7  -8  -3    8.44   18.24   0
  -7   8   3   13.51   17.06   0
   7   8   3   18.69   17.46   0
  -8  -8   3   50.09   16.82   0
   8   8  -3   31.75   16.54   0
  -8   8   3   31.32   19.78   0
   8  -8   3   45.87   16.94   0
   8   8   3   43.86   16.39   0
   8  -8  -3   34.06   20.74   0
  -8  -8  -3   54.09   17.18   0
  -8   8  -3   55.04   16.11   0
   0  -9  -3  227.12   11.99   0
   0  -9   3  208.59   16.26   0
   0   9  -3  161.40   15.87   0
   0   9   3  249.85   15.97   0
  -1  -9   3  118.87   15.69   0
   1  -9   3  115.43   11.41   0
   1  -9  -3  121.92   16.10   0
  -1  -9  -3  133.83   15.86   0
  -1   9   3  154.07   15.48   0
  -1   9  -3  127.76   15.45   0
   1   9  -3  130.66   15.62   0
   1   9   3  142.22   15.51   0
  -2   9   3   45.06   15.17   0
  -2  -9   3   56.95   15.34   0
  -2   9  -3   28.63   14.91   0
   2  -9   3   10.94   15.76   0
  -2  -9  -3   46.36   15.61   0
   2   9  -3   14.75   15.29   0
   2  -9  -3   47.00   11.26   0
   2   9   3   51.42   10.87   0
   3  -9   3   36.88   15.62   0
   3   9   3   77.03   15.00   0
  -3  -9   3   66.32   15.04   0
   3  -9  -3   48.95   15.73   0
  -3   9   3   65.14   10.63   0
  -3  -9  -3   55.72   11.04   0
   3   9  -3   39.71   15.17   0
  -3   9  -3   43.15   14.85   0
   4  -9   3   51.72   19.28   0
  -4   9   3   -3.06   17.89   0
   4   9  -3   56.41   18.56   0
  -4   9  -3   11.59   17.90   0
  -4  -9   3   21.45   18.17   0
   4   9   3   26.68   13.25   0
   4  -9  -3   40.21   19.57   0
  -4  -9  -3   33.98   18.68   0
   5   9  -3   56.57   18.02   0
   5  -9   3   66.94   18.82   0
  -5  -9   3   61.22   17.74   0
   5  -9  -3   58.59   18.64   0
  -5   9   3   40.81   21.16   0
  -5   9  -3   70.60   17.35   0
  -5  -9  -3   83.64   17.90   0
   5   9   3   61.09   18.05   0
  -6  -9   3   65.36   17.02   0
   6  -9   3   85.73   18.02   0
   6   9   3   77.24   17.28   0
  -6   9  -3   65.27   16.52   0
  -6   9   3   75.60   16.42   0
  -6  -9  -3   68.45   12.05   0
   6  -9  -3   78.95   17.83   0
   6   9  -3   63.95   17.18   0
  -7   9  -3    9.52   15.91   0
   7   9  -3   40.76   16.06   0
   7  -9   3   47.41   16.65   0
   7   9   3   37.14   16.20   0
  -7  -9  -3   24.68   16.53   0
  -7   9   3   13.88   15.59   0
  -7  -9   3   17.62   16.37   0
   7  -9  -3   26.66   16.49   0
   0 -10  -3   15.95   17.79   0
   0 -10   3  -13.78   17.64   0
   0  10  -3  -10.38   17.38   0
   0  10   3    3.02   17.48   0
   1 -10   3   -6.21   17.69   0
   1  10   3    4.60   17.45   0
  -1 -10   3    5.79   17.57   0
  -1 -10  -3   27.56   12.65   0
   1 -10  -3  -12.16   17.96   0
  -1  10   3   42.50   12.23   0
   1  10  -3   20.35   17.23   0
  -1  10  -3  -30.68   17.28   0
  -2  10  -3    5.87   16.85   0
   2 -10   3   21.67   17.72   0
  -2 -10  -3   35.88   17.61   0
   2 -10  -3   22.11   17.89   0
  -2 -10   3   13.33   17.54   0
  -2  10   3  -32.28   16.99   0
   2  10  -3   35.97   17.27   0
   2  10   3   15.55   17.39   0
   3  10   3  -17.03   16.88   0
   3 -10   3    1.10   12.37   0
  -3 -10  -3   17.41   12.20   0
  -3 -10   3   -3.79   17.01   0
  -3  10  -3   32.13   16.47   0
  -3  10   3   -2.34   16.74   0
   3 -10  -3   -5.71   17.61   0
   3  10  -3   -0.55   16.90   0
   4 -10   3   -9.81   17.40   0
  -4  10  -3   -7.33   16.25   0
   4 -10  -3   19.61   17.52   0
   4  10  -3  -14.29   16.96   0
  -4  10   3  -23.58   16.12   0
  -4 -10   3   -1.83   16.63   0
   4  10   3   11.54   17.02   0
  -4 -10  -3   -6.33   16.79   0
   5  10  -3   18.38   16.26   0
  -5  10  -3   28.15   15.61   0
  -5  10   3   11.43   15.49   0
  -5 -10  -3  -21.32   16.32   0
  -5 -10   3   -1.48   16.10   0
   5 -10  -3   -4.57   16.99   0
   5 -10   3   32.62   16.88   0
   5  10   3   32.90   16.38   0
   0 -11   3   19.89   15.95   0
   0 -11  -3   17.80   16.10   0
   0  11   3  -26.21   15.78   0
   0  11  -3   13.09   15.64   0
   1  11   3    9.80   15.56   0
   1  11  -3   -9.69   15.71   0
   1 -11  -3   15.88   16.06   0
  -1  11  -3   11.75   15.52   0
  -1  11   3   -3.56   15.38   0
   1 -11   3   -9.97   11.46   0
  -1 -11  -3   18.13   16.03   0
  -1 -11   3  -14.16   16.02   0
   1   0   4  580.44   43.84   0
   1   0  -4  689.32   45.19   0
  -1   0  -4  691.07   43.28   0
  -1   0   4  594.63   41.28   0
  -2   0   4 3979.84   46.54   0
   2   0   4 3866.82   45.76   0
   2   0  -4 4340.20   55.69   0
  -2   0  -4 3796.54   43.66   0
   2   0   4 3664.34   44.54   0
   3   0   4 1053.85   32.33   0
  -3   0  -4 1046.10   37.83   0
  -3   0   4 1095.39   39.35   0
   3   0  -4 1027.60   38.02   0
   3   0   4 1048.97   32.98   0
  -3   0   4 1131.19   41.68   0
   4   0   4  991.02   29.07   0
  -4   0   4 1098.41   49.97   0
  -4   0   4 1053.83   47.71   0
   4   0   4 1087.76   30.18   0
  -4   0  -4 1141.49   28.88   0
   5   0   4 1129.07   28.08   0
  -5   0  -4 1161.14   31.96   0
   5   0   4 1099.19   27.29   0
   6   0   4   84.83   22.46   0
   6   0   4   60.55   22.71   0
   7   0   4  177.69   21.74   0
   7   0   4  164.70   26.48   0
   8   0   4  347.37   21.06   0
   8   0   4  361.57   25.59   0
   9   0   4  103.65   21.24   0
   9   0   4   97.40   21.27   0
  10   0   4   23.79   19.21   0
  10   0   4   29.78   19.22   0
  11   0   4  157.85   26.40   0
  11   0   4  158.89   26.30   0
  12   0   4  113.86   24.48   0
  12   0   4  135.50   27.02   0
   0  -1  -4 4888.02   51.43   0
   0   1   4 5213.62   52.77   0
   0   1   4 5335.60   50.17   0
   0  -1   4 5151.72   48.44   0
  -1  -1   4 3189.10   42.51   0
   1   1   4 3190.67   45.00   0
   1  -1  -4 3173.23   47.15   0
   1   1   4 3002.65   36.43   0
  -1   1  -4 3024.04   43.09   0
  -1  -1  -4 3327.56   46.76   0
   1   1  -4 3418.94   43.98   0
  -1   1   4 3204.75   43.41   0
  -1   1   4 3288.16   47.85   0
   1  -1   4 3140.35   44.59   0
   2   1   4 1230.01   35.73   0
   2   1   4 1194.34   26.87   0
   2  -1  -4 1287.26   37.34   0
  -2  -1   4 1239.19   40.62   0
  -2   1  -4 1262.81   34.24   0
   2   1  -4 1307.93   36.17   0
  -2   1   4 1248.07   41.07   0
  -2   1   4 1287.98   37.92   0
  -2  -1  -4 1380.85   37.69   0
   2  -1   4 1273.03   37.02   0
   3   1   4 4111.63   38.02   0
  -3   1   4 4311.86   50.02   0
   3   1   4 4109.94   37.40   0
  -3   1   4 4081.07   46.44   0
  -3  -1  -4 4073.22   40.09   0
   3   1  -4 4191.36   48.24   0
   3  -1   4 4382.18   40.87   0
  -3  -1   4 4043.41   41.28   0
  -3   1  -4 4079.75   37.38   0
   3  -1  -4 4029.32   49.85   0
   4   1   4  470.40   27.92   0
  -4   1   4  479.15   36.74   0
  -4  -1   4  481.56   37.08   0
   4   1   4  455.79   26.54   0
  -4   1  -4  445.14   26.88   0
   4  -1   4  469.34   27.71   0
   4  -1  -4  433.13   35.47   0
  -4   1   4  511.04   44.57   0
   4   1  -4  484.67   36.87   0
   5  -1   4  732.00   31.22   0
  -5   1  -4  772.76   26.41   0
   5   1  -4  754.23   37.64   0
  -5   1   4  727.43   53.94   0
  -5   1   4  720.53   54.39   0
  -5  -1   4  717.61   41.19   0
   5   1   4  683.60   25.51   0
   5   1   4  707.89   26.46   0
   6   1   4   68.33   21.94   0
   6  -1   4   76.17   23.14   0
  -6   1  -4   70.92   28.37   0
   6  -1   4   98.13   27.18   0
   6   1   4   83.42   22.89   0
   7   1   4  710.11   23.80   0
   7  -1   4  768.89   29.85   0
   7   1   4  687.27   23.07   0
  -7   1  -4  797.93   28.72   0
   7  -1   4  718.84   23.30   0
   8   1   4  103.69   24.16   0
   8   1   4  118.45   24.65   0
   8  -1   4  130.41   25.62   0
  -8   1  -4  138.60   20.19   0
   8  -1   4  103.66   24.27   0
   9  -1   4  166.11   22.11   0
   9   1   4  169.38   21.47   0
   9  -1   4  142.41   21.57   0
   9   1   4  158.52   21.58   0
  10  -1   4  201.94   19.99   0
  10  -1   4  202.00   20.33   0
  10   1   4  187.94   19.89   0
  10   1   4  204.19   20.26   0
  11  -1   4   28.09   22.12   0
  11   1   4   21.22   22.25   0
  11   1   4   29.16   25.49   0
  11  -1   4   38.55   25.54   0
  12   1   4   15.20   22.76   0
  12   1   4    4.20   23.05   0
  12  -1   4   -1.99   25.74   0
  12  -1   4   11.49   23.27   0
   0   2   4 8155.92   47.39   0
  -1   2   4    8.30   29.00   0
  -1   2  -4    9.74   28.73   0
   1  -2   4  -16.13   29.70   0
   1   2   4  -18.87   29.52   0
  -1  -2  -4   -8.18   30.39   0
   1   2  -4  -11.31   20.18   0
  -1  -2   4  -16.20   29.07   0
   1  -2  -4  -68.23   30.11   0
  -2  -2  -4  177.15   29.17   0
   2   2   4  169.74   28.39   0
   2  -2  -4  199.74   35.07   0
  -2   2   4  192.29   27.40   0
  -2   2  -4  208.09   27.53   0
  -2  -2   4  217.22   27.49   0
   2   2  -4  189.03   27.58   0
   2  -2   4  190.65   28.65   0
  -3  -2  -4  760.07   29.35   0
  -3   2   4  696.06   27.78   0
   3   2  -4  786.44   33.61   0
   3  -2   4  706.59   28.99   0
   3  -2  -4  736.38   34.87   0
  -3   2  -4  765.70   27.59   0
  -3  -2   4  764.13   33.91   0
   3   2   4  709.88   28.08   0
  -4   2  -4  387.01   25.85   0
  -4  -2  -4  397.80   27.42   0
   4   2   4  398.62   26.36   0
   4   2  -4  406.00   31.21   0
   4  -2  -4  360.71   32.21   0
  -4  -2   4  374.77   31.28   0
   4  -2   4  393.28   27.93   0
  -4   2   4  345.14   30.67   0
   4   2   4  362.24   25.59   0
   5   2  -4  295.60   33.14   0
  -5   2  -4  327.05   28.85   0
  -5  -2  -4  300.60   31.57   0
   5  -2   4  240.42   24.29   0
  -5  -2   4  266.58   28.91   0
   5   2   4  271.05   23.13   0
  -5   2   4  273.72   32.72   0
   5   2   4  248.95   23.99   0
   5  -2  -4  246.16   29.38   0
   6  -2  -4  257.17   31.89   0
   6   2  -4  266.58   31.27   0
   6  -2   4  253.53   22.73   0
  -6  -2   4  280.21   31.85   0
  -6   2   4  269.78   34.87   0
  -6  -2  -4  287.37   24.90   0
  -6   2  -4  268.60   27.97   0
   6   2   4  244.82   22.32   0
   6   2   4  275.87   23.33   0
   7   2  -4   69.21   31.40   0
   7   2   4   35.65   25.01   0
   7  -2   4   59.32   20.75   0
  -7   2  -4   77.81   21.31   0
   7   2   4   57.21   21.57   0
  -7  -2   4   67.19   36.18   0
   8   2   4   41.01   22.87   0
   8  -2   4   63.49   22.76   0
   8  -2   4   53.67   20.05   0
   8   2   4   30.11   19.70   0
  -8   2  -4   36.58   19.79   0
  -9   2  -4   13.98   20.92   0
   9   2   4  -12.32   20.51   0
   9   2   4    1.78   21.33   0
   9  -2   4   13.58   18.33   0
   9  -2   4   10.65   20.49   0
  10   2   4  111.75   16.23   0
  10  -2   4  118.43   15.71   0
  10  -2   4  122.32   20.24   0
  10   2   4  107.88   19.22   0
  11   2   4   35.58   24.95   0
  11  -2   4   33.84   25.99   0
  11   2   4   32.98   25.86   0
  11  -2   4   42.54   21.90   0
  12  -2   4  -12.79   23.16   0
  12   2   4   13.52   22.64   0
  12  -2   4   -1.35   22.92   0
  12   2   4    0.92   19.76   0
   0  -3  -4 3157.22   27.41   0
   0   3   4 3482.26   33.87   0
   0  -3   4 3120.92   26.51   0
   0   3  -4 3366.18   33.38   0
  -1  -3   4 2760.78   32.08   0
  -1   3  -4 2563.91   31.83   0
  -1   3   4 2771.02   31.65   0
   1  -3   4 2669.19   33.04   0
   1   3  -4 2692.31   31.41   0
   1   3   4 2752.22   32.69   0
  -1  -3  -4 2705.64   33.20   0
   1  -3  -4 2732.18   32.66   0
   2   3   4  704.13   26.71   0
  -2  -3  -4  734.03   27.38   0
  -2   3  -4  734.29   26.36   0
  -2   3   4  691.75   26.49   0
   2  -3  -4  712.38   27.34   0
  -2  -3   4  729.03   26.93   0
   2   3  -4  751.33   26.59   0
   2  -3   4  700.07   27.15   0
   3   3   4  875.79   27.14   0
  -3   3  -4  883.69   26.13   0
   3  -3   4  907.53   27.13   0
   3   3  -4  847.19   26.45   0
  -3   3   4  911.65   31.71   0
   3  -3  -4  917.37   28.35   0
  -3  -3  -4  976.28   27.82   0
  -3  -3   4  895.47   26.81   0
  -4   3  -4 1179.16   25.61   0
   4  -3   4 1107.08   26.99   0
   4   3  -4 1142.37   26.60   0
   4   3   4 1058.16   25.68   0
   4  -3  -4 1152.10   32.07   0
  -4  -3  -4 1216.06   27.08   0
  -4   3   4 1123.89   30.66   0
  -4  -3   4 1124.15   31.51   0
   5   3  -4 2764.36   33.92   0
   5  -3  -4 2789.56   35.47   0
   5   3   4 2808.27   32.04   0
  -5  -3  -4 2924.55   29.38   0
  -5   3  -4 2648.17   27.79   0
  -5   3   4 2788.71   34.43   0
   5  -3   4 2754.46   28.81   0
  -5  -3   4 2813.13   34.25   0
   6   3   4  411.96   22.09   0
   6  -3  -4  409.61   27.80   0
   6   3   4  425.51   27.24   0
  -6  -3   4  420.42   27.60   0
  -6   3  -4  413.53   22.41   0
  -6   3   4  396.74   27.09   0
   6   3  -4  434.39   26.84   0
  -6  -3  -4  443.32   28.81   0
   6  -3   4  401.69   22.44   0
   7  -3  -4  139.64   29.24   0
   7  -3   4  168.08   24.95   0
   7   3   4  162.53   20.10   0
  -7  -3  -4  134.96   27.46   0
  -7  -3   4  169.28   29.06   0
  -7   3  -4  156.93   20.24   0
   7   3   4  170.47   20.95   0
  -7   3   4  162.51   28.32   0
   7   3  -4  149.64   24.46   0
   8  -3   4  125.17   22.29   0
   8   3   4  172.63   18.24   0
  -8   3   4  154.84   32.01   0
   8  -3  -4  137.48   27.53   0
   8   3  -4  159.14   25.50   0
  -8  -3  -4  154.89   24.61   0
  -8  -3   4  161.37   29.41   0
  -8   3  -4  129.50   18.81   0
   8   3   4  196.43   23.30   0
   9   3  -4  235.93   23.03   0
  -9   3  -4  268.08   21.84   0
   9   3   4  245.22   18.14   0
   9  -3   4  260.40   17.36   0
   9   3   4  276.20   17.06   0
  -9  -3   4  262.87   35.52   0
   9   3  -4  264.20   28.35   0
  10   3   4  104.88   18.81   0
  10   3   4  116.70   16.28   0
  10  -3   4  145.58   20.80   0
  10  -3   4  105.59   19.26   0
 -10   3  -4  137.14   19.79   0
  11  -3   4   77.81   21.51   0
  11   3   4   79.10   21.46   0
  11  -3   4   65.18   22.75   0
 -11   3  -4   78.41   21.79   0
  11   3   4   79.25   22.07   0
  12   3   4   12.80   19.06   0
  12  -3   4   13.43   19.46   0
  12  -3   4   16.87   22.81   0
  12   3   4   22.96   19.66   0
   0  -4  -4 1479.75   28.40   0
   0   4  -4 1448.71   27.24   0
   0  -4   4 1433.27   28.39   0
   0   4   4 1468.30   20.97   0
   1   4   4  497.83   25.24   0
   1  -4   4  352.62   25.62   0
  -1   4  -4  462.69   25.07   0
   1  -4  -4  416.82   25.86   0
   1   4  -4  528.22   25.22   0
  -1   4   4  502.33   25.11   0
  -1  -4  -4  431.82   25.99   0
  -1  -4   4  365.81   25.89   0
  -2   4   4 1055.61   25.49   0
   2  -4  -4 1081.92   26.11   0
   2   4   4 1050.28   25.06   0
  -2  -4  -4 1099.29   26.24   0
   2   4  -4 1038.90   24.88   0
   2  -4   4 1030.80   26.16   0
  -2  -4   4 1030.43   25.72   0
  -2   4  -4 1007.91   25.12   0
  -3   4   4  223.18   22.80   0
   3   4  -4  208.87   22.40   0
   3   4   4  244.36   22.81   0
   3  -4  -4  174.89   23.74   0
  -3   4  -4  207.04   22.46   0
  -3  -4  -4  190.75   23.76   0
   3  -4   4  206.11   17.26   0
  -3  -4   4  226.21   23.42   0
  -4  -4   4 1381.73   29.63   0
  -4   4   4 1302.54   25.01   0
   4   4  -4 1319.62   24.94   0
  -4   4  -4 1306.91   24.27   0
   4   4   4 1314.26   24.56   0
   4  -4   4 1344.24   25.67   0
   4  -4  -4 1284.99   25.65   0
  -4  -4  -4 1303.93   24.90   0
  -5  -4   4  280.77   22.06   0
   5   4   4  253.19   21.79   0
  -5   4   4  256.69   21.91   0
   5   4  -4  265.59   21.80   0
  -5  -4  -4  307.14   22.89   0
   5  -4  -4  275.35   22.63   0
   5  -4   4  241.49   22.90   0
  -5   4  -4  265.85   21.66   0
  -6  -4  -4  242.74   21.42   0
   6  -4  -4  241.49   25.61   0
   6   4   4  235.43   20.36   0
   6  -4   4  210.81   21.15   0
  -6   4  -4  231.22   20.46   0
  -6  -4   4  239.33   20.74   0
   6   4  -4  256.59   24.76   0
  -6   4   4  218.08   24.53   0
  -7   4   4  104.88   22.64   0
  -7   4  -4  102.22   18.68   0
   7  -4   4  110.32   19.13   0
   7   4  -4  103.01   22.98   0
  -7  -4   4   81.33   23.48   0
   7   4   4  124.17   18.87   0
   7  -4  -4  102.14   23.59   0
  -7  -4  -4   89.16   24.61   0
   8   4   4  213.77   17.57   0
   8   4  -4  260.46   21.48   0
  -8  -4  -4  243.05   19.37   0
   8  -4  -4  244.03   25.35   0
   8  -4   4  216.05   21.73   0
  -8  -4   4  238.03   21.81   0
  -8   4   4  238.15   24.38   0
  -8   4  -4  266.25   17.81   0
   8   4   4  203.17   18.11   0
   9   4   4   65.01   19.06   0
   9   4   4   48.36   20.05   0
   9  -4  -4   75.99   25.42   0
   9   4  -4  166.09   22.97   0
  -9  -4   4   49.62   22.82   0
  -9  -4  -4   83.68   21.59   0
  -9   4   4   70.59   27.18   0
   9  -4   4   42.71   19.28   0
  -9   4  -4   59.81   16.13   0
  10   4   4  103.67   22.42   0
 -10  -4   4  115.43   34.32   0
  10   4   4   95.79   19.76   0
  10   4  -4   85.21   29.17   0
  10   4  -4   86.38   23.20   0
 -10   4  -4  111.97   23.50   0
  10  -4   4   95.41   22.81   0
 -11   4  -4   38.89   17.52   0
  11  -4   4   41.12   22.23   0
  11   4   4   47.80   20.30   0
  11   4   4   39.14   21.67   0
  11  -4   4   39.84   20.70   0
   0   5  -4  566.57   22.72   0
   0   5   4  592.12   16.95   0
   0  -5  -4  619.51   23.75   0
   0  -5   4  567.74   17.31   0
  -1  -5   4   52.89   22.15   0
   1   5   4   59.61   21.55   0
  -1   5  -4   46.46   21.39   0
  -1   5   4   38.07   21.68   0
   1  -5  -4   44.17   15.86   0
   1   5  -4   36.82   21.22   0
  -1  -5  -4   46.72   22.44   0
   1  -5   4   38.35   22.31   0
   2   5  -4  991.15   17.71   0
  -2  -5   4 1036.55   23.86   0
  -2   5   4 1038.09   23.34   0
   2  -5  -4 1057.60   24.18   0
   2   5   4 1028.48   23.71   0
   2  -5   4 1027.96   24.21   0
  -2  -5  -4 1041.33   24.28   0
  -2   5  -4 1064.82   23.22   0
   3   5  -4  213.22   21.39   0
   3   5   4  196.86   15.60   0
  -3   5   4  238.60   21.37   0
  -3  -5  -4  212.18   22.44   0
  -3   5  -4  216.42   21.23   0
   3  -5   4  217.97   22.55   0
   3  -5  -4  247.44   22.43   0
  -3  -5   4  225.44   22.02   0
   4   5  -4   -8.12   21.28   0
  -4   5  -4   25.85   20.34   0
   4  -5   4   32.47   21.89   0
  -4  -5   4   14.04   21.17   0
   4   5   4   16.30   21.08   0
   4  -5  -4   17.19   21.60   0
  -4   5   4   47.81   20.37   0
  -4  -5  -4   -0.33   21.52   0
   5   5   4  490.38   21.23   0
   5   5  -4  496.45   21.28   0
   5  -5  -4  543.44   26.05   0
  -5  -5   4  504.41   21.19   0
   5  -5   4  557.28   22.20   0
  -5  -5  -4  567.57   21.49   0
  -5   5   4  513.31   20.77   0
  -5   5  -4  549.17   20.86   0
   6   5   4   -9.17   18.80   0
  -6  -5   4   12.88   18.89   0
  -6   5   4  -40.88   22.56   0
  -6   5  -4    4.96   18.53   0
   6   5  -4   25.56   18.57   0
  -6  -5  -4   -1.55   19.54   0
   6  -5   4   15.93   19.44   0
   6  -5  -4    8.75   19.36   0
   7   5  -4   66.76   17.00   0
   7   5   4   43.64   17.15   0
  -7   5   4   57.26   20.28   0
   7  -5  -4   59.72   21.47   0
  -7   5  -4   62.11   20.92   0
  -7  -5   4   53.79   17.17   0
  -7  -5  -4   59.37   17.99   0
   7  -5   4   52.36   17.67   0
   8   5   4  107.15   16.07   0
  -8  -5   4  105.66   20.13   0
  -8   5   4  114.54   19.38   0
  -8   5  -4  115.03   20.00   0
  -8  -5  -4  117.63   17.33   0
   8   5  -4  100.51   16.29   0
   8  -5   4  102.91   16.53   0
   8  -5  -4  112.20   20.29   0
  -9   5   4   22.39   20.61   0
   9   5   4  -28.32   18.31   0
   9   5  -4   13.39   18.13   0
   9  -5  -4    1.69   21.46   0
  -9  -5   4    3.23   18.50   0
  -9   5  -4   26.15   15.15   0
  -9  -5  -4    4.34   16.44   0
   9   5   4   25.97   15.38   0
   9  -5   4   17.64   14.98   0
 -10   5   4   30.06   27.40   0
  10   5   4   38.59   17.12   0
  10   5  -4   20.54   24.18   0
 -10  -5   4   22.71   25.10   0
  10   5   4   -0.35   22.38   0
 -10  -5  -4    8.58   23.80   0
  10  -5  -4   26.40   28.08   0
  10  -5   4   31.71   17.54   0
 -10   5  -4   28.34   21.62   0
  11   5  -4   11.84   23.12   0
 -11   5  -4   24.00   16.72   0
  11   5   4   -9.20   20.83   0
  11   5  -4    7.98   25.06   0
  11   5   4   -1.03   15.72   0
  11  -5   4   -5.31   19.79   0
 -11  -5   4   -0.92   22.45   0
   0   6   4  329.72   21.57   0
   0  -6  -4  381.20   22.23   0
   0  -6   4  314.39   22.05   0
   0   6  -4  358.27   21.30   0
  -1  -6  -4  154.44   21.54   0
   1   6  -4   74.07   20.70   0
   1  -6  -4  122.14   15.29   0
   1   6   4  141.44   21.07   0
  -1   6  -4  136.58   20.47   0
   1  -6   4  125.34   21.66   0
  -1  -6   4  126.29   21.37   0
  -1   6   4  146.18   20.77   0
   2   6   4  149.17   20.67   0
  -2  -6  -4  179.95   21.28   0
   2  -6  -4  149.74   21.34   0
   2   6  -4  136.74   20.60   0
  -2   6  -4  174.65   20.34   0
   2  -6   4  177.01   21.08   0
  -2  -6   4  138.18   21.00   0
  -2   6   4  157.95   20.42   0
   3   6   4  609.84   21.10   0
  -3   6  -4  635.21   21.00   0
   3   6  -4  677.70   21.05   0
   3  -6  -4  639.91   21.89   0
  -3  -6   4  643.89   21.49   0
  -3  -6  -4  610.67   21.74   0
   3  -6   4  634.93   21.70   0
  -3   6   4  651.44   21.04   0
   4  -6  -4  195.04   20.83   0
   4   6   4  126.87   20.40   0
  -4   6  -4  151.33   19.65   0
  -4  -6  -4  188.67   20.36   0
  -4   6   4  151.36   19.43   0
   4   6  -4  190.31   20.28   0
  -4  -6   4  136.25   19.75   0
   4  -6   4  177.18   20.85   0
  -5   6  -4    3.73   17.82   0
   5  -6  -4  -10.58   18.96   0
   5   6  -4   -2.87   18.31   0
   5   6   4   20.37   18.49   0
  -5  -6   4   19.02   18.10   0
  -5  -6  -4   13.39   18.65   0
   5  -6   4   18.43   19.28   0
  -5   6   4  -14.26   17.88   0
  -6   6   4   47.13   16.71   0
   6   6   4   73.41   17.29   0
  -6  -6   4   77.35   17.09   0
   6  -6  -4   98.91   17.67   0
   6   6  -4   78.15   17.17   0
  -6   6  -4   79.94   16.85   0
  -6  -6  -4   85.91   17.63   0
   6  -6   4   67.29   17.75   0
   7   6   4  186.16   20.21   0
  -7   6  -4  183.75   16.59   0
  -7  -6   4  179.24   20.26   0
   7  -6  -4  229.49   17.04   0
  -7   6   4  179.70   19.81   0
   7   6  -4  194.39   16.52   0
  -7  -6  -4  200.69   17.13   0
   7  -6   4  199.62   17.18   0
   8   6  -4   78.12   18.59   0
  -8   6   4   64.18   14.99   0
   8  -6  -4   52.33   19.12   0
  -8   6  -4   57.23   15.25   0
  -8  -6   4   54.57   15.49   0
  -8  -6  -4   61.88   16.01   0
   8  -6   4   69.90   15.54   0
   8   6   4   77.35   15.32   0
  -9   6   4   70.30   21.39   0
   9  -6  -4   64.00   22.31   0
   9  -6   4   68.10   18.07   0
  -9  -6  -4   58.32   19.01   0
  -9   6  -4   69.29   17.86   0
  -9  -6   4   71.86   17.90   0
   9   6   4   54.58   17.58   0
   9   6  -4   44.46   17.82   0
  10   6   4   -9.80   19.86   0
  10  -6  -4   13.00   23.33   0
 -10   6  -4    6.07   19.93   0
 -10  -6  -4   32.75   17.74   0
 -10  -6   4    5.55   20.57   0
  10   6  -4   12.87   19.78   0
  10   6   4   17.05   16.80   0
  10  -6   4    8.26   16.51   0
 -10   6   4   17.23   19.77   0
   0   7  -4  169.51   19.53   0
   0  -7  -4  173.17   20.18   0
   0   7   4  133.83   19.73   0
   0  -7   4  142.38   19.80   0
  -1   7   4  216.51   14.13   0
   1  -7  -4  190.00   20.17   0
  -1  -7  -4  185.62   20.00   0
  -1   7  -4  194.60   19.47   0
   1   7  -4  240.28   19.46   0
   1  -7   4  155.91   20.02   0
   1   7   4  196.65   19.74   0
  -1  -7   4  180.98   19.86   0
   2  -7   4  535.44   20.16   0
   2  -7  -4  564.91   20.49   0
  -2   7  -4  465.64   19.90   0
   2   7  -4  524.16   19.68   0
  -2  -7   4  563.99   20.16   0
  -2   7   4  482.43   19.98   0
  -2  -7  -4  540.49   20.34   0
   2   7   4  478.80   19.85   0
  -3  -7   4  244.38   18.66   0
  -3   7  -4  267.11   18.33   0
   3   7  -4  263.22   18.59   0
   3  -7  -4  258.25   19.29   0
   3  -7   4  230.04   19.01   0
  -3   7   4  265.17   18.44   0
  -3  -7  -4  298.59   18.98   0
   3   7   4  241.29   18.53   0
  -4   7   4  132.63   16.93   0
   4   7  -4   62.39   17.81   0
  -4   7  -4   96.42   16.96   0
   4  -7  -4   74.14   18.31   0
  -4  -7  -4  111.61   17.42   0
  -4  -7   4   56.70   17.29   0
   4   7   4   74.59   17.84   0
   4  -7   4   80.67   17.94   0
  -5   7  -4  267.78   16.95   0
   5  -7  -4  283.75   18.07   0
  -5  -7  -4  288.17   17.74   0
  -5   7   4  251.38   17.11   0
   5   7  -4  271.97   17.72   0
  -5  -7   4  278.51   17.52   0
   5  -7   4  293.69   18.31   0
   5   7   4  265.58   17.78   0
  -6   7  -4   82.42   15.43   0
   6  -7  -4   46.16   16.28   0
  -6  -7   4   53.56   15.82   0
   6   7  -4   80.79   15.82   0
  -6  -7  -4   59.47   16.15   0
  -6   7   4   90.02   18.76   0
   6  -7   4   31.34   16.52   0
   6   7   4   51.55   16.00   0
  -7  -7   4   46.10   15.36   0
  -7   7   4   70.24   14.79   0
  -7  -7  -4   69.79   19.18   0
  -7   7  -4   78.05   18.27   0
   7  -7   4   94.20   15.54   0
   7   7   4   75.43   15.26   0
   7  -7  -4   56.28   18.96   0
   7   7  -4   84.23   15.14   0
   8  -7   4  165.67   18.48   0
  -8  -7   4  138.66   18.46   0
   8  -7  -4  158.01   18.74   0
  -8  -7  -4  101.01   19.17   0
  -8   7   4  146.29   17.91   0
  -8   7  -4  178.02   22.00   0
   8   7  -4  168.81   17.90   0
   8   7   4  154.64   18.42   0
   9   7  -4   19.16   16.20   0
  -9  -7  -4   23.90   17.48   0
   9  -7  -4   18.05   16.77   0
  -9   7   4    7.46   16.09   0
  -9   7  -4    5.46   16.35   0
  -9  -7   4    3.92   20.29   0
   9   7   4   16.76   16.19   0
   9  -7   4  -15.74   16.57   0
   0  -8   4  206.31   17.78   0
   0   8   4  235.94   17.26   0
   0  -8  -4  226.83   18.02   0
   0   8  -4  209.50   17.13   0
  -1   8  -4   71.42   16.44   0
  -1  -8   4   36.13   17.28   0
   1  -8  -4   48.76   17.52   0
   1  -8   4   49.32   12.43   0
  -1  -8  -4   48.87   17.40   0
  -1   8   4   47.55   16.58   0
   1   8   4   50.27   16.79   0
   1   8  -4   53.91   16.62   0
   2  -8  -4   82.97   17.23   0
  -2  -8   4   61.66   16.96   0
  -2   8  -4   68.29   16.67   0
  -2  -8  -4   97.61   17.16   0
   2   8  -4   74.43   16.82   0
  -2   8   4   57.04   16.58   0
   2   8   4   67.62   11.90   0
   2  -8   4   43.18   17.24   0
  -3   8   4   74.77   16.01   0
  -3  -8  -4   74.91   16.72   0
  -3   8  -4   53.70   16.08   0
   3  -8   4  113.11   11.93   0
   3  -8  -4  103.24   16.93   0
   3   8   4   80.47   16.27   0
  -3  -8   4   93.42   16.35   0
   3   8  -4   92.07   16.44   0
   4  -8  -4   22.32   16.44   0
  -4   8  -4   40.89   15.53   0
  -4  -8  -4  -22.74   16.06   0
  -4   8   4   13.51   15.39   0
  -4  -8   4   32.13   15.64   0
   4   8  -4   11.93   16.02   0
   4   8   4  -14.92   16.34   0
   4  -8   4   39.48   16.37   0
   5  -8   4  178.75   16.74   0
   5   8   4  157.69   16.14   0
  -5  -8   4  209.89   15.89   0
  -5   8  -4  174.42   15.45   0
   5   8  -4  210.05   16.14   0
  -5  -8  -4  197.03   16.13   0
  -5   8   4  159.43   15.56   0
   5  -8  -4  178.43   16.61   0
  -6   8  -4    6.38   21.97   0
  -6   8   4    1.10   17.58   0
   6  -8   4   24.06   19.06   0
  -6  -8   4   50.11   18.17   0
   6  -8  -4   26.03   18.98   0
   6   8  -4   43.07   18.49   0
  -6  -8  -4   23.14   18.40   0
   6   8   4   15.73   18.42   0
  -7  -8   4  115.60   17.82   0
  -7   8   4   87.51   21.03   0
   7   8  -4   80.78   21.52   0
  -7  -8  -4   74.23   18.29   0
   7  -8  -4   94.59   18.19   0
   7   8   4   66.66   17.74   0
  -7   8  -4  103.39   17.45   0
   7  -8   4  126.72   18.01   0
   8  -8   4    4.77   16.77   0
   8  -8  -4   11.31   16.54   0
   8   8  -4    7.09   16.02   0
  -8  -8   4   37.92   19.84   0
  -8   8   4    1.26   15.67   0
  -8  -8  -4    1.78   16.95   0
   8   8   4   18.94   16.11   0
  -8   8  -4  -15.54   16.34   0
   0  -9   4  135.44   16.13   0
   0  -9  -4  155.36   16.23   0
   0   9  -4  111.78   15.69   0
   0   9   4  136.06   15.87   0
   1  -9   4  -11.43   15.50   0
   1   9   4    7.58   15.15   0
  -1   9   4    7.13   14.95   0
  -1  -9   4   -2.91   15.32   0
   1  -9  -4    7.81   15.62   0
  -1   9  -4   26.50   14.94   0
  -1  -9  -4   -7.72   15.63   0
   1   9  -4  -19.93   15.08   0
   2  -9   4   79.60   11.35   0
  -2  -9   4   76.51   15.40   0
  -2   9  -4   48.17   15.05   0
  -2  -9  -4   79.85   11.25   0
   2   9  -4   73.22   15.18   0
   2   9   4   69.44   15.24   0
  -2   9   4   41.97   15.17   0
   2  -9  -4   50.78   15.72   0
   3  -9  -4   23.67   17.43   0
  -3   9  -4   -7.10   14.51   0
  -3  -9   4   -3.43   14.70   0
   3  -9   4  -13.04   17.43   0
  -3  -9  -4  -13.65   17.15   0
   3   9  -4   -0.43   14.67   0
  -3   9   4  -14.35   14.57   0
   3   9   4    5.51   14.76   0
   4  -9   4   58.91   13.52   0
   4   9  -4   41.34   18.55   0
  -4  -9   4   36.55   18.26   0
  -4  -9  -4   99.02   18.34   0
  -4   9   4   38.14   18.00   0
  -4   9  -4   46.17   17.86   0
   4   9   4   26.94   18.76   0
   4  -9  -4   31.30   19.98   0
  -5  -9  -4    2.41   17.76   0
  -5   9   4   26.65   17.06   0
  -5   9  -4   13.61   17.16   0
   5  -9   4   52.38   18.40   0
   5  -9  -4   39.96   18.38   0
  -5  -9   4   43.66   17.38   0
   5   9   4    4.37   17.81   0
   5   9  -4   57.34   17.84   0
   6   9  -4   24.42   16.66   0
  -6   9   4   -9.80   16.17   0
   6  -9  -4   37.14   17.32   0
   6  -9   4   16.09   17.56   0
  -6  -9  -4   20.56   16.96   0
  -6   9  -4   46.05   16.10   0
   6   9   4    1.84   16.82   0
  -6  -9   4   28.87   16.61   0
  -7  -9  -4   16.48   16.18   0
  -7  -9   4   18.84   16.04   0
   7  -9  -4    3.03   16.37   0
  -7   9   4    8.60   15.28   0
   7  -9   4  -10.39   16.54   0
   7   9  -4  -11.95   15.95   0
   7   9   4    5.70   15.91   0
  -7   9  -4    0.75   15.40   0
   0 -10   4   86.77   18.05   0
   0 -10  -4  115.12   18.16   0
   0  10   4   65.36   17.67   0
   0  10  -4   75.24   17.44   0
   1 -10   4   10.74   12.55   0
   1  10  -4    4.06   17.34   0
  -1  10   4    8.54   17.14   0
   1 -10  -4    9.04   17.58   0
  -1 -10  -4   19.04   17.60   0
  -1 -10   4   17.38   12.37   0
  -1  10  -4    3.49   17.17   0
   1  10   4  -25.84   17.27   0
   2 -10   4   83.20   12.52   0
  -2  10  -4   17.41   16.98   0
   2  10  -4   33.84   17.43   0
  -2 -10  -4   31.15   17.72   0
  -2 -10   4   80.50   17.26   0
   2 -10  -4   61.90   12.98   0
  -2  10   4   64.29   17.35   0
   2  10   4   26.73   17.42   0
  -3 -10   4   40.48   17.00   0
   3 -10   4   51.95   17.43   0
   3 -10  -4  -10.20   17.86   0
  -3 -10  -4   62.58   17.27   0
   3  10  -4   31.94   16.84   0
  -3  10   4    7.86   16.65   0
   3  10   4    2.23   16.98   0
  -3  10  -4   47.13   16.51   0
   4 -10   4   60.43   17.54   0
  -4 -10   4   85.54   16.52   0
  -4  10  -4   23.72   11.62   0
  -4 -10  -4  105.63   16.73   0
   4 -10  -4   54.62   17.79   0
   4  10  -4   28.59   16.82   0
  -4  10   4   28.18   16.14   0
   4  10   4   63.74   16.78   0
   5 -10   4   24.52   16.77   0
  -5  10  -4   -2.55   15.63   0
   5 -10  -4   21.67   16.66   0
   5  10  -4  -15.90   16.11   0
  -5 -10  -4    0.61   16.35   0
  -5  10   4   12.50   15.40   0
  -5 -10   4   35.99   16.11   0
   5  10   4  -11.27   16.26   0
   0 -11   4   15.80   15.72   0
   0 -11  -4   12.54   15.93   0
   0  11  -4  -27.78   15.59   0
   0  11   4   15.64   15.37   0
   0   0  -5   -7.86   37.36   0
   0   0   5  -10.17   36.58   0
  -1   0   5   10.93   34.89   0
  -1   0   5    7.00   33.34   0
   1   0  -5  -12.71   35.54   0
   1   0   5   10.11   35.20   0
  -1   0  -5    5.87   35.29   0
   1   0   5   21.20   35.10   0
   2   0   5   21.04   31.62   0
   2   0  -5   13.42   29.81   0
  -2   0   5   -8.75   29.71   0
  -2   0   5  -11.47   31.89   0
  -2   0  -5  -10.21   30.58   0
   2   0   5  -37.73   31.93   0
  -3   0   5    9.71   33.69   0
   3   0   5   24.84   28.69   0
   3   0  -5    5.31   32.97   0
  -3   0   5    3.73   35.66   0
   3   0   5   19.13   29.54   0
  -3   0  -5   12.14   27.81   0
   4   0   5   -9.08   26.38   0
  -4   0   5  -20.61   31.56   0
   4   0   5  -46.82   26.87   0
  -4   0   5  -56.64   35.92   0
  -4   0  -5  -52.77   25.52   0
  -5   0   5   -6.13   42.86   0
   5   0   5   25.44   29.15   0
  -5   0  -5  -34.32   28.86   0
   5   0   5    5.11   24.22   0
  -5   0   5   -6.02   43.04   0
   6   0   5  -26.59   22.24   0
   6   0   5  -22.77   22.32   0
   7   0   5  -26.22   20.87   0
   7   0   5    1.41   21.08   0
   8   0   5  -14.41   19.40   0
   8   0   5   -4.84   19.22   0
   9   0   5   11.55   20.77   0
   9   0   5   -3.70   16.93   0
  10   0   5   -3.88   18.84   0
  10   0   5   -2.33   15.27   0
  11   0   5    6.55   21.83   0
  11   0   5   -3.01   21.96   0
  12   0   5  -10.24   19.87   0
  12   0   5   -5.02   22.84   0
   0   1  -5 5405.92   44.95   0
   0   1   5 5122.82   47.87   0
   0  -1  -5 4974.58   47.75   0
   0   1   5 5002.98   44.17   0
   0  -1   5 5244.30   44.37   0
  -1   1   5  234.95   34.46   0
   1   1   5  253.24   23.58   0
  -1   1  -5  165.63   31.06   0
   1   1   5  261.22   24.45   0
  -1  -1   5  242.88   31.21   0
   1  -1  -5  191.14   34.92   0
  -1   1   5  260.65   31.61   0
   1   1  -5  197.37   31.98   0
   1  -1   5  215.50   23.27   0
  -1  -1  -5  195.19   34.90   0
  -2  -1   5 1357.69   31.88   0
  -2   1  -5 1379.25   31.47   0
  -2  -1  -5 1467.37   34.44   0
  -2   1   5 1435.79   41.37   0
   2   1   5 1337.05   33.56   0
   2  -1   5 1450.15   34.00   0
   2  -1  -5 1397.80   36.02   0
   2   1  -5 1490.82   34.40   0
   2   1   5 1394.83   33.46   0
  -2   1   5 1399.21   32.53   0
   3   1   5 1660.43   32.20   0
   3   1  -5 1772.41   38.67   0
   3  -1   5 1715.18   33.64   0
  -3  -1   5 1657.92   37.11   0
  -3   1   5 1713.12   34.65   0
  -3   1   5 1636.36   37.09   0
   3   1   5 1578.77   30.96   0
   3  -1  -5 1662.47   40.87   0
  -3   1  -5 1713.76   30.84   0
  -3  -1  -5 1663.41   32.56   0
   4   1  -5  429.93   32.39   0
   4   1   5  470.66   27.95   0
  -4   1   5  433.56   39.54   0
  -4   1  -5  471.86   32.46   0
  -4  -1   5  437.69   36.23   0
   4   1   5  388.63   26.30   0
   4  -1   5  448.94   27.65   0
  -4   1   5  380.65   35.85   0
  -5   1   5  479.37   38.05   0
   5   1  -5  499.44   38.44   0
  -5   1  -5  534.45   25.33   0
  -5   1   5  502.54   39.99   0
   5   1   5  438.90   24.34   0
   5   1   5  473.79   25.31   0
   5  -1   5  493.51   25.00   0
  -5  -1   5  489.44   34.77   0
   6  -1   5  263.15   23.61   0
   6   1   5  250.29   22.54   0
   6   1   5  280.30   28.14   0
  -6   1  -5  286.61   23.60   0
   6  -1   5  290.93   22.60   0
  -6  -1   5  272.19   55.91   0
   7   1   5   -1.53   20.99   0
  -7   1  -5    3.08   25.62   0
   7  -1   5  -18.09   22.15   0
   7   1   5    1.03   24.85   0
   7  -1   5    0.00   20.44   0
   8  -1   5   49.62   18.93   0
   8   1   5   67.96   23.24   0
   8   1   5   58.12   23.48   0
  -8   1  -5   72.19   19.10   0
   8  -1   5   50.55   19.91   0
   9  -1   5   33.29   20.61   0
   9   1   5   21.98   17.35   0
   9   1   5   45.24   20.40   0
   9  -1   5   37.01   17.49   0
  10   1   5  107.64   19.64   0
  10  -1   5   87.78   15.85   0
  10  -1   5  109.44   19.60   0
  10   1   5   87.11   15.89   0
  11   1   5   17.55   21.75   0
  11  -1   5   24.69   21.78   0
  11  -1   5   40.07   21.75   0
  11   1   5   33.08   21.95   0
  12  -1   5   57.32   22.87   0
  12   1   5   41.71   22.89   0
  12  -1   5   41.71   23.13   0
  12   1   5   41.83   23.07   0
   0   2   5  347.25   28.39   0
   0  -2   5  345.97   28.67   0
   0  -2  -5  335.40   29.53   0
   0   2  -5  310.33   28.25   0
  -1   2   5 2341.49   32.66   0
   1   2   5 2275.82   33.08   0
   1  -2  -5 2306.95   34.54   0
   1  -2   5 2208.58   32.93   0
  -1  -2  -5 2260.09   34.38   0
  -1   2  -5 2276.87   32.49   0
  -1  -2   5 2436.18   32.70   0
   1   2  -5 2384.42   32.47   0
   2   2   5 2001.16   31.53   0
   2  -2   5 1986.17   31.95   0
  -2  -2   5 1990.53   31.25   0
  -2   2  -5 1894.69   30.52   0
  -2  -2  -5 2003.50   32.83   0
  -2   2   5 1938.46   31.21   0
   2  -2  -5 1964.69   33.29   0
   2   2  -5 1996.57   31.51   0
   3  -2   5  174.62   26.88   0
   3   2  -5  169.50   25.56   0
   3   2   5  177.27   25.77   0
   3  -2  -5  169.35   32.29   0
  -3   2   5  187.89   24.56   0
  -3   2  -5  162.05   25.08   0
   3   2   5  165.26   25.75   0
  -3  -2   5  181.36   25.12   0
  -3  -2  -5  177.83   26.84   0
   4   2  -5   90.77   29.18   0
   4  -2   5  112.25   25.76   0
  -4   2   5  121.38   23.58   0
   4  -2  -5   84.83   24.72   0
  -4   2  -5   86.91   24.17   0
   4   2   5  126.71   23.94   0
  -4  -2   5  116.29   29.63   0
  -4  -2  -5   96.61   26.36   0
   4   2   5  115.45   24.54   0
  -5   2  -5 3165.60   33.49   0
   5  -2   5 2807.98   29.04   0
   5   2   5 2939.12   29.45   0
  -5  -2  -5 3285.02   32.05   0
   5   2  -5 2976.51   37.01   0
   5  -2  -5 2936.49   42.69   0
   5   2   5 2923.51   32.41   0
  -5  -2   5 2968.03   36.81   0
  -5   2   5 2938.50   37.39   0
   6  -2   5  226.54   27.09   0
  -6  -2   5  211.09   31.27   0
   6   2  -5  213.85   30.97   0
   6  -2  -5  190.34   35.68   0
  -6   2   5  222.87   34.33   0
   6   2   5  213.92   21.71   0
  -6   2  -5  183.49   22.62   0
  -6  -2  -5  213.86   24.16   0
  -6   2   5  238.23   36.90   0
   6   2   5  253.89   28.28   0
   7   2   5   15.73   24.21   0
   7  -2   5   -7.19   20.03   0
   7   2  -5    6.64   31.37   0
  -7  -2   5   -1.33   31.57   0
   7   2   5    3.12   25.44   0
  -7   2  -5    9.10   20.54   0
  -8   2  -5  326.26   24.18   0
   8  -2   5  272.89   24.80   0
   8  -2   5  275.22   19.17   0
   8   2   5  286.27   19.23   0
   8   2   5  275.31   20.01   0
   9  -2   5  491.02   20.03   0
   9  -2   5  461.93   18.44   0
  -9   2  -5  516.60   18.89   0
   9   2   5  478.36   18.43   0
   9   2   5  477.13   18.98   0
  10   2   5   69.06   19.26   0
  10   2   5   72.94   15.38   0
 -10   2  -5   62.35   15.64   0
  10  -2   5   52.86   16.28   0
  10  -2   5   57.51   18.84   0
  11   2   5   49.22   22.08   0
  11  -2   5   70.65   21.87   0
  11  -2   5   61.65   22.25   0
  11   2   5   68.20   21.37   0
  12  -2   5   25.67   19.94   0
  12   2   5   36.38   19.45   0
  12  -2   5   45.34   22.86   0
  12   2   5   31.85   19.94   0
   0   3  -5 4700.92   35.17   0
   0   3   5 4751.98   35.30   0
   0  -3  -5 4670.02   30.30   0
   0  -3   5 4553.08   34.57   0
  -1   3  -5  176.81   24.86   0
   1   3  -5  187.66   24.69   0
  -1   3   5  163.08   24.96   0
  -1  -3   5  132.22   25.32   0
   1   3   5  164.97   25.15   0
   1  -3  -5  186.58   26.15   0
  -1  -3  -5  134.60   26.66   0
   1  -3   5  144.78   25.78   0
  -2  -3  -5 1696.58   29.33   0
   2   3  -5 1678.72   28.00   0
  -2   3   5 1643.76   27.77   0
   2   3   5 1568.47   27.77   0
   2  -3   5 1678.48   28.81   0
   2  -3  -5 1702.00   29.80   0
  -2  -3   5 1744.50   33.90   0
  -2   3  -5 1526.52   27.76   0
  -3  -3  -5  112.14   25.46   0
  -3   3   5  103.30   23.56   0
   3   3  -5  122.04   23.93   0
  -3  -3   5  115.64   24.32   0
   3  -3  -5  122.04   30.23   0
   3  -3   5  111.95   25.08   0
   3   3   5   88.20   24.52   0
  -3   3  -5  119.35   23.99   0
   4   3   5  155.33   23.26   0
   4  -3  -5   92.64   28.76   0
   4  -3   5   90.80   24.38   0
  -4   3  -5   98.80   22.70   0
  -4  -3  -5   90.80   24.37   0
   4   3  -5  116.52   28.11   0
  -4   3   5  128.99   27.65   0
  -4  -3   5   94.69   22.83   0
  -5   3   5 1294.61   29.98   0
   5   3   5 1245.30   24.39   0
  -5   3  -5 1323.90   24.81   0
   5  -3   5 1301.80   25.46   0
   5   3  -5 1241.47   25.54   0
  -5  -3  -5 1293.00   25.96   0
  -5  -3   5 1304.86   25.83   0
   5  -3  -5 1227.71   26.51   0
   6  -3   5  517.62   22.43   0
  -6  -3  -5  581.71   24.24   0
  -6   3  -5  514.23   22.16   0
   6   3   5  534.57   21.66   0
   6   3   5  524.43   22.32   0
   6  -3  -5  525.04   28.01   0
  -6  -3   5  541.59   27.07   0
  -6   3   5  551.62   27.04   0
   6   3  -5  545.57   26.78   0
   7   3   5  401.43   20.69   0
  -7  -3   5  423.99   29.29   0
  -7   3  -5  443.92   25.50   0
   7  -3   5  406.22   20.73   0
   7   3   5  416.64   21.43   0
   7  -3  -5  391.17   30.80   0
  -7  -3  -5  483.50   23.74   0
  -7   3   5  403.80   29.01   0
   7   3  -5  416.31   25.50   0
  -8   3  -5   99.68   22.04   0
   8   3   5   74.26   22.80   0
   8  -3   5   93.66   17.65   0
   8   3   5   91.30   17.46   0
  -8  -3   5   95.57   25.09   0
   8  -3  -5   84.23   28.81   0
  -8   3   5   92.06   34.50   0
   8   3  -5   84.43   27.98   0
  -8   3   5   84.54   32.81   0
   9   3  -5   26.89   25.90   0
  -9   3  -5   43.46   16.84   0
   9  -3   5    9.32   19.64   0
  -9  -3   5   29.93   40.65   0
   9   3   5   42.89   20.67   0
   9   3   5   26.09   19.49   0
  10  -3   5   33.30   16.73   0
  10   3   5   23.66   18.15   0
  10  -3   5   36.85   18.35   0
  10   3   5   27.48   19.05   0
 -10   3  -5   68.88   18.86   0
  11  -3   5   36.09   21.43   0
 -11   3  -5   19.73   17.52   0
  11   3   5   47.89   21.70   0
  11  -3   5   38.69   22.34   0
  11   3   5   54.09   20.63   0
  12   3   5    6.95   19.05   0
  12  -3   5   20.45   19.75   0
  12   3   5   12.84   19.73   0
  12  -3   5    4.41   19.40   0
   0   4   5  785.89   25.21   0
   0   4  -5  848.01   24.97   0
   0  -4  -5  899.95   19.57   0
   0  -4   5  819.89   25.87   0
  -1   4  -5  103.95   22.86   0
  -1  -4   5  103.32   23.81   0
  -1   4   5  115.38   23.07   0
   1   4   5   75.29   23.21   0
   1  -4   5  127.81   23.81   0
   1   4  -5   94.53   23.01   0
   1  -4  -5  118.79   24.23   0
  -1  -4  -5   83.40   24.31   0
  -2   4  -5  214.77   22.87   0
  -2  -4  -5  254.49   24.10   0
   2   4  -5  203.09   22.94   0
   2   4   5  248.38   16.63   0
  -2   4   5  255.83   23.08   0
  -2  -4   5  314.95   23.91   0
   2  -4   5  263.09   23.71   0
   2  -4  -5  273.37   23.95   0
   3   4   5  565.52   23.31   0
   3   4  -5  584.81   28.00   0
   3  -4  -5  602.56   24.49   0
   3  -4   5  561.91   23.89   0
  -3  -4  -5  613.05   24.10   0
  -3   4   5  590.51   23.18   0
  -3  -4   5  548.74   23.40   0
  -3   4  -5  619.99   22.87   0
  -4   4   5  267.08   21.97   0
  -4   4  -5  276.42   21.90   0
   4   4   5  252.70   22.54   0
   4   4  -5  259.82   27.37   0
   4  -4  -5  276.22   27.89   0
  -4  -4  -5  264.22   23.21   0
   4  -4   5  265.32   23.30   0
  -4  -4   5  253.49   22.27   0
  -5  -4   5   88.36   21.35   0
   5   4   5   89.09   21.23   0
   5  -4   5  108.95   22.02   0
   5  -4  -5   87.46   21.68   0
  -5   4  -5   98.50   20.95   0
  -5  -4  -5   98.35   22.01   0
   5   4  -5   99.98   25.62   0
  -5   4   5  102.01   25.34   0
  -6   4   5   62.35   23.81   0
   6   4   5   54.79   19.72   0
   6  -4  -5   38.46   24.97   0
   6  -4   5   33.16   20.35   0
  -6  -4   5   52.74   19.94   0
  -6  -4  -5   21.78   21.30   0
  -6   4  -5   35.91   19.79   0
   6   4  -5   53.69   24.13   0
   7  -4   5  144.23   18.74   0
   7  -4  -5  160.57   23.21   0
   7   4   5  157.67   18.40   0
  -7  -4   5  174.65   18.83   0
   7   4   5  155.92   18.91   0
  -7  -4  -5  144.23   20.02   0
   7   4  -5  151.63   22.45   0
  -7   4  -5  173.72   18.59   0
  -7   4   5  149.85   25.54   0
   8  -4  -5   40.41   24.29   0
  -8   4   5   26.72   23.13   0
  -8  -4   5   32.60   20.60   0
  -8  -4  -5   30.03   18.84   0
   8   4   5   29.54   17.45   0
   8   4  -5   -1.12   23.39   0
   8   4   5   25.39   20.21   0
  -8   4  -5   52.31   20.68   0
   8  -4   5   25.85   17.11   0
   9  -4   5   -5.46   15.52   0
   9   4   5  -12.74   18.46   0
  -9  -4   5   19.79   21.74   0
  -9  -4  -5   -1.11   20.81   0
   9  -4  -5    8.77   24.41   0
  -9   4  -5  -14.22   15.63   0
  -9   4   5    5.23   26.35   0
   9   4   5   -2.59   19.84   0
   9   4  -5  135.39   24.04   0
 -10  -4   5   61.96   32.28   0
  10   4   5   43.02   18.14   0
 -10   4  -5   79.22   23.11   0
  10   4  -5   57.63   29.68   0
  10  -4   5   58.17   22.57   0
  10   4   5   33.00   23.69   0
  11   4   5   10.57   19.81   0
  11  -4   5   15.00   17.75   0
 -11   4  -5    0.92   20.54   0
  11  -4   5   -2.07   20.09   0
  11   4   5    4.53   20.86   0
   0   5   5  328.35   21.92   0
   0   5  -5  278.61   21.71   0
   0  -5  -5  261.34   22.82   0
   0  -5   5  334.84   22.54   0
  -1   5  -5  275.34   21.63   0
  -1  -5  -5  242.84   22.72   0
   1   5   5  225.06   21.68   0
   1   5  -5  275.09   21.86   0
   1  -5  -5  260.49   22.87   0
  -1   5   5  265.56   21.64   0
   1  -5   5  254.69   22.49   0
  -1  -5   5  275.63   22.36   0
  -2   5  -5  828.83   22.48   0
   2   5   5  717.41   16.83   0
  -2   5   5  812.31   22.70   0
   2   5  -5  840.52   22.72   0
   2  -5  -5  843.88   23.76   0
  -2  -5  -5  828.78   23.70   0
   2  -5   5  771.09   23.47   0
  -2  -5   5  802.44   23.22   0
  -3   5  -5   -2.18   20.71   0
   3   5   5    3.80   21.21   0
   3   5  -5   -3.44   20.94   0
   3  -5  -5   -1.64   22.12   0
  -3  -5  -5    8.19   22.07   0
   3  -5   5    7.07   21.76   0
  -3  -5   5   14.62   21.33   0
  -3   5   5   12.23   20.74   0
  -4  -5  -5   60.86   21.29   0
   4   5  -5   87.93   20.73   0
   4   5   5   72.46   21.01   0
  -4  -5   5   56.25   20.54   0
  -4   5   5   60.06   20.05   0
   4  -5  -5   69.94   21.35   0
   4  -5   5   80.46   21.43   0
  -4   5  -5   73.01   20.16   0
  -5  -5   5  196.85   20.51   0
   5   5   5  190.69   20.46   0
   5  -5  -5  246.17   21.26   0
  -5  -5  -5  264.96   21.14   0
   5   5  -5  250.55   20.50   0
   5  -5   5  201.72   21.43   0
  -5   5   5  208.09   19.95   0
  -5   5  -5  280.53   20.00   0
   6   5  -5  235.49   22.88   0
  -6  -5   5  227.38   18.93   0
  -6   5   5  206.15   22.66   0
   6  -5   5  238.10   19.50   0
  -6  -5  -5  235.25   19.67   0
   6  -5  -5  229.59   19.43   0
  -6   5  -5  239.60   22.70   0
   6   5   5  225.49   18.60   0
  -7  -5   5  122.06   17.34   0
   7   5  -5  125.94   20.70   0
  -7   5   5  111.23   20.26   0
   7  -5  -5  103.38   17.68   0
   7  -5   5  125.05   17.68   0
  -7  -5  -5  107.52   18.26   0
  -7   5  -5   89.68   17.14   0
   7   5   5  101.13   17.03   0
   8  -5   5  150.77   16.45   0
   8   5  -5  166.81   16.23   0
  -8   5   5  153.97   19.32   0
  -8   5  -5  173.72   16.49   0
   8  -5  -5  177.03   20.37   0
  -8  -5   5  143.93   20.02   0
  -8  -5  -5  178.16   17.32   0
   8   5   5  145.85   16.72   0
   8   5   5  146.55   15.99   0
   9   5   5   55.00   20.94   0
   9   5  -5   49.65   21.19   0
  -9   5  -5   41.92   16.87   0
  -9  -5   5   41.22   19.87   0
   9  -5  -5   45.58   24.47   0
  -9  -5  -5   58.37   21.91   0
   9  -5   5   36.18   17.17   0
   9   5   5   32.36   22.03   0
  -9   5   5   53.18   24.48   0
  10  -5   5   31.25   17.43   0
 -10   5   5   11.03   28.70   0
  10   5  -5    6.16   23.77   0
  10  -5  -5    3.26   28.33   0
  10   5   5    4.74   16.91   0
 -10  -5   5   -0.11   21.27   0
 -10  -5  -5   17.97   22.86   0
 -10   5  -5   19.51   17.37   0
  10   5   5    2.28   18.05   0
  11   5   5   17.70   18.90   0
  11   5  -5   -1.07   20.48   0
 -11   5  -5    7.49   20.06   0
  11   5   5    2.20   20.34   0
  11   5  -5    5.02   26.75   0
 -11  -5   5    8.27   21.08   0
  11  -5   5   -1.54   15.72   0
   0   6   5   64.73   20.19   0
   0   6  -5   23.08   20.15   0
   0  -6  -5   79.24   20.93   0
   0  -6   5   44.38   20.91   0
  -1   6   5  472.74   21.15   0
  -1   6  -5  491.69   20.95   0
   1   6  -5  512.63   21.11   0
  -1  -6  -5  467.71   21.96   0
   1   6   5  514.23   21.45   0
   1  -6  -5  489.80   16.32   0
   1  -6   5  527.65   21.87   0
  -1  -6   5  532.56   21.61   0
  -2   6  -5  633.42   20.89   0
   2  -6  -5  593.30   16.03   0
   2   6  -5  621.69   20.92   0
  -2  -6  -5  625.02   21.79   0
   2  -6   5  638.42   21.58   0
  -2  -6   5  636.16   21.40   0
  -2   6   5  600.04   21.13   0
   2   6   5  648.08   21.08   0
   3   6   5    7.16   19.57   0
   3  -6  -5   12.60   20.57   0
   3   6  -5    5.16   19.40   0
  -3  -6  -5  -16.88   20.38   0
  -3   6   5   16.30   19.17   0
  -3   6  -5   47.41   19.32   0
   3  -6   5   43.32   20.32   0
  -3  -6   5   -8.91   19.88   0
  -4   6  -5   -6.11   18.91   0
   4  -6  -5   14.77   19.75   0
  -4   6   5    3.32   18.67   0
   4   6   5    6.29   19.57   0
   4   6  -5   -4.85   19.36   0
  -4  -6   5  -16.93   19.17   0
   4  -6   5   -8.27   14.04   0
  -4  -6  -5    5.48   19.53   0
  -5  -6   5  417.52   18.79   0
   5   6   5  408.33   18.82   0
   5  -6  -5  371.98   19.45   0
  -5  -6  -5  406.84   19.08   0
   5   6  -5  354.91   22.69   0
  -5   6   5  410.95   18.66   0
   5  -6   5  447.80   19.65   0
  -5   6  -5  368.50   18.40   0
  -6  -6   5   83.75   17.21   0
  -6   6   5   91.59   16.71   0
   6   6  -5   91.24   20.91   0
   6  -6  -5   90.38   21.66   0
  -6  -6  -5   83.93   17.68   0
   6  -6   5  105.62   17.98   0
  -6   6  -5   62.99   16.76   0
   6   6   5   85.19   17.10   0
   7   6   5  107.13   15.95   0
  -7   6   5   94.03   18.93   0
   7   6  -5   83.83   19.44   0
  -7  -6   5   77.56   19.50   0
  -7  -6  -5   96.35   16.55   0
  -7   6  -5   94.95   19.40   0
   7  -6   5   86.97   16.39   0
   7  -6  -5  101.31   16.39   0
   8   6   5  130.83   15.37   0
   8   6  -5  105.01   15.42   0
  -8  -6   5  128.85   15.48   0
   8  -6  -5  112.26   19.08   0
  -8   6  -5   94.88   15.35   0
  -8  -6  -5   99.25   16.29   0
   8  -6   5  111.24   15.74   0
  -8   6   5  135.32   15.02   0
   9   6   5   46.39   18.11   0
  -9  -6   5   73.34   21.70   0
   9  -6  -5   62.33   22.09   0
   9   6  -5   67.01   17.56   0
   9   6   5   77.73   17.48   0
  -9  -6  -5   73.85   19.01   0
  -9   6  -5   63.68   17.84   0
   9  -6   5   74.18   17.79   0
  -9   6   5   94.59   20.84   0
  10   6   5   -6.97   16.93   0
  10   6  -5   10.73   19.65   0
 -10   6  -5   31.69   19.85   0
  10  -6  -5   15.23   20.39   0
 -10  -6  -5   37.57   22.02   0
 -10  -6   5   24.77   20.03   0
  10   6   5   -2.70   16.05   0
 -10   6   5    4.92   19.40   0
  10  -6   5    4.15   16.23   0
   0  -7  -5  322.41   20.02   0
   0   7  -5  335.15   19.49   0
   0  -7   5  378.53   19.49   0
   0   7   5  317.06   19.45   0
   1   7   5   53.15   18.78   0
   1   7  -5   70.42   13.30   0
  -1  -7  -5   95.11   19.23   0
  -1   7  -5   54.24   18.59   0
   1  -7  -5   95.97   19.31   0
  -1   7   5   43.42   18.80   0
   1  -7   5   80.29   18.88   0
  -1  -7   5   62.40   19.07   0
   2   7   5   30.40   12.96   0
   2  -7   5   53.17   18.56   0
  -2   7  -5   17.69   18.16   0
  -2  -7   5   -6.24   18.39   0
   2   7  -5   12.69   18.26   0
  -2  -7  -5   23.85   18.73   0
   2  -7  -5    8.82   18.82   0
  -2   7   5   39.25   17.94   0
  -3  -7   5  129.61   17.90   0
   3   7   5  138.42   18.05   0
   3  -7  -5  163.81   18.37   0
   3   7  -5  138.17   17.70   0
  -3   7   5  131.36   17.48   0
  -3   7  -5  121.51   17.58   0
   3  -7   5  145.17   12.99   0
  -3  -7  -5  120.32   18.21   0
   4   7   5   30.25   17.47   0
  -4  -7   5   52.26   16.87   0
  -4   7  -5   41.46   16.45   0
   4  -7   5    9.88   17.71   0
  -4  -7  -5   24.87   12.42   0
   4  -7  -5    5.88   17.85   0
   4   7  -5    6.30   17.26   0
  -4   7   5   25.33   16.45   0
   5   7   5  100.05   16.79   0
  -5   7  -5  114.39   16.08   0
   5  -7  -5   56.95   17.32   0
   5   7  -5   90.87   16.69   0
  -5  -7  -5  104.40   16.73   0
  -5  -7   5   97.75   16.31   0
   5  -7   5  105.37   17.44   0
  -5   7   5   82.29   19.60   0
   6   7   5   -7.44   15.64   0
   6   7  -5   21.53   15.58   0
  -6  -7   5   -1.40   15.29   0
   6  -7  -5   30.36   15.84   0
   6  -7   5   10.58   16.08   0
  -6   7  -5    6.26   15.18   0
  -6  -7  -5    9.43   19.41   0
  -6   7   5   -6.43   15.18   0
  -7  -7   5   91.31   20.18   0
   7   7   5   88.65   17.14   0
   7   7  -5  107.29   18.57   0
   7  -7  -5   71.16   17.55   0
  -7  -7  -5   82.00   15.63   0
  -7   7   5   57.31   16.73   0
  -7   7  -5   75.56   16.78   0
   7  -7   5   82.11   17.40   0
  -8  -7   5   65.88   17.58   0
   8   7  -5   64.86   17.60   0
  -8   7  -5   69.24   17.52   0
  -8  -7  -5   14.88   18.39   0
  -8   7   5   47.05   20.96   0
   8   7   5   61.86   17.53   0
   8  -7  -5   50.35   22.00   0
   8  -7   5   76.78   17.80   0
   9   7  -5    4.54   16.15   0
  -9   7   5   -1.53   19.41   0
  -9  -7   5   15.65   20.07   0
   9  -7  -5   -1.35   20.26   0
  -9   7  -5   12.93   19.86   0
   9  -7   5    8.26   20.03   0
  -9  -7  -5   25.86   21.16   0
   9   7   5   -0.95   16.04   0
   0  -8   5  329.36   17.89   0
   0  -8  -5  331.56   18.08   0
   0   8  -5  325.46   17.55   0
   0   8   5  301.49   17.39   0
  -1   8  -5   24.97   16.43   0
   1   8  -5   55.16   16.51   0
   1  -8  -5   -0.94   17.12   0
  -1   8   5   30.32   11.59   0
  -1  -8   5   24.70   16.91   0
  -1  -8  -5   45.51   16.97   0
   1  -8   5   34.41   12.02   0
   1   8   5   13.25   16.56   0
  -2   8  -5    6.92   16.00   0
   2  -8  -5   -5.90   16.56   0
   2   8  -5   20.05   16.07   0
  -2  -8  -5  -30.07   16.41   0
  -2  -8   5  -28.84   16.25   0
  -2   8   5  -32.75   15.95   0
   2  -8   5  -18.36   16.51   0
   2   8   5    3.05   11.63   0
  -3  -8   5  178.55   16.41   0
  -3   8  -5  134.01   11.74   0
  -3  -8  -5  162.51   16.78   0
   3  -8  -5  185.21   16.99   0
   3   8  -5  194.77   16.46   0
  -3   8   5  157.33   16.27   0
   3  -8   5  166.18   12.19   0
   3   8   5  135.33   16.58   0
  -4  -8   5  259.31   16.12   0
  -4   8  -5  229.96   15.89   0
   4  -8   5  246.15   16.86   0
   4  -8  -5  248.24   16.98   0
   4   8  -5  241.13   16.70   0
  -4  -8  -5  241.72   16.43   0
  -4   8   5  281.14   15.92   0
   4   8   5  252.07   16.77   0
  -5   8  -5   17.08   14.78   0
   5  -8   5   36.64   16.08   0
  -5  -8   5   29.81   14.98   0
  -5   8   5   29.02   14.82   0
  -5  -8  -5   51.17   15.33   0
   5  -8  -5   21.99   19.14   0
   5   8  -5   58.62   15.34   0
   5   8   5   43.79   15.28   0
  -6  -8   5   45.84   18.19   0
   6   8  -5   67.28   18.49   0
  -6   8   5   58.19   17.74   0
   6  -8  -5   41.16   18.84   0
  -6  -8  -5   46.05   18.63   0
   6  -8   5    2.18   19.27   0
  -6   8  -5   89.67   17.69   0
   6   8   5   53.59   18.31   0
   7   8   5   75.55   17.21   0
  -7  -8   5   71.80   17.28   0
   7  -8  -5   67.34   21.67   0
   7   8  -5   37.01   17.23   0
  -7   8   5   53.65   16.76   0
  -7  -8  -5   68.23   17.74   0
  -7   8  -5   51.00   17.02   0
   7  -8   5   80.84   17.67   0
  -8   8   5    0.73   15.64   0
  -8   8  -5   22.90   15.93   0
   8   8  -5    0.85   19.41   0
  -8  -8   5    7.41   19.83   0
   8  -8  -5   -3.65   16.37   0
  -8  -8  -5    9.59   16.68   0
   8   8   5   -8.16   19.64   0
   8  -8   5   -5.21   16.37   0
   0  -9   5  152.08   11.53   0
   0   9  -5  136.06   11.31   0
   0  -9  -5  153.21   11.57   0
   0   9   5  141.23   15.47   0
  -1   9  -5   25.34   15.17   0
   1   9  -5   69.50   15.11   0
  -1  -9  -5   46.15   15.73   0
  -1  -9   5   98.65   15.59   0
   1  -9   5   79.06   15.51   0
  -1   9   5   66.41   15.32   0
   1   9   5   94.92   15.04   0
   1  -9  -5   77.56   11.41   0
   2  -9   5   58.33   15.25   0
   2  -9  -5   12.72   15.43   0
  -2  -9   5   18.32   14.90   0
  -2   9  -5   44.11   14.60   0
   2   9  -5   39.23   14.91   0
  -2  -9  -5   19.86   15.28   0
  -2   9   5   15.00   14.77   0
   2   9   5   -9.19   14.82   0
  -3  -9   5   37.45   18.48   0
  -3   9  -5   67.69   12.76   0
  -3   9   5   55.04   18.24   0
   3  -9  -5   64.34   19.35   0
  -3  -9  -5   61.13   18.64   0
   3   9   5   80.87   18.49   0
   3   9  -5   -1.47   18.53   0
   3  -9   5   80.49   18.98   0
  -4  -9   5   67.49   18.21   0
  -4   9  -5   71.50   17.70   0
  -4   9   5  109.92   17.72   0
   4   9   5   82.51   18.53   0
  -4  -9  -5   60.11   18.58   0
   4   9  -5   52.09   18.45   0
   4  -9  -5   79.27   19.28   0
   4  -9   5   83.41   18.93   0
  -5   9  -5   28.71   16.89   0
  -5  -9   5   25.70   17.14   0
   5  -9  -5   39.10   18.22   0
   5   9  -5   -5.69   17.68   0
  -5  -9  -5   39.50   17.66   0
   5  -9   5   36.40   18.21   0
  -5   9   5   25.34   16.85   0
   5   9   5   37.66   17.62   0
  -6  -9  -5  -11.80   16.98   0
   6  -9  -5  -12.62   17.24   0
  -6  -9   5  -10.58   16.51   0
  -6   9   5   -6.81   16.17   0
   6   9   5    6.10   16.52   0
   6   9  -5    6.46   16.62   0
  -6   9  -5   17.06   16.08   0
   6  -9   5   17.79   17.34   0
  -7  -9   5   -4.80   15.77   0
   7   9  -5   37.65   15.70   0
   7  -9  -5   -1.74   16.23   0
  -7   9   5    3.82   15.26   0
  -7  -9  -5    2.91   16.18   0
  -7   9  -5   20.43   15.40   0
   7   9   5   23.18   15.37   0
   7  -9   5  -22.55   16.38   0
   0 -10   5   11.06   17.06   0
   0  10  -5   14.10   16.86   0
   0 -10  -5  -20.10   17.56   0
   0  10   5   35.04   16.64   0
   1 -10   5   50.16   17.34   0
  -1 -10   5  -10.55   17.23   0
  -1  10  -5   40.87   16.57   0
   1  10  -5  -14.58   17.04   0
   1 -10  -5   13.69   17.50   0
  -1 -10  -5    9.36   17.25   0
  -1  10   5   36.10   11.89   0
   1  10   5   49.57   16.90   0
  -2 -10   5   18.11   17.05   0
   2 -10   5   25.69   17.48   0
   2 -10  -5   55.68   17.63   0
  -2 -10  -5   59.29   17.24   0
   2  10  -5    8.49   12.18   0
  -2  10   5   19.18   16.67   0
  -2  10  -5    8.88   16.66   0
   2  10   5   28.64   16.80   0
   3 -10   5   12.31   17.16   0
  -3 -10   5   35.15   16.48   0
  -3  10  -5   -6.71   16.38   0
   3  10  -5   28.86   16.58   0
   3 -10  -5   56.53   12.46   0
  -3 -10  -5    5.40   16.83   0
   3  10   5   40.19   16.32   0
  -3  10   5   48.29   16.25   0
   4 -10   5  -21.32   17.17   0
  -4  10   5  -32.89   16.04   0
  -4  10  -5   -9.05   15.92   0
  -4 -10   5    9.85   11.46   0
  -4 -10  -5   -8.76   11.80   0
   4  10  -5   -9.89   16.50   0
   4 -10  -5    0.54   17.02   0
   4  10   5   -4.17   16.73   0
   0   0  -6 2225.95   37.83   0
   0   0   6 1980.32   29.69   0
   0   0   6 2014.23   28.57   0
   1   0   6 2183.37   35.85   0
   1   0  -6 2034.16   36.53   0
  -1   0   6 2121.11   36.52   0
  -1   0   6 2071.59   34.82   0
   1   0   6 1985.18   35.80   0
  -1   0  -6 1999.09   35.90   0
  -2   0   6  700.62   29.74   0
   2   0   6  678.56   23.30   0
  -2   0  -6  634.10   30.06   0
   2   0  -6  586.42   30.16   0
   2   0   6  672.93   31.00   0
  -2   0   6  696.64   32.41   0
   3   0   6 6486.34   38.88   0
  -3   0  -6 6647.45   38.28   0
   3   0  -6 6302.20   47.11   0
  -3   0   6 6587.33   44.00   0
   3   0   6 6445.44   40.20   0
  -4   0   6 5101.97   46.86   0
   4   0   6 4835.10   34.61   0
   4   0   6 4727.95   35.59   0
  -4   0   6 5202.60   49.32   0
  -4   0  -6 4973.63   34.73   0
  -5   0  -6 1159.58   25.44   0
  -5   0   6 1202.17   37.55   0
  -5   0   6 1174.79   37.87   0
   5   0   6 1168.36   25.57   0
   5   0   6 1189.40   26.45   0
   6   0   6  699.01   28.89   0
  -6   0  -6  725.94   23.46   0
   6   0   6  648.55   23.70   0
   7   0   6  575.94   22.10   0
   7   0   6  610.49   26.26   0
   8   0   6  161.81   19.20   0
   8   0   6  161.48   19.00   0
   9   0   6  170.43   17.38   0
   9   0   6  180.90   21.18   0
  10   0   6  294.61   16.81   0
  10   0   6  299.96   20.04   0
  11   0   6   42.32   21.54   0
  11   0   6   29.03   21.65   0
  12   0   6   41.56   20.03   0
  12   0   6   56.40   19.92   0
   0   1  -6  228.01   29.67   0
   0  -1   6  239.14   29.26   0
   0   1   6  266.91   29.73   0
   0  -1  -6  266.63   32.36   0
   0   1   6  312.99   32.21   0
  -1   1  -6  494.07   21.45   0
   1  -1   6  520.11   30.31   0
  -1  -1  -6  504.53   31.58   0
  -1   1   6  475.55   29.45   0
  -1   1   6  501.47   32.52   0
   1  -1  -6  503.29   32.49   0
  -1  -1   6  500.03   28.93   0
   1   1   6  458.55   30.94   0
   1   1   6  504.06   31.94   0
   1   1  -6  499.99   30.30   0
   2   1   6  543.58   30.49   0
  -2  -1  -6  504.66   30.33   0
   2  -1  -6  508.77   37.26   0
  -2   1   6  489.06   34.56   0
   2   1   6  506.55   29.96   0
   2   1  -6  551.13   30.05   0
   2  -1   6  516.04   30.49   0
  -2   1  -6  524.27   28.33   0
  -2  -1   6  512.95   28.30   0
  -2   1   6  520.39   31.04   0
  -3  -1   6  177.00   30.82   0
  -3   1  -6  209.02   25.72   0
   3   1   6  149.33   27.50   0
   3   1   6  187.43   26.16   0
  -3   1   6  190.64   25.46   0
   3   1  -6  173.14   31.66   0
  -3   1   6  209.89   27.46   0
   3  -1   6  160.95   28.53   0
  -4  -1   6  902.18   31.92   0
  -4   1  -6  849.11   26.51   0
   4   1   6  878.04   26.30   0
  -4   1   6  932.40   34.58   0
  -4   1   6  903.19   32.05   0
   4   1  -6  842.42   32.54   0
   4  -1   6  898.65   27.30   0
   4   1   6  781.93   20.18   0
   5   1   6  708.40   24.90   0
  -5   1  -6  717.88   24.90   0
  -5   1   6  705.39   34.25   0
  -5   1   6  772.53   35.63   0
   5   1  -6  649.61   35.10   0
  -5  -1   6  733.78   34.15   0
   5   1   6  666.75   24.30   0
   5  -1   6  688.02   24.82   0
   6   1   6  165.05   26.93   0
  -6   1   6  163.68   43.62   0
  -6  -1   6  173.75   37.50   0
   6  -1   6  181.82   28.34   0
   6   1  -6  137.22   34.21   0
   6  -1   6  172.56   22.19   0
  -6   1  -6  132.75   22.75   0
  -6   1   6  161.85   40.67   0
   6   1   6  161.28   22.68   0
  -6  -1   6  160.64   34.64   0
  -7   1  -6  218.57   25.27   0
   7   1   6  150.32   20.77   0
   7  -1   6  145.87   22.09   0
   7   1   6  163.32   20.64   0
   7  -1   6  176.51   20.35   0
   8  -1   6   95.42   18.52   0
   8   1   6  111.96   18.68   0
   8  -1   6  125.19   23.92   0
   8   1   6   99.10   23.06   0
  -8   1  -6  126.89   22.87   0
   9  -1   6   65.87   17.05   0
   9   1   6   79.07   20.90   0
   9   1   6   79.02   16.93   0
   9  -1   6   83.10   17.57   0
  10  -1   6   51.20   15.75   0
  10  -1   6   32.11   18.90   0
  10   1   6   48.02   18.80   0
  10   1   6   29.10   19.07   0
  11   1   6   63.11   17.64   0
  11  -1   6   54.12   22.02   0
  11  -1   6   69.99   21.64   0
  11   1   6   30.57   21.96   0
  12   1   6   17.36   19.89   0
  12   1   6   33.73   19.54   0
  12  -1   6    5.38   19.72   0
  12  -1   6   20.35   19.56   0
   0  -2   6  901.08   21.39   0
   0   2   6  874.03   28.80   0
   0   2  -6  929.81   28.48   0
   0  -2  -6  905.93   30.62   0
  -1  -2  -6  519.60   21.46   0
   1  -2   6  526.47   27.95   0
  -1  -2   6  505.55   27.39   0
   1   2   6  511.12   27.71   0
   1  -2  -6  542.84   29.99   0
  -1   2   6  488.69   27.36   0
  -1   2  -6  565.12   27.30   0
   1   2  -6  532.69   27.62   0
  -2   2   6  893.45   27.01   0
  -2  -2   6  926.59   27.31   0
   2   2   6  976.59   28.13   0
   2   2   6  951.65   27.85   0
   2   2  -6  913.09   28.23   0
  -2   2  -6  908.32   26.93   0
   2  -2   6  939.69   28.12   0
  -2  -2  -6  889.11   29.02   0
   2  -2  -6  921.10   29.47   0
   3  -2   6  227.15   27.45   0
  -3   2  -6  360.92   25.65   0
  -3   2   6  303.25   30.40   0
   3   2  -6  276.09   26.11   0
  -3  -2   6  272.31   25.20   0
   3  -2  -6  233.28   27.35   0
   3   2   6  407.17   26.52   0
   3   2   6  234.47   26.34   0
  -3  -2  -6  227.84   28.28   0
  -4   2   6   21.88   27.65   0
   4  -2   6   64.22   24.97   0
  -4   2  -6   -0.41   23.01   0
   4   2   6   63.39   24.41   0
   4  -2  -6   28.92   30.06   0
   4   2  -6   12.20   28.57   0
   4   2   6   25.36   23.33   0
  -4  -2   6    5.61   28.16   0
  -4  -2  -6   51.51   26.26   0
  -4   2   6   17.17   29.77   0
   5  -2   6  439.48   23.60   0
  -5   2   6  424.65   31.94   0
  -5  -2  -6  493.71   25.45   0
   5   2   6  397.01   22.71   0
   5   2  -6  462.93   28.44   0
   5  -2  -6  457.35   31.06   0
   5   2   6  424.40   24.09   0
  -5  -2   6  435.52   28.34   0
  -5   2   6  455.63   29.92   0
  -5   2  -6  451.13   23.53   0
  -6  -2   6   48.04   25.94   0
   6   2   6   59.83   22.35   0
   6  -2   6   39.52   21.54   0
  -6   2   6   43.29   32.24   0
  -6   2  -6   51.17   21.62   0
   6   2  -6   54.34   29.70   0
   6   2   6   62.25   20.93   0
  -6   2   6   50.75   29.33   0
  -7   2   6  152.95   46.05   0
   7  -2   6  136.22   20.33   0
  -7  -2   6  153.48   31.96   0
  -7   2   6  138.68   42.07   0
   7   2   6  128.36   24.57   0
   7   2   6  147.39   25.88   0
  -7   2  -6  140.60   20.94   0
   7   2  -6  151.37   31.71   0
   8  -2   6  137.92   18.30   0
   8   2   6  140.10   17.97   0
   8  -2   6  114.51   19.58   0
   8   2   6  130.86   18.63   0
  -8   2  -6  146.67   18.83   0
   9  -2   6   71.04   16.46   0
   9   2   6   79.53   19.95   0
   9   2   6   91.35   20.66   0
   9  -2   6   96.28   17.93   0
  -9   2  -6   82.27   16.97   0
  10   2   6    2.43   14.86   0
  10  -2   6    6.88   14.87   0
  10   2   6    7.43   18.76   0
  10  -2   6   -5.26   15.78   0
 -10   2  -6   11.04   18.35   0
  11   2   6   13.02   16.99   0
  11  -2   6    5.00   21.19   0
  11   2   6   19.45   21.77   0
  11  -2   6  -15.97   21.61   0
  12   2   6   26.46   22.13   0
  12  -2   6    9.16   19.37   0
  12  -2   6    3.36   19.80   0
  12   2   6   14.11   15.92   0
   0   3   6 3523.94   25.98   0
   0  -3   6 3718.43   32.22   0
   0  -3  -6 3652.21   33.45   0
   0   3  -6 3515.21   31.41   0
  -1   3   6 1363.39   27.42   0
   1  -3   6 1354.80   27.90   0
   1   3   6 1277.50   27.68   0
   1  -3  -6 1378.54   28.93   0
  -1  -3  -6 1382.80   28.89   0
  -1   3  -6 1362.70   27.13   0
  -1  -3   6 1312.80   20.79   0
   1   3  -6 1377.39   27.87   0
   2   3  -6  568.65   25.38   0
  -2   3   6  628.64   25.56   0
   2  -3   6  647.06   25.96   0
   2  -3  -6  571.41   26.91   0
  -2  -3   6  655.54   25.48   0
  -2  -3  -6  515.32   26.28   0
  -2   3  -6  498.43   25.30   0
   2   3   6  615.42   25.69   0
   3   3  -6  677.17   25.06   0
  -3   3   6  698.56   24.37   0
   3  -3  -6  689.47   26.05   0
   3  -3   6  718.18   25.97   0
   3   3   6  673.25   24.73   0
  -3  -3  -6  745.69   25.95   0
  -3   3  -6  703.05   24.29   0
  -3  -3   6  696.30   24.96   0
   4   3  -6  510.47   28.30   0
  -4   3   6  475.03   23.01   0
   4  -3   6  501.74   25.13   0
   4   3   6  478.48   23.19   0
   4  -3  -6  497.31   29.33   0
  -4   3  -6  537.46   22.95   0
  -4  -3   6  481.34   23.53   0
  -4  -3  -6  509.88   24.68   0
  -5   3   6  256.62   26.52   0
   5  -3   6  238.18   22.94   0
  -5   3  -6  218.17   22.15   0
   5   3   6  230.82   21.98   0
   5  -3  -6  237.70   28.06   0
  -5  -3  -6  245.78   24.07   0
  -5  -3   6  231.21   22.27   0
   5   3   6  252.91   22.57   0
   5   3  -6  231.50   22.01   0
  -6  -3   6  289.96   25.58   0
  -6  -3  -6  312.94   22.95   0
   6  -3   6  293.41   21.29   0
   6   3   6  274.12   20.53   0
  -6   3  -6  324.44   25.36   0
   6  -3  -6  256.04   26.85   0
   6   3   6  319.17   21.39   0
  -6   3   6  276.70   25.23   0
   6   3  -6  269.19   25.30   0
   7  -3  -6  503.21   31.18   0
  -7   3   6  500.00   28.73   0
   7   3   6  521.16   20.21   0
  -7  -3  -6  534.73   22.40   0
   7  -3   6  506.73   20.49   0
   7   3  -6  532.86   25.48   0
   7   3   6  529.67   25.43   0
  -7  -3   6  503.61   25.39   0
  -7   3   6  527.72   29.99   0
  -7   3  -6  492.35   20.72   0
   8  -3   6  206.58   21.39   0
  -8   3   6  192.81   32.59   0
   8   3   6  190.93   22.71   0
   8   3   6  183.33   21.20   0
  -8   3   6  211.57   36.87   0
   8   3  -6  175.08   25.22   0
  -8  -3   6  207.74   27.85   0
  -8   3  -6  200.58   18.07   0
  -9   3  -6  127.79   16.84   0
   9   3   6  101.96   15.79   0
   9  -3   6  111.34   19.51   0
   9   3   6  121.49   16.72   0
  10   3   6  200.25   22.91   0
 -10   3  -6  232.87   23.62   0
  10  -3   6  163.82   25.82   0
  10  -3   6  136.92   23.19   0
  10   3   6  209.51   23.95   0
  11  -3   6   50.66   21.73   0
  11   3   6   27.85   17.72   0
  11   3   6   52.55   16.69   0
 -11   3  -6   38.95   20.89   0
  11  -3   6   39.33   17.13   0
   0  -4  -6 2759.60   29.21   0
   0   4   6 2587.32   22.60   0
   0  -4   6 2713.22   28.24   0
   0   4  -6 2773.04   27.67   0
  -1   4  -6   99.73   22.45   0
   1   4  -6  147.73   22.63   0
  -1  -4   6  158.62   23.31   0
  -1   4   6  164.79   16.10   0
   1   4   6  155.34   22.58   0
   1  -4   6  181.32   23.16   0
  -1  -4  -6  148.26   23.63   0
   1  -4  -6  145.46   23.81   0
   2   4  -6  130.74   22.11   0
  -2   4   6  156.92   22.11   0
   2   4   6  174.42   22.31   0
   2  -4  -6  139.63   23.17   0
  -2  -4  -6  128.44   23.20   0
   2  -4   6  196.61   22.81   0
  -2  -4   6  161.04   22.79   0
  -2   4  -6  127.29   21.90   0
   3  -4   6  755.54   23.95   0
  -3  -4   6  771.28   23.70   0
  -3   4   6  788.36   23.10   0
   3   4  -6  745.56   23.27   0
   3   4   6  765.59   23.69   0
  -3  -4  -6  748.82   24.11   0
   3  -4  -6  740.11   24.29   0
  -3   4  -6  711.33   22.75   0
   4   4   6  281.93   22.38   0
   4   4  -6  297.65   22.26   0
   4  -4   6  270.88   23.20   0
   4  -4  -6  279.58   23.12   0
  -4   4   6  304.22   21.87   0
  -4  -4  -6  322.41   23.07   0
  -4   4  -6  318.49   21.80   0
  -4  -4   6  274.75   26.92   0
   5   4  -6   25.85   24.82   0
   5   4   6   21.75   20.44   0
   5  -4   6   62.41   21.33   0
   5  -4  -6   25.45   25.56   0
  -5  -4  -6   13.96   21.73   0
  -5   4  -6   17.99   20.25   0
  -5   4   6   44.15   19.86   0
  -5  -4   6   47.25   20.47   0
   6   4  -6  456.83   25.03   0
  -6  -4   6  444.25   25.19   0
  -6  -4  -6  448.92   21.96   0
   6   4   6  412.16   20.57   0
  -6   4  -6  467.27   20.64   0
   6   4   6  414.99   20.90   0
   6  -4   6  395.58   21.05   0
   6  -4  -6  426.70   26.15   0
  -6   4   6  465.61   24.86   0
   7   4  -6  286.56   22.50   0
   7   4   6  308.56   18.25   0
  -7   4  -6  313.69   18.58   0
  -7  -4   6  330.50   22.50   0
   7  -4  -6  290.85   23.46   0
   7   4   6  280.27   22.78   0
  -7   4   6  302.57   22.40   0
  -7  -4  -6  315.26   20.16   0
   7  -4   6  277.17   22.50   0
  -8   4  -6   35.98   16.82   0
   8  -4   6   -6.90   16.33   0
   8   4   6   -2.59   16.18   0
  -8  -4   6   12.03   22.91   0
  -8   4   6    1.95   22.26   0
   8  -4  -6   12.69   20.79   0
  -8  -4  -6    2.34   22.58   0
   8   4   6   16.89   16.95   0
   8   4  -6    2.39   22.77   0
  -9  -4   6   58.14   22.02   0
   9   4   6   72.25   19.91   0
  -9   4  -6   30.55   19.40   0
   9  -4   6   51.62   18.84   0
   9   4  -6   45.90   22.10   0
   9   4   6   35.05   15.39   0
   9  -4  -6   46.90   26.59   0
  -9   4   6   52.68   27.96   0
  -9   4   6   45.83   28.59   0
  10   4  -6   64.65   32.16   0
 -10   4  -6   51.88   22.77   0
  10   4   6   56.94   21.46   0
  10   4   6   79.64   18.69   0
 -10  -4   6   42.42   34.88   0
  10  -4   6   37.05   22.01   0
  11  -4   6    2.43   16.34   0
  11  -4   6    5.90   21.75   0
 -11   4  -6   20.56   20.38   0
  11   4   6    2.17   19.46   0
  11   4   6   -3.96   20.67   0
   0   5   6  705.63   16.88   0
   0   5  -6  789.95   22.49   0
   0  -5  -6  812.97   23.67   0
   0  -5   6  752.16   17.29   0
  -1   5   6   52.84   21.20   0
   1   5   6   82.66   21.31   0
   1   5  -6  105.76   21.32   0
   1  -5   6   55.61   21.89   0
   1  -5  -6   82.10   22.33   0
  -1  -5   6   55.19   15.65   0
  -1   5  -6   72.82   21.14   0
  -1  -5  -6   68.04   22.37   0
  -2   5  -6  350.08   21.33   0
   2   5  -6  298.17   21.86   0
   2  -5  -6  325.89   22.61   0
  -2  -5  -6  307.03   22.73   0
   2   5   6  355.47   21.82   0
  -2  -5   6  332.13   22.17   0
  -2   5   6  321.73   21.40   0
   2  -5   6  337.24   22.40   0
   3   5   6   41.91   20.74   0
   3   5  -6   34.46   21.04   0
  -3   5   6   59.61   20.57   0
   3  -5  -6   72.47   21.84   0
  -3  -5  -6   82.05   21.73   0
   3  -5   6   62.05   21.53   0
  -3  -5   6   72.91   20.91   0
  -3   5  -6    9.40   20.64   0
   4  -5  -6   49.02   20.71   0
   4   5   6   16.32   20.23   0
  -4  -5  -6   45.91   20.55   0
   4   5  -6    2.72   20.37   0
   4  -5   6   11.26   14.87   0
  -4   5  -6   53.96   19.77   0
  -4  -5   6   14.91   19.90   0
  -4   5   6   34.13   19.52   0
  -5  -5   6  120.89   19.82   0
   5   5   6  153.55   19.73   0
   5   5  -6  131.81   20.10   0
   5  -5  -6  122.22   24.77   0
   5  -5   6  136.27   20.81   0
  -5   5  -6  127.08   14.02   0
  -5  -5  -6  121.41   20.48   0
  -5   5   6  131.28   19.43   0
  -6  -5   6   73.37   17.82   0
   6   5   6   75.38   17.97   0
   6  -5  -6   53.07   22.34   0
  -6   5  -6   82.22   17.70   0
  -6  -5  -6   79.92   18.78   0
   6  -5   6   73.37   18.60   0
  -6   5   6   77.01   21.36   0
   6   5  -6   55.89   21.71   0
   7  -5  -6   77.15   17.42   0
   7   5  -6  109.10   16.73   0
   7   5   6  138.69   16.73   0
  -7  -5   6   90.33   20.80   0
  -7  -5  -6  115.67   18.02   0
  -7   5   6   83.69   20.17   0
  -7   5  -6   72.67   16.99   0
   7  -5   6  108.99   17.25   0
   8   5  -6    4.24   18.64   0
  -8  -5  -6   21.41   16.86   0
   8   5   6   -0.70   15.20   0
  -8   5  -6   -8.05   15.49   0
  -8  -5   6    7.42   15.37   0
   8   5   6   15.18   15.85   0
  -8   5   6   18.33   18.29   0
   8  -5  -6   11.11   19.46   0
   8  -5   6    3.99   15.72   0
  -9   5  -6   31.33   18.48   0
  -9   5   6   18.88   24.90   0
  -9  -5   6   21.53   22.35   0
  -9  -5  -6   36.76   20.36   0
   9   5   6   33.52   18.98   0
   9  -5   6   12.67   18.41   0
   9   5   6   41.18   18.04   0
   9  -5  -6   17.67   26.87   0
   9   5  -6    8.56   25.44   0
  10   5   6   26.37   17.85   0
 -10  -5   6   17.31   25.46   0
  10   5  -6   14.26   23.91   0
 -10   5   6   17.61   28.49   0
 -10   5  -6   31.49   21.10   0
  10  -5  -6   24.74   30.12   0
 -10   5   6   22.63   29.43   0
  10  -5   6   21.35   17.23   0
 -10  -5  -6   42.16   18.35   0
  10   5   6   46.65   16.54   0
   0   6  -6   46.22   19.83   0
   0  -6  -6   68.36   20.58   0
   0  -6   6   62.22   20.18   0
   0   6   6   88.83   19.68   0
  -1   6   6  357.27   15.11   0
   1   6   6  386.03   20.47   0
  -1   6  -6  367.40   20.28   0
   1   6  -6  398.05   20.33   0
   1  -6  -6  390.28   21.30   0
  -1  -6  -6  368.08   21.21   0
   1  -6   6  411.45   20.95   0
  -1  -6   6  319.70   20.98   0
   2   6   6  572.67   20.76   0
  -2   6  -6  613.64   20.56   0
   2   6  -6  555.36   20.74   0
   2  -6  -6  589.49   21.52   0
  -2   6   6  554.21   20.73   0
   2  -6   6  571.93   21.28   0
  -2  -6  -6  605.91   21.40   0
  -2  -6   6  589.49   21.03   0
  -3   6  -6  252.20   19.79   0
   3   6   6  245.98   20.08   0
   3   6  -6  255.98   20.00   0
   3  -6  -6  233.29   21.06   0
   3  -6   6  290.23   20.72   0
  -3  -6  -6  213.71   20.57   0
  -3  -6   6  237.31   20.16   0
  -3   6   6  219.72   19.80   0
   4   6  -6   66.34   18.80   0
   4  -6  -6   76.25   19.32   0
   4  -6   6   81.65   19.53   0
  -4  -6  -6   68.29   19.20   0
  -4   6  -6   71.26   18.35   0
   4   6   6   54.17   19.03   0
  -4  -6   6   79.43   18.69   0
  -4   6   6   43.22   18.20   0
   5   6   6  197.75   17.96   0
   5   6  -6  197.30   17.76   0
   5  -6   6  209.37   18.79   0
   5  -6  -6  200.61   22.17   0
  -5  -6  -6  159.68   18.23   0
  -5   6   6  182.51   17.32   0
  -5   6  -6  154.90   17.53   0
  -5  -6   6  171.32   17.66   0
  -6  -6   6   -7.27   16.52   0
   6   6   6  -16.25   16.47   0
   6  -6   6  -20.10   17.09   0
   6   6  -6   -3.36   16.34   0
   6  -6  -6   -4.80   16.73   0
  -6  -6  -6   -5.42   17.05   0
  -6   6   6   21.43   16.12   0
  -6   6  -6   11.24   16.35   0
  -7  -6   6   37.31   15.53   0
  -7   6   6   23.90   18.60   0
   7  -6  -6   23.63   16.06   0
   7   6   6   32.37   15.59   0
  -7  -6  -6   53.86   16.39   0
  -7   6  -6   39.10   15.31   0
   7  -6   6   47.27   15.93   0
   7   6  -6   35.35   15.42   0
   8   6   6  223.10   18.90   0
   8   6  -6  255.08   19.28   0
  -8  -6   6  242.90   23.45   0
  -8   6  -6  277.57   19.32   0
  -8   6   6  242.11   22.96   0
   8  -6  -6  268.94   24.11   0
  -8  -6  -6  276.14   20.43   0
   8  -6   6  234.41   19.49   0
   9   6  -6   23.62   16.91   0
  -9   6   6   11.73   20.29   0
  -9   6  -6   40.63   20.93   0
   9  -6  -6   31.24   21.74   0
   9   6   6    1.00   17.49   0
  -9  -6   6   26.80   20.98   0
  -9  -6  -6   45.48   18.63   0
   9  -6   6   33.06   17.40   0
   9   6   6  -12.75   16.96   0
  10   6   6   24.71   19.19   0
  10   6  -6   14.51   19.31   0
  10   6   6   -5.33   20.58   0
 -10  -6   6   20.91   18.93   0
  10  -6  -6    5.36   23.70   0
  10  -6   6   11.74   15.82   0
 -10  -6  -6   10.22   22.00   0
 -10   6   6   37.11   21.96   0
 -10   6  -6   10.77   16.43   0
   0   7   6  810.36   20.21   0
   0   7  -6  859.49   19.88   0
   0  -7  -6  839.28   20.66   0
   0  -7   6  826.94   15.21   0
   1   7   6  147.42   18.42   0
  -1   7  -6  143.74   18.30   0
   1   7  -6  149.45   18.43   0
  -1  -7  -6  190.06   18.85   0
   1  -7   6  180.38   18.37   0
   1  -7  -6  160.63   19.00   0
  -1  -7   6  161.51   18.60   0
  -1   7   6  193.83   18.18   0
   2   7   6   97.40   12.75   0
  -2   7  -6   84.07   17.51   0
   2   7  -6   52.61   17.73   0
  -2  -7  -6   95.05   18.09   0
   2  -7  -6   77.72   18.29   0
   2  -7   6   75.24   12.79   0
  -2  -7   6   85.47   17.89   0
  -2   7   6   66.39   17.58   0
  -3   7  -6  374.77   17.85   0
   3   7   6  427.09   18.18   0
  -3  -7  -6  439.69   18.36   0
   3  -7  -6  400.08   19.10   0
  -3  -7   6  382.88   18.08   0
   3   7  -6  399.89   18.18   0
   3  -7   6  383.35   18.45   0
  -3   7   6  377.18   17.83   0
  -4   7  -6  100.97   16.56   0
  -4  -7  -6  118.52   17.49   0
   4   7   6  109.48   12.66   0
  -4  -7   6  131.19   17.27   0
   4   7  -6  134.90   17.40   0
   4  -7  -6  133.05   18.00   0
   4  -7   6   92.11   17.99   0
  -4   7   6  103.79   16.78   0
   5  -7  -6   47.84   16.99   0
   5   7   6   70.21   16.59   0
   5   7  -6   21.54   16.42   0
  -5  -7  -6   50.02   16.75   0
  -5  -7   6   77.95   19.57   0
  -5   7   6   33.38   15.80   0
   5  -7   6   35.54   17.32   0
  -5   7  -6   72.62   15.71   0
  -6  -7   6  172.85   19.22   0
   6   7  -6  207.86   15.96   0
   6   7   6  185.52   16.21   0
   6  -7  -6  203.66   16.50   0
  -6  -7  -6  221.71   16.26   0
   6  -7   6  167.84   16.56   0
  -6   7  -6  151.93   15.68   0
  -6   7   6  179.74   15.62   0
   7   7   6  178.99   18.92   0
   7   7  -6  216.09   23.02   0
   7  -7  -6  200.79   19.64   0
  -7  -7  -6  205.99   19.63   0
  -7  -7   6  211.10   18.86   0
  -7   7   6  190.19   18.55   0
   7  -7   6  184.01   19.16   0
  -7   7  -6  190.21   18.82   0
   8   7   6    0.80   17.04   0
  -8   7   6    6.25   20.38   0
   8   7  -6   58.71   16.75   0
  -8  -7   6   20.94   17.16   0
  -8   7  -6   43.51   17.21   0
  -8  -7  -6   26.72   18.06   0
   8  -7  -6   52.03   17.46   0
   8  -7   6   53.00   17.40   0
   9   7   6   14.77   16.02   0
   9   7  -6   33.06   19.49   0
  -9   7   6   21.46   19.29   0
  -9  -7   6   31.52   19.96   0
  -9   7  -6   21.96   15.88   0
   9  -7  -6    0.46   20.38   0
  -9  -7  -6    7.84   17.31   0
   9   7   6   31.01   16.52   0
   9  -7   6   25.33   16.17   0
   0   8  -6  102.54   16.46   0
   0  -8  -6  120.45   16.78   0
   0  -8   6  102.60   11.93   0
   0   8   6   91.87   16.35   0
  -1  -8  -6    9.09   16.56   0
  -1   8  -6    3.36   16.22   0
   1   8  -6   11.79   16.32   0
   1  -8  -6   25.81   16.56   0
  -1   8   6   38.60   15.86   0
   1  -8   6   21.53   16.30   0
  -1  -8   6   18.29   11.43   0
   1   8   6   22.71   16.12   0
  -2  -8   6   84.07   16.38   0
  -2   8  -6   99.52   11.51   0
   2  -8  -6   76.90   16.95   0
  -2  -8  -6  100.33   16.72   0
   2   8  -6   77.60   11.66   0
  -2   8   6   72.93   15.78   0
   2  -8   6  149.60   16.47   0
   2   8   6  100.23   16.15   0
  -3  -8   6   29.22   15.80   0
   3   8   6   17.07   15.80   0
  -3   8  -6   24.27   15.63   0
  -3  -8  -6   47.71   16.01   0
   3   8  -6   47.90   15.87   0
   3  -8  -6   64.52   16.59   0
  -3   8   6   37.46   15.36   0
   3  -8   6   61.87   16.08   0
   4   8   6   31.95   15.92   0
  -4   8  -6   48.09   15.14   0
  -4  -8   6   22.54   15.29   0
   4   8  -6   54.99   15.81   0
   4  -8  -6   44.55   16.31   0
  -4  -8  -6   55.49   15.66   0
  -4   8   6   28.42   15.10   0
   4  -8   6   50.49   11.43   0
   5   8   6   86.28   17.30   0
  -5  -8   6   58.97   16.87   0
   5   8  -6   65.99   17.25   0
  -5  -8  -6   38.25   17.54   0
   5  -8  -6   88.18   17.49   0
  -5   8   6   70.88   16.67   0
   5  -8   6   96.75   19.98   0
  -5   8  -6   77.03   16.55   0
   6   8   6   14.32   18.13   0
  -6  -8   6   74.66   17.66   0
   6   8  -6   26.78   18.16   0
  -6  -8  -6   22.77   18.50   0
  -6   8   6   54.27   17.35   0
   6  -8  -6   19.84   18.43   0
  -6   8  -6    7.56   17.71   0
   6  -8   6   37.65   20.13   0
  -7  -8  -6    6.56   12.51   0
  -7  -8   6   31.69   16.57   0
   7   8  -6   50.15   16.59   0
  -7   8   6   10.18   16.03   0
  -7   8  -6   32.95   16.47   0
   7  -8  -6  -25.41   17.33   0
   7  -8   6   19.93   17.17   0
   7   8   6   23.89   16.62   0
   8   8  -6   25.12   15.89   0
  -8  -8   6   28.14   16.38   0
   8  -8  -6   22.36   20.23   0
  -8   8   6   20.46   15.55   0
  -8  -8  -6   30.70   16.73   0
  -8   8  -6   46.56   15.72   0
   8  -8   6   10.47   16.40   0
   8   8   6   22.72   15.85   0
   0  -9   6   49.87   15.10   0
   0   9  -6   44.21   14.78   0
   0  -9  -6   46.33   15.79   0
   0   9   6   43.47   14.87   0
  -1  -9   6   43.35   15.04   0
  -1   9  -6   31.30   14.69   0
   1   9  -6   -4.30   14.85   0
  -1  -9  -6   44.40   15.24   0
   1  -9  -6    9.01   15.25   0
  -1   9   6   16.49   14.74   0
   1   9   6   62.91   15.13   0
   1  -9   6   14.67   15.23   0
  -2  -9   6  108.02   18.82   0
  -2   9  -6  127.13   16.62   0
   2   9  -6  109.84   18.75   0
   2  -9  -6  107.97   19.54   0
  -2  -9  -6  136.64   19.00   0
  -2   9   6  109.43   18.31   0
   2   9   6  107.05   13.43   0
   2  -9   6   98.03   19.19   0
  -3   9  -6   41.92   17.85   0
   3   9  -6   33.33   18.16   0
  -3  -9  -6   17.28   18.59   0
   3  -9  -6   10.14   19.20   0
  -3   9   6   18.92   17.71   0
  -3  -9   6   40.64   17.90   0
   3   9   6   17.08   18.03   0
   3  -9   6   24.41   18.80   0
  -4   9  -6   49.28   17.43   0
  -4  -9   6   50.68   17.54   0
   4   9  -6   36.42   18.22   0
   4  -9  -6   69.33   18.74   0
  -4  -9  -6   83.04   18.14   0
  -4   9   6   34.01   17.34   0
   4   9   6   43.02   18.18   0
   4  -9   6   48.95   18.67   0
  -5   9  -6   99.23   17.15   0
  -5   9   6   94.03   17.30   0
   5   9  -6  132.97   17.50   0
  -5  -9   6  150.73   17.26   0
   5  -9  -6  114.80   18.32   0
  -5  -9  -6  124.85   17.80   0
   5   9   6   70.54   17.85   0
   5  -9   6   86.00   18.81   0
  -6  -9   6   31.52   16.14   0
   6   9  -6    4.37   16.39   0
   6  -9  -6   17.42   16.75   0
  -6   9   6    1.57   15.85   0
  -6   9  -6  -17.57   15.95   0
  -6  -9  -6    7.55   16.88   0
   6   9   6  -10.56   16.42   0
   6  -9   6   -0.82   17.08   0
   0 -10   6    0.49   16.89   0
   0  10  -6  -18.39   11.79   0
   0 -10  -6  -30.19   17.18   0
   0  10   6  -20.53   16.41   0
   1 -10   6   -5.09   17.13   0
  -1 -10   6    2.03   16.95   0
   1 -10  -6   -1.22   17.21   0
  -1 -10  -6    1.22   17.20   0
   1  10  -6   19.36   16.59   0
  -1  10  -6   38.30   16.38   0
  -1  10   6    4.38   16.51   0
   1  10   6   34.40   16.46   0
   2 -10   6   43.32   17.06   0
  -2 -10   6  -12.24   16.86   0
  -2  10  -6    7.53   16.21   0
   2  10  -6   57.42   16.52   0
  -2 -10  -6    8.42   17.37   0
   2 -10  -6  -12.32   17.48   0
  -2  10   6   59.82   16.28   0
   2  10   6   -7.68   16.65   0
   3 -10   6    1.24   16.89   0
  -3 -10   6   55.38   16.24   0
  -3  10  -6  -21.90   16.01   0
   3  10  -6   10.45   16.08   0
  -3  10   6   21.00   15.80   0
  -3 -10  -6  -15.65   16.73   0
   3 -10  -6   -1.63   17.19   0
   3  10   6    7.82   16.22   0
   4 -10   6   21.37   16.88   0
  -4  10  -6   22.13   15.59   0
  -4 -10   6   -4.25   16.08   0
   4 -10  -6   -2.65   16.93   0
  -4 -10  -6   17.05   16.33   0
   4  10  -6   24.18   16.18   0
  -4  10   6   19.47   15.56   0
   4  10   6    8.75   16.36   0
   0   0   7   12.32   29.13   0
   0   0   7  -16.64   30.93   0
   0   0  -7    1.69   30.65   0
   1   0   7   27.79   29.21   0
  -1   0   7   12.76   29.27   0
  -1   0   7   32.21   27.79   0
   1   0  -7   16.53   28.52   0
  -1   0  -7   31.52   29.38   0
   1   0   7   25.26   29.61   0
  -2   0   7    1.75   26.16   0
   2   0  -7    8.27   26.01   0
   2   0   7   -5.04   28.08   0
  -2   0  -7    1.06   26.59   0
   2   0   7   24.48   27.43   0
  -2   0   7    1.34   27.91   0
  -3   0   7   67.53   33.15   0
  -3   0  -7   91.84   26.25   0
   3   0   7   13.97   26.57   0
   3   0   7  110.07   28.00   0
   3   0  -7   27.38   30.53   0
  -3   0   7   30.65   25.79   0
   4   0   7   42.42   29.96   0
  -4   0   7  -19.22   24.43   0
   4   0   7   -5.77   25.00   0
  -4   0   7    0.53   28.99   0
  -4   0  -7  -27.27   23.78   0
  -5   0   7   -3.78   26.70   0
   5   0   7  -27.70   22.62   0
  -5   0  -7   -3.54   22.07   0
  -5   0   7   13.91   31.65   0
   5   0   7    8.32   23.01   0
  -6   0  -7    1.27   21.19   0
  -6   0   7   -1.94   35.90   0
  -6   0   7    2.26   36.54   0
   6   0   7   39.57   21.86   0
   6   0   7   17.32   21.58   0
   7   0   7  -18.30   20.44   0
   7   0   7  -19.41   20.34   0
   8   0   7   -1.12   17.76   0
   8   0   7   -6.99   17.99   0
   9   0   7   -0.09   16.26   0
   9   0   7    9.73   20.16   0
  10   0   7  -17.95   18.54   0
  10   0   7   15.29   14.96   0
  11   0   7   25.52   20.95   0
  11   0   7   -2.90   21.09   0
  12   0   7    6.01   19.19   0
  12   0   7   -6.94   19.10   0
   0   1   7  170.81   30.36   0
   0   1   7  148.61   28.11   0
   0  -1   7  148.86   19.84   0
   0   1  -7  193.93   27.90   0
  -1   1   7   84.02   29.71   0
   1   1   7  115.27   29.98   0
   1   1   7  104.50   28.46   0
  -1   1   7   82.52   26.72   0
   1  -1   7   63.80   27.97   0
  -1  -1   7   92.13   26.69   0
  -1   1  -7   64.19   26.78   0
   1   1  -7   65.04   28.03   0
   2   1   7  756.94   29.24   0
  -2   1   7  742.43   29.27   0
  -2   1  -7  826.91   27.26   0
  -2   1   7  736.85   27.47   0
   2   1   7  742.30   28.32   0
  -2  -1   7  741.43   32.46   0
   2  -1   7  703.05   29.19   0
   2   1  -7  846.14   28.58   0
  -3  -1   7 3285.58   37.79   0
  -3   1   7 3291.22   35.51   0
   3  -1   7 3532.57   33.78   0
   3   1   7 3200.09   32.36   0
   3   1   7 3257.34   32.63   0
  -3   1   7 3335.71   38.32   0
  -3   1  -7 3319.18   32.11   0
   3   1  -7 3206.38   34.28   0
  -4   1   7  919.33   30.74   0
  -4  -1   7  909.32   26.14   0
  -4   1  -7 1036.22   25.93   0
   4  -1   7  935.43   26.37   0
   4   1   7  813.22   19.52   0
   4   1   7  888.50   25.87   0
  -4   1   7  931.72   32.40   0
   4   1  -7  960.50   31.86   0
   5   1  -7  707.52   34.48   0
  -5   1   7  717.79   34.27   0
   5  -1   7  669.93   24.08   0
  -5   1   7  661.93   29.21   0
  -5  -1   7  678.11   29.07   0
  -5   1  -7  695.38   24.49   0
   5   1   7  689.41   24.15   0
   5   1   7  661.31   23.62   0
   6   1   7   84.35   21.28   0
   6   1  -7   86.70   29.72   0
  -6   1  -7  102.05   26.63   0
   6  -1   7   83.99   22.47   0
  -6  -1   7   69.45   29.67   0
  -6  -1   7   68.40   35.78   0
   6  -1   7   81.01   21.42   0
  -6   1   7   62.93   33.65   0
   6   1   7   92.06   21.68   0
  -6   1   7   65.71   32.68   0
   7   1   7  420.04   21.20   0
   7   1   7  385.70   21.11   0
   7  -1   7  372.38   22.51   0
   7  -1   7  427.48   20.94   0
  -7   1  -7  370.31   20.94   0
   8   1   7   49.29   17.99   0
  -8   1  -7   80.66   21.68   0
   8   1   7   81.85   17.55   0
   8  -1   7   70.22   18.74   0
   8  -1   7   46.66   17.65   0
   9  -1   7   19.15   16.13   0
   9   1   7   18.06   20.09   0
   9  -1   7   -9.31   16.89   0
   9   1   7   12.97   15.99   0
  10  -1   7   74.86   15.14   0
  10   1   7   81.10   18.67   0
  10   1   7   76.79   18.84   0
  10  -1   7   62.98   19.19   0
  11  -1   7   66.84   21.40   0
  11   1   7   65.16   17.57   0
  11  -1   7   71.77   21.84   0
  11   1   7   45.51   17.98   0
  12   1   7   22.99   19.27   0
  12   1   7    3.96   19.14   0
  12  -1   7   17.36   19.04   0
  12  -1   7   24.03   19.25   0
   0  -2   7 1170.45   27.70   0
   0   2   7 1191.15   27.54   0
   0   2  -7 1170.17   27.50   0
   0  -2  -7 1131.51   30.11   0
   0   2   7 1211.43   29.96   0
   1  -2   7 1859.44   29.40   0
  -1  -2   7 1819.28   29.07   0
  -1   2   7 1849.17   31.76   0
  -1  -2  -7 1988.33   31.57   0
  -1   2   7 1749.44   28.82   0
   1   2  -7 1888.78   29.60   0
   1   2   7 1883.51   30.65   0
   1   2   7 1752.43   22.51   0
  -1   2  -7 1905.90   28.76   0
   1  -2  -7 1919.16   32.57   0
   2  -2   7 2002.27   23.64   0
  -2   2  -7 2247.68   28.85   0
   2  -2  -7 2075.86   32.57   0
   2   2   7 2062.43   29.99   0
   2   2  -7 2224.51   36.03   0
  -2   2   7 2080.41   29.31   0
  -2  -2   7 2004.66   29.47   0
  -2   2   7 2138.44   32.01   0
   2   2   7 2120.86   30.29   0
  -2  -2  -7 2089.43   31.65   0
  -3  -2  -7  552.98   27.61   0
   3   2  -7  571.03   25.54   0
  -3   2  -7  544.67   24.53   0
   3   2   7  527.45   25.89   0
   3  -2  -7  526.95   32.55   0
  -3   2   7  512.23   31.95   0
   3  -2   7  524.62   27.09   0
  -3   2   7  498.59   29.57   0
   3   2   7  496.57   25.05   0
  -3  -2   7  518.44   29.83   0
  -4   2  -7 1185.97   25.09   0
   4  -2   7 1292.60   26.65   0
   4   2   7 1226.69   24.89   0
  -4   2   7 1275.70   27.85   0
  -4   2   7 1269.44   26.02   0
  -4  -2  -7 1251.47   27.57   0
  -4  -2   7 1312.20   30.40   0
   4   2   7 1266.38   26.04   0
   4  -2  -7 1262.03   33.44   0
   4   2  -7 1251.48   26.38   0
   5   2   7  994.08   25.01   0
   5  -2   7 1020.82   24.48   0
  -5   2   7 1006.78   29.41   0
   5   2  -7 1053.29   29.90   0
  -5  -2   7 1014.83   29.56   0
   5   2   7  977.61   23.84   0
   5  -2  -7  996.76   32.44   0
  -5   2  -7 1043.39   24.35   0
  -5  -2  -7 1003.53   25.83   0
  -5   2   7 1121.86   36.05   0
  -6   2  -7  101.41   21.11   0
  -6   2   7   60.47   28.49   0
   6   2  -7   72.04   25.34   0
   6  -2   7   64.76   20.64   0
   6   2   7   59.21   21.54   0
  -6   2   7   77.73   30.66   0
   6   2   7   45.28   20.40   0
  -6  -2   7   64.45   28.91   0
  -7  -2   7  240.53   31.22   0
   7  -2   7  246.97   19.87   0
   7   2   7  227.95   20.67   0
  -7   2  -7  274.92   20.61   0
   7   2  -7  222.36   29.32   0
  -7   2   7  232.55   35.41   0
   7   2   7  230.17   19.84   0
  -7   2   7  235.57   34.19   0
   8  -2   7  606.19   19.00   0
  -8   2  -7  696.39   19.72   0
   8   2   7  595.15   18.87   0
   8  -2   7  628.85   20.41   0
   8   2   7  633.14   23.37   0
   9  -2   7  109.82   16.16   0
   9   2   7  100.42   16.62   0
   9   2   7  117.88   16.28   0
  -9   2  -7  152.50   20.08   0
   9  -2   7  134.44   17.55   0
  10   2   7  116.31   18.69   0
  10  -2   7  111.31   17.06   0
  10   2   7   82.90   22.01   0
 -10   2  -7  132.88   18.83   0
  10  -2   7  110.50   19.86   0
  11   2   7  161.80   22.02   0
  11  -2   7  147.81   21.40   0
  11   2   7  148.65   21.38   0
  11  -2   7  163.57   22.06   0
   0  -3   7 3950.75   31.11   0
   0   3   7 3910.95   31.21   0
   0  -3  -7 3724.81   32.05   0
   0   3  -7 3841.01   30.44   0
   1   3   7   60.83   23.59   0
   1  -3   7   70.74   24.18   0
  -1   3   7   63.49   23.42   0
  -1  -3   7   82.42   23.79   0
   1  -3  -7   88.20   25.27   0
  -1   3  -7   77.21   23.44   0
  -1  -3  -7  115.61   25.15   0
   1   3  -7   72.91   23.57   0
   2  -3   7  456.46   24.73   0
  -2   3   7  438.64   23.75   0
   2   3   7  442.97   23.90   0
   2  -3  -7  512.09   25.86   0
  -2  -3  -7  509.27   25.60   0
  -2   3  -7  483.91   23.70   0
  -2  -3   7  463.23   24.45   0
   2   3  -7  476.49   24.34   0
   3   3   7 1367.39   19.77   0
   3  -3   7 1474.43   26.70   0
  -3   3   7 1427.57   25.66   0
  -3   3  -7 1455.32   24.97   0
   3   3   7 1464.35   25.58   0
   3  -3  -7 1413.41   26.88   0
  -3  -3   7 1434.20   25.51   0
  -3  -3  -7 1453.05   26.79   0
   3   3  -7 1469.33   26.40   0
  -4   3   7  415.57   22.33   0
   4  -3   7  422.54   24.91   0
  -4  -3  -7  427.53   24.57   0
  -4   3  -7  407.49   22.51   0
   4   3   7  405.02   22.66   0
   4  -3  -7  401.26   28.98   0
  -4  -3   7  395.86   27.55   0
   4   3  -7  402.42   23.17   0
   4   3   7  418.33   22.98   0
  -5   3   7  443.08   21.83   0
   5  -3  -7  477.73   28.27   0
  -5   3  -7  480.88   22.11   0
   5  -3   7  434.57   22.83   0
   5   3   7  429.02   21.94   0
  -5  -3  -7  486.79   24.23   0
   5   3  -7  468.24   27.15   0
   5   3   7  472.15   22.32   0
  -5  -3   7  440.19   22.54   0
  -6   3  -7   82.51   20.39   0
   6  -3  -7   83.43   26.53   0
   6   3  -7   90.42   24.60   0
   6  -3   7  104.17   20.47   0
   6   3   7  118.12   20.98   0
  -6   3   7   90.82   25.57   0
   6   3   7   45.19   20.01   0
  -6  -3  -7   89.08   22.80   0
  -6   3   7   94.86   24.03   0
  -6  -3   7  119.13   24.44   0
   7   3   7  360.39   20.25   0
  -7  -3   7  339.07   23.64   0
   7  -3   7  330.54   19.54   0
   7   3   7  359.45   19.22   0
  -7   3   7  359.47   27.02   0
  -7  -3  -7  358.80   20.83   0
   7   3  -7  368.25   27.28   0
   7  -3  -7  306.53   26.38   0
  -7   3  -7  330.44   19.67   0
  -7   3   7  370.43   28.76   0
  -8   3   7   16.45   28.33   0
   8   3  -7   26.29   24.20   0
  -8  -3   7   21.73   26.39   0
   8   3   7   14.81   20.54   0
   8   3   7   40.54   22.07   0
   8  -3   7   31.40   16.87   0
  -8   3  -7   27.86   17.55   0
  -8   3   7   30.85   32.42   0
  -9   3  -7   16.07   16.08   0
   9   3   7   21.72   15.22   0
   9   3   7   31.59   16.07   0
   9  -3   7    3.72   18.74   0
  10  -3   7  117.94   18.40   0
  10   3   7  101.23   18.45   0
 -10   3  -7  113.06   19.05   0
  10  -3   7  130.97   20.49   0
  10   3   7  118.37   23.21   0
  11   3   7   10.17   20.71   0
 -11   3  -7  -31.21   20.34   0
  11  -3   7    9.92   20.04   0
  11  -3   7   -4.64   17.55   0
  11   3   7   15.95   19.82   0
   0   4   7  494.00   22.92   0
   0  -4   7  501.56   23.14   0
   0  -4  -7  526.89   24.02   0
   0   4  -7  506.63   22.64   0
   1   4  -7   91.93   21.90   0
  -1  -4  -7  109.24   23.39   0
  -1   4   7   94.17   21.91   0
   1  -4   7   88.69   22.49   0
   1  -4  -7   95.75   23.28   0
   1   4   7   97.01   22.13   0
  -1  -4   7   76.95   22.33   0
  -1   4  -7   88.02   21.80   0
   2   4  -7   82.42   26.58   0
  -2   4   7  118.77   21.32   0
  -2  -4   7   82.34   22.12   0
   2   4   7  108.37   21.81   0
   2  -4   7   64.89   22.17   0
  -2  -4  -7  104.05   23.11   0
  -2   4  -7  124.28   21.60   0
   2  -4  -7  102.18   23.51   0
   3   4  -7  535.57   23.14   0
  -3   4   7  558.24   22.58   0
  -3   4  -7  571.62   22.57   0
   3   4   7  527.71   23.09   0
  -3  -4   7  620.04   22.86   0
  -3  -4  -7  611.49   23.81   0
   3  -4  -7  554.40   24.18   0
   3  -4   7  543.29   23.45   0
  -4   4   7  113.01   20.47   0
   4   4  -7   78.47   21.19   0
   4   4   7   47.81   21.56   0
   4  -4   7   65.66   22.42   0
  -4  -4  -7   93.43   22.46   0
  -4   4  -7   71.04   20.76   0
   4  -4  -7   74.38   21.95   0
  -4  -4   7   72.18   21.06   0
  -5   4   7   74.66   23.81   0
  -5  -4  -7   47.84   15.25   0
   5   4   7   57.47   20.14   0
   5  -4  -7   54.86   21.00   0
   5  -4   7   80.32   20.90   0
  -5   4  -7   81.76   20.03   0
  -5  -4   7   87.49   19.93   0
   5   4  -7   79.52   19.99   0
  -6  -4   7  225.32   19.49   0
   6   4   7  266.73   19.23   0
  -6   4  -7  237.33   19.33   0
   6  -4   7  183.57   19.81   0
  -6  -4  -7  247.83   20.96   0
   6  -4  -7  212.08   24.57   0
  -6   4   7  226.79   23.16   0
   6   4  -7  229.90   23.40   0
   6   4   7  249.99   19.56   0
   7   4   7  117.83   17.94   0
  -7  -4   7  110.92   21.10   0
  -7   4  -7  141.89   17.36   0
   7   4   7   96.64   17.28   0
  -7   4   7  124.49   20.88   0
   7  -4   7  132.46   17.44   0
   7  -4  -7  129.38   22.44   0
  -7  -4  -7  169.92   19.08   0
   7   4  -7  105.49   21.14   0
   8  -4   7   58.77   19.80   0
   8   4   7   31.46   16.13   0
  -8  -4   7   41.38   19.60   0
  -8   4   7   42.45   21.93   0
  -8   4   7   33.77   23.40   0
   8   4  -7   62.30   19.86   0
   8  -4  -7   51.89   24.55   0
  -8  -4  -7   66.91   17.64   0
   8   4   7   43.12   17.07   0
  -8   4  -7   47.58   16.54   0
  -9   4   7   39.09   25.63   0
  -9  -4   7   38.07   21.44   0
   9   4   7   51.06   19.61   0
   9   4   7   24.37   15.01   0
   9   4  -7   40.61   21.51   0
  -9   4   7   45.97   29.19   0
   9  -4   7   23.02   15.14   0
  -9   4  -7   22.61   15.53   0
  10   4  -7   31.57   31.42   0
 -10   4  -7   32.91   18.17   0
  10   4   7   17.79   17.31   0
  10   4   7   42.45   18.36   0
  10  -4   7   47.68   21.30   0
  11   4   7    1.90   15.57   0
 -11   4  -7   19.61   16.37   0
  11  -4   7  -19.27   17.78   0
  11  -4   7    7.78   16.03   0
  11   4   7    1.52   20.27   0
   0   5  -7  570.99   22.11   0
   0  -5   7  586.54   22.81   0
   0   5   7  574.91   22.27   0
   0  -5  -7  615.84   22.96   0
  -1  -5   7  916.08   23.19   0
  -1   5  -7  878.29   22.54   0
   1   5  -7  904.65   22.67   0
  -1   5   7  892.57   22.78   0
   1  -5  -7  929.65   23.73   0
   1   5   7  920.81   22.78   0
  -1  -5  -7  899.38   23.73   0
   1  -5   7  948.00   23.13   0
  -2   5   7  507.52   21.52   0
   2   5  -7  463.64   21.51   0
   2   5   7  468.62   21.80   0
   2  -5  -7  477.56   22.65   0
  -2  -5  -7  510.06   22.63   0
   2  -5   7  521.36   22.01   0
  -2  -5   7  489.87   22.01   0
  -2   5  -7  480.26   21.29   0
  -3   5   7   60.36   19.84   0
   3   5  -7   98.89   20.40   0
   3   5   7   96.04   20.52   0
   3  -5  -7   93.41   21.38   0
  -3  -5  -7  101.21   21.32   0
   3  -5   7   46.78   20.77   0
  -3  -5   7   73.44   20.40   0
  -3   5  -7   92.35   20.10   0
  -4   5   7   -9.25   23.63   0
   4   5  -7   14.20   19.80   0
  -4  -5  -7    3.88   21.01   0
   4   5   7   25.81   20.26   0
   4  -5  -7   10.35   20.61   0
   4  -5   7   53.71   21.09   0
  -4   5  -7   16.14   19.64   0
  -4  -5   7   18.37   19.85   0
   5   5  -7  148.20   19.13   0
   5  -5  -7  147.46   23.83   0
   5   5   7  164.90   13.72   0
   5  -5   7  146.05   20.03   0
  -5   5  -7  173.21   18.75   0
  -5   5   7  151.76   18.55   0
  -5  -5  -7  161.75   19.98   0
  -5  -5   7  167.48   18.78   0
  -6  -5   7  123.46   21.23   0
   6   5  -7  115.57   21.01   0
  -6  -5  -7   92.33   18.41   0
   6   5   7  101.09   17.34   0
   6  -5  -7   98.60   17.97   0
   6  -5   7  149.40   17.75   0
  -6   5  -7  117.59   17.26   0
  -6   5   7  121.37   16.91   0
   7   5  -7  108.98   19.98   0
  -7  -5   7   69.69   19.90   0
   7  -5   7   91.60   16.81   0
   7   5   7   96.72   16.33   0
  -7   5   7   79.10   16.23   0
  -7   5  -7  125.65   16.32   0
   7   5   7  109.44   16.88   0
   7  -5  -7   71.61   20.79   0
  -7  -5  -7  113.86   17.66   0
  -8  -5  -7  273.97   17.74   0
   8   5   7  229.12   16.06   0
  -8   5  -7  269.46   16.48   0
  -8  -5   7  268.47   20.13   0
  -8   5   7  261.39   19.59   0
   8  -5  -7  246.58   20.81   0
   8  -5   7  246.73   16.41   0
   8   5   7  240.41   16.70   0
   8   5  -7  261.54   19.94   0
  -9  -5  -7   57.52   19.97   0
   9   5   7   82.87   17.80   0
  -9   5   7   85.19   24.88   0
  -9  -5   7   71.75   22.23   0
  -9   5   7   84.52   26.14   0
   9   5   7   77.81   19.00   0
   9   5  -7   73.95   25.79   0
   9  -5  -7   66.70   27.44   0
   9  -5   7   83.26   18.48   0
  -9   5  -7   66.15   18.66   0
 -10   5  -7   36.34   16.95   0
  10   5   7    5.74   16.15   0
  10   5   7   15.42   17.47   0
  10  -5   7   -5.95   16.62   0
 -10   5   7    2.75   27.22   0
 -10  -5   7    9.61   24.78   0
  10   5  -7    9.58   23.50   0
 -10   5   7   18.48   30.51   0
   0   6   7  640.46   20.80   0
   0   6  -7  683.10   20.85   0
   0  -6   7  672.92   21.48   0
   0  -6  -7  619.62   21.89   0
  -1   6  -7  190.20   19.73   0
  -1   6   7  125.58   19.92   0
   1  -6  -7  224.14   20.98   0
   1   6   7  199.16   19.89   0
   1   6  -7  221.30   19.78   0
   1  -6   7  225.47   20.71   0
  -1  -6  -7  210.60   20.92   0
  -1  -6   7  188.32   14.72   0
  -2   6  -7  102.14   19.68   0
  -2   6   7  100.09   19.60   0
   2   6   7  147.11   19.71   0
   2   6  -7  105.84   19.49   0
   2  -6  -7  102.29   20.59   0
  -2  -6  -7  133.04   20.20   0
  -2  -6   7  104.43   14.17   0
   2  -6   7   69.50   20.40   0
  -3   6   7  118.46   18.66   0
   3   6   7  110.96   19.14   0
   3   6  -7  136.00   19.04   0
   3  -6   7  143.84   19.52   0
   3  -6  -7  117.79   20.12   0
  -3  -6  -7  112.33   19.75   0
  -3  -6   7  122.44   19.05   0
  -3   6  -7   88.32   18.77   0
   4   6   7  366.27   19.03   0
   4  -6  -7  329.50   19.50   0
  -4  -6  -7  381.08   19.09   0
   4  -6   7  373.16   14.22   0
   4   6  -7  321.87   18.98   0
  -4   6   7  348.04   18.35   0
  -4   6  -7  316.95   18.39   0
  -4  -6   7  353.62   18.60   0
  -5  -6   7   67.47   16.98   0
   5   6   7   88.27   17.16   0
   5   6  -7   66.79   17.25   0
   5  -6  -7   82.56   17.88   0
  -5  -6  -7   55.27   17.95   0
   5  -6   7   50.23   18.18   0
  -5   6  -7   59.56   16.89   0
  -5   6   7   68.86   16.48   0
  -6  -6   7  111.20   19.71   0
   6   6   7   69.54   16.36   0
   6   6  -7   97.79   16.14   0
   6  -6   7  107.19   16.93   0
   6  -6  -7   96.10   16.75   0
  -6  -6  -7   84.53   17.01   0
  -6   6  -7   69.08   16.20   0
  -6   6   7  108.37   19.38   0
   7   6  -7  244.17   19.34   0
   7   6   7  223.81   16.01   0
  -7  -6   7  239.77   16.14   0
  -7  -6  -7  224.21   16.97   0
  -7   6  -7  206.52   16.21   0
   7  -6  -7  194.39   20.16   0
  -7   6   7  187.80   15.94   0
   7  -6   7  208.27   16.47   0
   8   6  -7   31.12   22.08   0
   8   6   7  -13.69   18.16   0
  -8  -6   7   19.67   18.13   0
  -8   6  -7   24.46   18.12   0
   8   6   7   33.81   18.48   0
  -8   6   7   29.27   21.17   0
   8  -6  -7    2.78   23.01   0
   8  -6   7   26.62   18.34   0
  -8  -6  -7   26.74   19.48   0
   9   6   7   -8.87   17.42   0
   9   6   7   11.95   16.71   0
  -9  -6   7    3.62   20.68   0
  -9   6   7   21.27   20.00   0
  -9   6  -7   11.81   20.67   0
  -9  -6  -7   20.24   18.69   0
   9  -6   7   34.12   16.99   0
   9   6  -7   40.55   20.60   0
   9  -6  -7   23.97   21.52   0
 -10   6   7   17.98   20.28   0
  10   6   7   21.52   19.08   0
  10   6   7   68.61   20.06   0
 -10  -6   7   17.86   17.75   0
  10   6  -7   35.03   22.05   0
 -10  -6  -7   24.59   21.35   0
 -10   6   7   30.11   19.92   0
  10  -6   7   23.93   15.64   0
 -10   6  -7   -6.04   16.20   0
  10  -6  -7   18.63   23.83   0
   0   7   7  460.64   18.75   0
   0   7  -7  511.18   18.43   0
   0  -7  -7  470.82   14.17   0
   0  -7   7  472.69   18.59   0
  -1   7   7   54.45   17.31   0
   1   7   7   37.98   17.28   0
  -1   7  -7   58.43   17.27   0
   1   7  -7   52.84   17.26   0
   1  -7  -7   -4.86   18.04   0
  -1  -7  -7    8.58   17.85   0
   1  -7   7   43.49   17.60   0
  -1  -7   7   23.59   17.64   0
  -2   7  -7  177.13   17.09   0
   2   7   7  145.70   17.40   0
   2   7  -7  165.52   17.37   0
  -2  -7  -7  169.08   17.75   0
   2  -7  -7  149.71   18.04   0
   2  -7   7  169.89   17.63   0
  -2  -7   7  147.73   17.43   0
  -2   7   7  133.29   17.27   0
  -3   7  -7   53.74   16.80   0
   3   7   7  101.15   16.88   0
   3   7  -7  113.13   17.14   0
   3  -7  -7  150.49   18.13   0
  -3  -7  -7  112.14   17.57   0
   3  -7   7  123.18   17.74   0
  -3  -7   7   74.24   17.30   0
  -3   7   7   57.80   16.66   0
  -4  -7   7   21.92   16.15   0
  -4  -7  -7   52.60   16.65   0
   4   7   7    6.84   16.62   0
   4   7  -7   -5.21   16.53   0
   4  -7  -7    1.77   17.12   0
   4  -7   7  -18.02   16.94   0
  -4   7   7  -28.61   15.88   0
  -4   7  -7   -7.12   16.05   0
  -5  -7   7  -15.17   15.62   0
   5   7   7    6.22   15.86   0
   5   7  -7    2.39   15.75   0
   5  -7  -7   32.86   16.16   0
  -5  -7  -7   12.87   11.30   0
   5  -7   7  -22.59   16.58   0
  -5   7   7    1.11   15.29   0
  -5   7  -7   -3.47   15.33   0
   6   7   7   14.63   15.11   0
  -6  -7   7   -2.00   18.26   0
   6   7  -7   23.20   18.44   0
   6  -7  -7   32.93   18.94   0
  -6   7   7   30.05   18.00   0
  -6  -7  -7   -7.06   15.59   0
  -6   7  -7   32.32   14.86   0
   6  -7   7   18.05   15.60   0
   7   7   7   35.40   17.77   0
   7   7  -7   28.07   17.80   0
  -7  -7   7   25.52   17.90   0
   7  -7  -7    9.81   18.63   0
  -7  -7  -7    6.53   18.84   0
  -7   7  -7   28.06   17.77   0
   7  -7   7    9.25   18.38   0
  -7   7   7   19.85   17.36   0
   8   7  -7   29.50   16.55   0
   8  -7  -7    4.85   17.35   0
  -8  -7   7    2.87   16.73   0
  -8   7  -7  -11.28   20.56   0
  -8   7   7   11.67   16.08   0
  -8  -7  -7    7.03   17.95   0
   8   7   7    8.10   16.72   0
   8  -7   7   23.44   17.17   0
   9   7   7   12.54   16.15   0
   9   7  -7    0.98   19.17   0
   9   7   7   26.79   15.58   0
  -9   7  -7  -20.11   15.59   0
  -9  -7   7   13.79   19.37   0
  -9   7   7    8.43   15.22   0
  -9  -7  -7   -3.51   17.17   0
   9  -7  -7    0.81   19.88   0
   9  -7   7    7.09   15.70   0
   0   8  -7   78.07   16.02   0
   0  -8  -7   63.53   16.63   0
   0  -8   7  101.33   16.14   0
   0   8   7   85.48   15.99   0
   1   8   7  104.98   11.36   0
  -1   8  -7   92.93   15.93   0
   1   8  -7   86.20   16.19   0
   1  -8  -7   52.80   16.64   0
  -1  -8  -7   78.71   16.52   0
   1  -8   7   91.15   16.27   0
  -1  -8   7   75.19   16.14   0
  -1   8   7  103.03   16.00   0
   2   8   7  217.78   16.33   0
  -2   8  -7  159.12   16.04   0
   2   8  -7  205.43   16.42   0
  -2  -8  -7  230.95   16.44   0
   2  -8  -7  215.32   16.69   0
   2  -8   7  210.19   16.46   0
  -2   8   7  204.79   15.82   0
  -2  -8   7  205.97   16.32   0
  -3  -8   7   60.33   15.70   0
   3   8   7   71.83   15.62   0
  -3   8  -7   78.40   15.38   0
   3  -8  -7   66.31   16.48   0
   3   8  -7   81.25   15.85   0
  -3  -8  -7  115.42   15.94   0
   3  -8   7   67.81   16.11   0
  -3   8   7   99.92   15.29   0
   4   8   7   30.24   15.79   0
  -4  -8   7   55.67   15.02   0
   4   8  -7   36.90   15.58   0
   4  -8  -7   60.35   15.92   0
  -4  -8  -7   65.41   15.58   0
  -4   8   7   34.59   14.96   0
   4  -8   7   47.35   15.88   0
  -4   8  -7   44.08   14.90   0
   5   8   7   61.60   18.81   0
  -5  -8   7   44.18   18.17   0
   5   8  -7   45.65   18.75   0
   5  -8  -7   30.02   19.25   0
  -5  -8  -7   82.92   18.92   0
  -5   8   7   60.58   17.83   0
   5  -8   7   49.25   19.52   0
  -5   8  -7   84.38   18.03   0
   6   8   7  116.65   17.99   0
  -6   8   7  149.45   21.06   0
  -6  -8   7   95.81   17.77   0
  -6  -8  -7   90.33   18.43   0
   6   8  -7  126.55   17.74   0
   6  -8  -7  126.66   22.30   0
  -6   8  -7  130.88   17.57   0
   6  -8   7  105.90   18.59   0
   7   8   7   10.96   16.36   0
  -7   8  -7   28.73   16.20   0
   7   8  -7   28.84   16.28   0
  -7   8   7    1.70   16.02   0
   7  -8  -7   33.51   20.80   0
  -7  -8  -7   30.14   17.01   0
  -7  -8   7   25.04   20.01   0
   7  -8   7    9.33   12.04   0
   0   9  -7   26.72   18.27   0
   0  -9  -7   76.18   19.34   0
   0   9   7   -2.81   18.20   0
   0  -9   7   40.73   18.41   0
  -1  -9  -7   47.71   18.74   0
  -1   9  -7   40.64   18.12   0
   1   9  -7   69.78   18.32   0
   1  -9  -7   29.09   13.66   0
  -1   9   7   72.66   17.96   0
  -1  -9   7   54.75   13.22   0
   1  -9   7   44.74   18.52   0
   1   9   7    6.84   18.84   0
  -2  -9  -7   70.13   18.63   0
  -2   9  -7   41.13   17.83   0
   2   9  -7   64.93   18.37   0
  -2  -9   7  124.52   18.12   0
   2  -9  -7   53.55   18.84   0
  -2   9   7   37.75   18.07   0
   2  -9   7   89.40   18.63   0
   2   9   7   26.59   18.29   0
  -3  -9   7   59.15   17.78   0
  -3   9  -7   22.30   17.56   0
   3  -9  -7   38.70   18.98   0
  -3  -9  -7   39.43   18.22   0
   3   9  -7   34.17   18.04   0
  -3   9   7   58.03   17.42   0
   3  -9   7   65.05   18.27   0
   3   9   7   15.20   18.05   0
  -4   9  -7   47.82   16.90   0
  -4  -9   7   62.80   17.22   0
   4   9  -7   43.87   17.80   0
   4  -9  -7   -6.59   18.29   0
  -4  -9  -7   75.77   17.69   0
  -4   9   7   25.41   17.15   0
   4  -9   7   65.34   18.22   0
   4   9   7   63.00   17.64   0
  -5  -9  -7   90.61   17.64   0
  -5  -9   7   90.93   16.86   0
   5  -9  -7  107.59   17.76   0
   5   9  -7   59.42   17.17   0
  -5   9   7   73.40   16.77   0
   5  -9   7   49.20   18.38   0
  -5   9  -7   23.76   16.75   0
   5   9   7   76.77   17.48   0
  -6  -9   7    1.39   16.04   0
   6   9  -7   15.39   15.94   0
   6  -9  -7   27.09   16.22   0
  -6  -9  -7    8.67   16.54   0
  -6   9   7   -3.38   15.51   0
  -6   9  -7    7.16   15.73   0
   6  -9   7    5.47   16.53   0
   6   9   7   16.85   15.97   0
   0 -10   7    8.08   16.75   0
   0  10  -7   -3.31   16.22   0
   0 -10  -7    2.51   16.97   0
   0  10   7    9.13   16.38   0
   1 -10   7    8.76   16.31   0
  -1 -10   7  -17.43   16.45   0
  -1  10  -7  -15.64   16.12   0
   1  10  -7   -3.67   16.23   0
  -1 -10  -7   -6.36   16.78   0
   1 -10  -7   -6.73   16.97   0
  -1  10   7  -33.93   16.07   0
   1  10   7   23.03   16.11   0
  -2 -10   7    6.33   16.45   0
  -2  10  -7   29.68   15.83   0
   2  10  -7  -22.27   16.34   0
   2 -10  -7   -3.74   16.92   0
  -2 -10  -7   15.14   16.77   0
  -2  10   7   27.74   16.00   0
   2  10   7  -19.03   16.33   0
   2 -10   7   15.38   11.83   0
  -3  10  -7   27.76   15.75   0
  -3 -10   7    0.76   16.17   0
   3  10  -7    4.30   16.23   0
   3 -10  -7    9.22   17.16   0
  -3 -10  -7   -0.54   16.28   0
  -3  10   7    7.09   15.73   0
   3  10   7   19.49   16.22   0
   3 -10   7   49.04   16.62   0
   0   0   8 1615.81   32.04   0
   0   0   8 1518.89   30.83   0
   0   0  -8 1685.84   31.90   0
   1   0   8  248.47   20.24   0
  -1   0   8  202.05   27.10   0
  -1   0   8  162.45   28.92   0
  -1   0  -8  223.02   27.91   0
   1   0  -8  194.00   27.57   0
   1   0   8  187.87   28.33   0
   2   0  -8  490.22   27.05   0
  -2   0   8  401.38   32.36   0
  -2   0  -8  560.60   27.32   0
   2   0   8  519.75   28.57   0
   2   0   8  432.25   28.34   0
  -2   0   8  500.37   28.85   0
   3   0  -8  189.32   24.02   0
  -3   0   8  246.85   24.86   0
  -3   0  -8  201.58   24.51   0
   3   0   8  282.21   25.61   0
  -3   0   8  276.92   26.01   0
   3   0   8  265.16   18.70   0
   4   0   8   60.91   23.38   0
  -4   0   8   82.86   28.00   0
  -4   0  -8   58.62   22.55   0
  -4   0   8   70.40   28.72   0
   4   0   8   60.86   23.73   0
  -5   0  -8 1652.96   25.18   0
   5   0   8 1466.54   25.37   0
  -5   0   8 1553.98   32.76   0
   5   0   8 1551.10   26.20   0
  -5   0   8 1556.73   31.92   0
  -6   0  -8   28.47   20.45   0
  -6   0   8    8.15   31.70   0
   6   0   8   -8.57   20.73   0
  -6   0   8    6.40   28.50   0
   6   0   8   -5.03   21.08   0
   7   0   8  402.23   20.50   0
   7   0   8  403.69   25.30   0
   8   0   8    0.25   17.31   0
   8   0   8   21.34   21.14   0
   9   0   8  291.32   20.79   0
   9   0   8  313.92   20.64   0
  10   0   8   48.65   18.84   0
  10   0   8   60.05   18.51   0
  11   0   8   11.18   20.93   0
  11   0   8    8.30   20.80   0
   0   1  -8  199.39   27.80   0
   0   1   8  277.49   29.33   0
   0   1   8  131.23   27.05   0
   0  -1   8  254.89   26.86   0
   1   1   8  309.37   28.22   0
  -1   1   8  293.54   26.87   0
  -1   1   8  377.37   28.78   0
   1   1  -8  284.13   28.56   0
   1  -1   8  292.09   27.46   0
   1   1   8  370.29   29.33   0
  -1   1  -8  283.32   26.62   0
  -1  -1   8  369.60   26.38   0
  -2   1  -8 1533.43   28.38   0
  -2   1   8 1572.01   29.99   0
   2   1   8 1572.33   29.81   0
  -2   1   8 1444.06   28.92   0
   2   1   8 1537.55   29.42   0
   2   1  -8 1565.53   34.59   0
  -2  -1   8 1539.02   28.16   0
   2  -1   8 1566.55   29.62   0
   3   1  -8  983.35   31.97   0
   3   1   8  930.11   27.08   0
   3   1   8  918.99   26.22   0
  -3   1  -8  956.88   26.01   0
  -3   1   8  901.49   26.20   0
  -3   1   8  938.20   27.34   0
   3  -1   8  938.78   27.72   0
  -3  -1   8  931.41   26.00   0
  -4   1   8  619.46   25.48   0
  -4  -1   8  619.63   28.69   0
  -4   1  -8  605.76   24.19   0
  -4   1   8  614.23   28.94   0
   4  -1   8  591.11   24.61   0
   4   1  -8  573.05   24.70   0
   4   1   8  609.53   24.66   0
   4   1   8  596.02   24.23   0
   5   1   8  891.49   23.89   0
  -5  -1   8 1030.93   32.24   0
  -5   1   8 1007.05   30.84   0
  -5  -1   8  988.90   29.49   0
  -5   1   8  988.77   29.59   0
   5  -1   8  984.36   24.38   0
   5  -1   8  946.65   24.78   0
   5   1  -8  946.00   30.38   0
   5   1   8  956.51   24.56   0
  -5   1  -8  970.76   24.46   0
   6   1   8  192.58   21.24   0
   6   1  -8  202.30   29.03   0
  -6   1  -8  215.01   21.40   0
   6   1   8  176.75   21.18   0
   6  -1   8  211.26   22.22   0
  -6   1   8  218.10   29.00   0
  -6  -1   8  220.60   29.07   0
  -6  -1   8  217.95   31.35   0
  -6   1   8  209.84   29.98   0
   6  -1   8  235.42   20.95   0
   7   1   8  160.47   23.88   0
   7   1   8  132.08   19.67   0
  -7   1   8  152.90   40.41   0
  -7  -1   8  152.20   34.29   0
   7  -1   8  153.79   20.87   0
   7  -1   8  169.87   19.33   0
  -7   1  -8  174.72   19.71   0
  -7  -1   8  162.43   33.02   0
  -7   1   8  157.24   40.37   0
   8   1   8  134.49   17.71   0
   8   1   8  109.95   21.28   0
  -8   1  -8  109.63   21.12   0
   8  -1   8  123.37   17.46   0
   8  -1   8  131.68   18.39   0
   9  -1   8   32.24   19.22   0
   9   1   8   21.62   15.81   0
   9   1   8   16.56   19.90   0
   9  -1   8   50.40   16.34   0
  10  -1   8   61.92   22.61   0
  10  -1   8   56.13   19.07   0
  10   1   8   82.94   22.58   0
  10   1   8   29.33   23.12   0
  11  -1   8    4.61   16.96   0
  11   1   8   31.67   20.38   0
  11  -1   8   24.69   20.96   0
  11   1   8   11.82   20.81   0
   0  -2   8  311.40   25.18   0
   0   2  -8  305.63   25.62   0
   0  -2  -8  348.42   27.99   0
   0   2   8  260.81   25.83   0
   0   2   8  314.64   28.01   0
  -1  -2   8   93.45   24.20   0
   1  -2  -8  119.17   27.51   0
   1   2   8   94.74   26.50   0
  -1   2  -8   80.47   24.25   0
   1   2  -8  103.62   24.74   0
  -1  -2  -8  107.30   27.28   0
  -1   2   8   84.50   24.14   0
   1   2   8  100.97   24.80   0
  -1   2   8   88.42   26.83   0
   1  -2   8   93.45   24.96   0
  -2  -2  -8  552.07   20.33   0
  -2   2  -8  537.60   24.19   0
  -2  -2   8  538.60   24.75   0
  -2   2   8  569.46   27.52   0
   2   2  -8  573.96   31.47   0
   2   2   8  570.22   19.21   0
  -2   2   8  548.81   24.54   0
   2   2   8  544.48   25.91   0
   2  -2  -8  547.54   27.81   0
   2  -2   8  587.47   26.31   0
  -3   2  -8  181.60   23.16   0
  -3   2   8  190.67   24.74   0
  -3  -2   8  199.26   22.95   0
   3   2  -8  184.08   28.68   0
   3   2   8  181.11   16.92   0
   3  -2  -8  205.18   31.44   0
  -3  -2  -8  172.33   18.28   0
  -3   2   8  172.66   22.93   0
   3   2   8  198.57   17.30   0
   3  -2   8  236.37   25.29   0
   4   2   8  144.27   23.66   0
  -4  -2  -8  150.89   24.18   0
   4  -2  -8  152.97   29.80   0
   4   2  -8  164.38   27.35   0
   4   2   8  157.23   22.66   0
  -4   2   8  141.77   26.74   0
  -4  -2   8  132.28   22.05   0
  -4   2   8  165.69   23.97   0
  -4   2  -8  143.47   22.39   0
   4  -2   8  142.04   23.79   0
   5  -2   8   85.39   15.79   0
   5   2  -8   76.76   21.62   0
  -5   2   8   68.91   25.78   0
   5   2   8   98.83   22.55   0
   5   2   8  100.46   21.37   0
  -5  -2   8   83.67   26.03   0
  -5   2   8  120.94   28.13   0
  -5   2  -8   51.12   21.88   0
   6  -2   8    8.44   20.14   0
  -6   2   8   17.16   23.70   0
   6   2   8  -24.63   20.87   0
  -6   2  -8   -8.13   20.48   0
   6   2   8   -8.15   19.90   0
   6   2  -8   10.90   24.91   0
  -6  -2   8   13.91   24.29   0
  -6   2   8    3.32   29.39   0
   7  -2   8  106.14   18.81   0
   7   2  -8  119.59   27.66   0
  -7   2  -8  113.49   23.74   0
   7   2   8   56.74   18.77   0
  -7   2   8  101.80   29.94   0
   7   2   8  117.29   19.29   0
  -7   2   8  112.18   28.95   0
  -7  -2   8   97.01   26.17   0
  -8  -2   8   56.84   37.21   0
   8  -2   8   60.09   17.25   0
  -8  -2   8   46.69   33.85   0
   8   2   8   26.50   17.05   0
  -8   2  -8   36.23   17.84   0
   8  -2   8   60.71   18.36   0
   8   2   8   54.54   17.93   0
   9  -2   8  -20.41   16.60   0
   9   2   8   22.77   15.55   0
   9  -2   8    0.09   15.41   0
   9   2   8   10.10   18.63   0
  -9   2  -8   -9.90   15.69   0
 -10   2  -8   -5.69   17.96   0
  10  -2   8   20.89   18.81   0
  10  -2   8  -19.37   17.97   0
  10   2   8   23.57   22.00   0
  10   2   8    3.70   18.55   0
  11  -2   8   19.51   16.58   0
  11   2   8   33.45   20.59   0
  11  -2   8   16.29   21.00   0
  11   2   8    1.29   16.33   0
   0  -3   8   38.20   23.41   0
   0   3   8   83.08   22.74   0
   0  -3  -8   20.95   24.64   0
   0   3  -8   63.56   22.75   0
   1  -3   8 1478.24   25.95   0
   1   3  -8 1569.45   25.83   0
  -1  -3   8 1429.69   25.68   0
  -1   3   8 1505.20   25.55   0
  -1  -3  -8 1516.72   27.13   0
   1   3   8 1466.56   25.56   0
  -1   3  -8 1548.06   25.35   0
   1  -3  -8 1511.26   27.78   0
   2  -3   8 1212.38   25.33   0
  -2   3   8 1160.76   24.39   0
   2   3  -8 1195.89   25.47   0
  -2  -3   8 1192.77   24.72   0
   2   3   8 1169.25   24.83   0
  -2   3  -8 1254.66   24.43   0
   2   3   8 1200.48   25.39   0
   2  -3  -8 1194.23   26.78   0
  -2  -3  -8 1263.98   26.26   0
   3  -3   8  728.57   24.84   0
   3   3  -8  694.28   24.14   0
  -3   3   8  699.54   27.76   0
  -3   3  -8  703.33   23.13   0
   3   3   8  641.96   23.89   0
   3  -3  -8  693.98   30.03   0
  -3  -3   8  694.96   23.42   0
  -3  -3  -8  688.15   25.51   0
   3   3   8  690.27   23.76   0
   4  -3   8  147.25   23.88   0
  -4   3   8  149.78   26.05   0
  -4   3  -8  159.56   21.48   0
   4   3  -8  125.95   21.92   0
   4   3   8  113.89   21.96   0
  -4  -3   8  151.42   21.67   0
   4  -3  -8  109.47   28.34   0
  -4  -3  -8  118.16   23.88   0
   4   3   8  129.46   22.32   0
  -4   3   8  137.99   27.82   0
   5  -3  -8  211.03   27.32   0
  -5   3  -8  196.22   20.82   0
  -5   3   8  230.32   24.81   0
  -5   3   8  234.33   21.82   0
   5  -3   8  237.83   21.51   0
   5   3   8  245.35   21.46   0
   5   3   8  237.29   20.72   0
   5   3  -8  232.62   25.42   0
  -5  -3   8  232.14   20.90   0
  -5  -3  -8  261.83   23.18   0
  -6   3   8  279.58   24.38   0
   6  -3   8  251.22   20.58   0
  -6   3   8  269.47   21.48   0
   6   3   8  250.93   20.05   0
   6   3  -8  275.69   20.50   0
   6  -3  -8  261.05   27.65   0
  -6  -3  -8  251.03   21.86   0
   6   3   8  243.96   20.96   0
  -6  -3   8  250.41   24.46   0
  -6   3  -8  347.10   24.78   0
  -7  -3   8  382.83   26.05   0
   7   3   8  380.94   19.69   0
   7   3  -8  387.36   23.25   0
   7  -3   8  384.16   18.68   0
  -7   3   8  405.89   27.99   0
   7   3   8  402.01   18.37   0
  -7   3  -8  378.17   18.92   0
  -7   3   8  372.75   25.81   0
  -8   3   8  199.56   27.41   0
  -8  -3   8  199.91   26.39   0
   8  -3   8  201.37   20.74   0
  -8   3  -8  189.28   17.57   0
   8   3   8  204.37   16.78   0
   8   3   8  223.84   17.62   0
  -8   3   8  186.20   26.23   0
   8   3  -8  195.02   24.62   0
   9   3  -8  174.91   27.78   0
   9   3   8  189.32   15.80   0
   9  -3   8  154.51   15.84   0
   9  -3   8  167.49   16.97   0
  -9  -3   8  184.27   40.59   0
   9   3   8  183.81   16.48   0
  -9   3  -8  208.66   16.62   0
  10   3   8   26.21   18.02   0
  10  -3   8   27.83   23.74   0
 -10   3  -8  -17.28   21.93   0
  10   3   8   11.59   17.41   0
  10  -3   8   18.57   21.28   0
 -11   3  -8   26.31   19.83   0
  11   3   8   13.25   16.12   0
  11   3   8   13.07   16.61   0
  11  -3   8   46.54   20.99   0
  11  -3   8    8.85   20.08   0
   0   4   8    5.56   21.27   0
   0  -4  -8   12.36   22.69   0
   0  -4   8    1.16   15.41   0
   0   4  -8   18.18   21.33   0
  -1   4   8  528.75   22.36   0
   1  -4   8  530.71   16.67   0
  -1  -4   8  531.72   22.81   0
   1  -4  -8  530.64   17.59   0
  -1  -4  -8  561.17   23.73   0
   1   4   8  537.76   22.52   0
  -1   4  -8  547.62   22.61   0
   1   4  -8  515.10   16.50   0
  -2   4   8  997.16   23.43   0
   2  -4  -8  979.17   25.32   0
   2   4   8 1012.52   23.56   0
   2  -4   8  980.29   23.74   0
  -2  -4   8  964.13   23.64   0
  -2  -4  -8 1058.60   24.70   0
  -2   4  -8  986.71   23.33   0
   2   4  -8 1010.66   23.87   0
  -3  -4   8    3.37   21.12   0
   3   4   8   44.07   21.65   0
   3  -4   8   44.86   21.99   0
  -3   4  -8   44.95   21.02   0
   3  -4  -8   22.89   22.46   0
  -3  -4  -8   44.92   22.54   0
  -3   4   8   11.10   25.27   0
   3   4  -8   35.14   21.84   0
  -4   4   8  107.64   19.89   0
   4   4   8  106.84   20.95   0
   4  -4   8   98.52   21.75   0
   4   4   8  120.91   20.58   0
  -4   4  -8  136.73   20.43   0
  -4  -4  -8  128.83   21.91   0
   4  -4  -8  161.39   21.52   0
  -4  -4   8  117.87   20.44   0
   4   4  -8  156.77   20.75   0
  -5   4   8  452.41   20.70   0
   5   4   8  409.36   20.66   0
  -5   4  -8  467.59   20.82   0
   5  -4   8  428.77   21.61   0
   5  -4  -8  441.56   21.85   0
  -5  -4  -8  518.12   22.44   0
  -5  -4   8  468.61   24.96   0
   5   4  -8  470.14   21.21   0
   5   4   8  420.89   20.94   0
  -6   4  -8  109.72   18.44   0
   6  -4   8  132.69   18.54   0
   6  -4  -8  104.00   23.66   0
  -6  -4  -8  155.02   20.06   0
   6   4  -8  139.90   22.33   0
   6   4   8   93.30   18.83   0
   6   4   8  108.98   18.29   0
  -6  -4   8  136.80   21.99   0
  -6   4   8  126.99   21.76   0
  -7   4  -8   50.32   17.10   0
  -7  -4   8   51.63   20.59   0
  -7   4   8   33.72   21.11   0
   7   4  -8   44.26   16.78   0
  -7  -4  -8   38.33   18.97   0
   7   4   8   10.63   20.51   0
   7  -4   8   51.02   17.13   0
   7   4   8   14.05   17.65   0
   7  -4  -8   20.36   22.33   0
  -7   4   8   36.67   20.12   0
   8   4   8  195.45   17.20   0
  -8  -4   8  194.92   19.93   0
   8   4   8  221.69   16.07   0
  -8  -4  -8  214.23   17.50   0
   8   4  -8  202.70   20.29   0
   8  -4   8  208.81   16.40   0
  -8   4   8  222.63   24.32   0
  -8   4   8  198.85   19.93   0
   8  -4  -8  207.51   25.21   0
  -8   4  -8  183.29   16.58   0
   9   4  -8  107.33   26.74   0
  -9   4   8  101.08   33.96   0
   9   4   8   96.02   18.46   0
  -9  -4   8   95.83   26.32   0
   9   4   8  101.38   19.88   0
  -9   4  -8   71.94   19.26   0
   9  -4   8   85.16   18.74   0
  -9   4   8  105.26   35.43   0
 -10   4  -8   -3.68   17.56   0
  10   4   8  -24.15   16.74   0
  10  -4   8   -5.92   16.64   0
  10   4   8    2.87   17.51   0
   0   5   8  500.34   21.41   0
   0  -5   8  528.26   15.95   0
   0  -5  -8  505.00   22.44   0
   0   5  -8  546.33   21.40   0
  -1   5   8   37.89   20.15   0
   1  -5   8   34.44   14.66   0
   1   5   8   29.01   14.59   0
  -1  -5  -8   28.73   21.49   0
   1  -5  -8   13.73   21.47   0
  -1  -5   8   79.85   20.68   0
  -1   5  -8   53.56   20.21   0
   1   5  -8   19.84   20.45   0
   2   5  -8  202.62   20.31   0
  -2   5   8  217.48   20.07   0
   2   5   8  224.31   20.52   0
  -2  -5   8  189.50   20.62   0
   2  -5  -8  204.03   21.76   0
   2  -5   8  191.07   20.71   0
  -2  -5  -8  251.49   21.27   0
  -2   5  -8  232.14   20.28   0
   3   5  -8   12.75   20.20   0
  -3   5   8   30.72   19.22   0
   3   5   8   24.21   20.01   0
   3  -5  -8   32.21   20.91   0
  -3  -5  -8   13.24   20.90   0
  -3   5  -8   32.17   19.76   0
  -3  -5   8   20.62   19.75   0
   3  -5   8   -1.95   20.58   0
   4   5  -8  106.16   19.77   0
   4  -5   8  117.27   20.42   0
  -4   5   8  137.95   19.16   0
   4   5   8  159.71   19.79   0
  -4   5  -8  153.39   19.38   0
  -4  -5  -8  134.44   20.20   0
   4  -5  -8  142.40   20.35   0
  -4  -5   8  162.72   19.33   0
  -5   5  -8  185.33   18.11   0
   5   5   8  188.94   18.24   0
   5  -5  -8  202.61   18.98   0
   5  -5   8  173.43   19.31   0
  -5  -5  -8  173.31   19.05   0
  -5  -5   8  185.71   18.03   0
   5   5  -8  191.47   22.40   0
  -5   5   8  179.55   17.72   0
  -6  -5  -8   81.85   18.24   0
   6   5   8   80.05   17.41   0
   6   5   8   56.49   16.91   0
  -6   5  -8   60.48   16.97   0
   6  -5   8   56.30   17.60   0
   6  -5  -8   88.73   21.73   0
  -6   5   8   62.35   16.47   0
   6   5  -8   65.83   17.05   0
  -6  -5   8   55.55   20.80   0
  -7  -5   8   18.84   19.11   0
   7   5   8   43.91   15.83   0
  -7   5  -8   15.90   15.78   0
   7  -5  -8   17.34   20.19   0
   7  -5   8   20.21   16.00   0
   7   5   8   10.23   16.10   0
  -7  -5  -8   29.50   17.15   0
  -7   5   8   29.98   18.72   0
   7   5  -8   16.20   15.77   0
   8   5   8   16.79   15.67   0
  -8   5  -8   41.57   18.39   0
  -8  -5   8   47.14   17.95   0
   8   5   8   52.06   14.94   0
   8  -5   8   42.50   15.23   0
   8  -5  -8   39.15   19.37   0
  -8  -5  -8   42.16   16.68   0
   8   5  -8   40.32   18.47   0
  -8   5   8   31.31   17.87   0
  -9  -5  -8   52.03   19.30   0
   9  -5  -8   29.30   27.72   0
   9   5   8   34.54   17.30   0
  -9   5   8   56.22   22.11   0
  -9  -5   8   25.14   21.39   0
   9   5  -8   21.85   25.08   0
  -9   5   8   43.13   24.01   0
  -9   5  -8   50.99   17.94   0
   9  -5   8   44.81   17.53   0
   9   5   8   13.95   18.58   0
 -10   5   8   18.09   25.43   0
  10   5   8   31.99   19.59   0
  10   5  -8   33.85   23.29   0
  10   5   8   22.10   17.42   0
 -10  -5   8   35.14   22.01   0
  10  -5   8   18.59   16.46   0
 -10   5  -8   23.83   16.80   0
 -10   5   8   30.79   28.42   0
   0   6  -8  989.61   21.14   0
   0   6   8  948.00   21.44   0
   0  -6  -8  971.58   22.02   0
   0  -6   8  984.41   21.64   0
   1   6  -8   63.16   19.12   0
  -1   6   8   67.46   19.09   0
   1   6   8   89.93   13.78   0
   1  -6  -8   56.87   14.31   0
  -1  -6   8   67.70   19.22   0
  -1  -6  -8   71.90   19.95   0
   1  -6   8   62.95   13.85   0
  -1   6  -8   37.74   19.17   0
  -2   6   8  104.22   18.23   0
   2   6  -8   88.90   18.62   0
   2   6   8  103.08   18.85   0
   2  -6  -8   91.54   19.43   0
  -2  -6  -8   92.01   19.22   0
   2  -6   8  106.06   18.97   0
  -2  -6   8  106.17   18.74   0
  -2   6  -8   89.18   18.49   0
  -3   6   8   19.73   17.71   0
   3   6  -8    6.29   18.23   0
   3   6   8  -16.73   18.09   0
   3  -6  -8   37.76   18.79   0
  -3  -6  -8   -4.30   18.56   0
   3  -6   8   14.26   18.42   0
  -3  -6   8   24.13   17.77   0
  -3   6  -8   -1.65   17.85   0
  -4   6   8  147.37   20.69   0
   4   6  -8  155.41   17.65   0
   4   6   8  124.88   12.80   0
   4  -6   8  158.13   18.27   0
   4  -6  -8  130.59   18.28   0
  -4  -6  -8  148.16   18.22   0
  -4   6  -8  147.71   17.31   0
  -4  -6   8  157.02   20.99   0
   5   6  -8  145.63   17.10   0
   5   6   8  136.65   17.14   0
  -5   6  -8  133.78   16.89   0
   5  -6   8  144.54   18.08   0
  -5  -6  -8  133.40   17.38   0
   5  -6  -8  145.18   17.74   0
  -5   6   8  135.46   16.87   0
  -5  -6   8  181.50   20.44   0
  -6  -6   8   62.53   15.72   0
   6   6  -8   49.18   15.78   0
   6   6   8   51.60   15.72   0
  -6  -6  -8   50.07   16.66   0
   6  -6  -8   70.57   16.37   0
  -6   6  -8   64.32   15.69   0
   6  -6   8   65.34   16.39   0
  -6   6   8   68.88   15.44   0
  -7  -6   8   77.08   15.15   0
   7   6   8   79.93   15.22   0
  -7   6   8   96.71   14.77   0
  -7   6  -8   51.53   15.29   0
  -7  -6  -8   79.36   16.28   0
   7  -6  -8   84.53   15.75   0
   7   6   8   56.64   15.54   0
   7  -6   8   70.66   15.62   0
   7   6  -8   89.85   18.50   0
   8   6   8    2.88   17.92   0
  -8  -6   8   11.03   21.38   0
   8   6   8   28.46   17.41   0
  -8   6  -8   -0.76   17.81   0
   8  -6  -8   14.34   22.32   0
  -8   6   8    4.25   20.94   0
  -8  -6  -8    4.83   19.24   0
   8  -6   8  -22.22   21.89   0
   8   6  -8   13.54   17.59   0
  -9   6  -8    2.73   16.66   0
   9   6   8    0.59   19.75   0
  -9  -6   8    4.29   20.06   0
  -9   6   8   21.14   19.24   0
   9   6   8  -18.00   17.13   0
   9  -6  -8   -6.06   21.31   0
  -9  -6  -8    0.13   18.44   0
   9  -6   8    5.23   20.32   0
   9   6  -8    8.74   20.02   0
   0   7   8  601.96   18.05   0
   0   7  -8  598.53   18.29   0
   0  -7  -8  601.01   18.94   0
   0  -7   8  597.92   18.57   0
  -1   7  -8  164.56   17.14   0
  -1   7   8  155.10   17.10   0
   1   7   8  149.36   17.09   0
   1   7  -8  201.73   17.21   0
   1  -7  -8  156.31   13.04   0
  -1  -7  -8  155.98   17.92   0
   1  -7   8  177.55   17.53   0
  -1  -7   8  171.42   12.56   0
  -2   7   8  165.42   16.89   0
   2   7   8  147.64   12.51   0
   2   7  -8  165.69   17.25   0
   2  -7  -8  203.52   18.00   0
   2  -7   8  202.96   17.69   0
  -2  -7  -8  220.05   18.07   0
  -2  -7   8  212.40   17.52   0
  -2   7  -8  166.65   17.11   0
   3   7   8    9.21   16.57   0
   3   7  -8  -20.70   16.63   0
   3  -7  -8   18.59   17.01   0
  -3  -7  -8   17.13   12.03   0
   3  -7   8   12.01   16.71   0
  -3  -7   8   15.54   16.30   0
  -3   7  -8   24.64   16.13   0
  -3   7   8   18.73   16.12   0
   4   7   8   72.43   16.63   0
   4   7  -8  124.95   16.45   0
  -4  -7  -8   94.67   16.65   0
   4  -7  -8   75.66   20.63   0
   4  -7   8   97.03   17.01   0
  -4   7  -8  102.24   15.96   0
  -4   7   8   86.24   15.74   0
  -4  -7   8   77.67   16.12   0
  -5  -7   8   82.83   15.53   0
   5   7  -8  108.50   15.86   0
   5   7   8   82.76   15.77   0
   5  -7  -8  136.54   16.39   0
  -5  -7  -8  106.56   16.30   0
   5  -7   8  114.47   16.71   0
  -5   7  -8   93.42   15.63   0
  -5   7   8  101.31   15.22   0
  -6  -7   8  162.19   18.75   0
   6   7  -8  184.26   18.99   0
   6   7   8  163.32   19.05   0
   6  -7  -8  185.40   19.50   0
  -6  -7  -8  178.07   19.69   0
  -6   7  -8  143.64   18.88   0
   6  -7   8  175.70   19.76   0
  -6   7   8  157.84   22.62   0
   7   7  -8   61.81   17.28   0
   7   7   8   49.70   17.47   0
  -7  -7   8   38.35   21.31   0
   7  -7  -8   26.13   18.17   0
  -7   7  -8   21.22   17.49   0
  -7  -7  -8   42.77   18.53   0
  -7   7   8   42.04   17.02   0
   7  -7   8   46.20   18.04   0
   8   7   8   54.09   16.42   0
  -8   7  -8   65.87   16.78   0
   8   7   8   50.40   17.13   0
   8  -7  -8   72.17   21.14   0
  -8   7   8   60.86   16.05   0
  -8  -7   8   80.14   16.46   0
  -8  -7  -8   56.62   18.14   0
   8  -7   8   83.20   17.05   0
   8   7  -8   67.78   20.20   0
   0   8   8   36.48   15.20   0
   0   8  -8   54.70   15.35   0
   0  -8  -8   49.93   16.08   0
   0  -8   8   49.95   11.04   0
   1   8   8   81.90   15.59   0
  -1   8  -8   35.69   11.09   0
   1   8  -8   69.28   15.58   0
  -1  -8  -8   72.00   11.40   0
   1  -8   8   64.34   15.74   0
  -1  -8   8   71.08   15.55   0
   1  -8  -8   67.22   16.13   0
  -1   8   8   52.47   15.28   0
  -2   8  -8   75.83   15.36   0
   2   8   8   69.37   15.59   0
   2   8  -8   79.24   15.42   0
   2  -8  -8   85.75   16.14   0
  -2  -8  -8   86.02   15.94   0
   2  -8   8   98.08   15.64   0
  -2  -8   8   55.03   15.49   0
  -2   8   8   92.32   15.22   0
   3   8   8   56.70   15.35   0
   3   8  -8   68.52   15.40   0
   3  -8   8   69.35   16.05   0
  -3  -8  -8   32.87   15.90   0
  -3   8   8   63.03   14.84   0
  -3   8  -8   36.65   15.08   0
   3  -8  -8   82.66   16.24   0
  -3  -8   8   21.04   15.16   0
  -4  -8   8   54.65   18.34   0
   4   8   8   15.67   19.18   0
   4   8  -8   -1.45   18.83   0
   4  -8  -8    6.04   19.39   0
  -4  -8  -8  -17.94   18.96   0
   4  -8   8   57.19   19.36   0
  -4   8   8   13.42   17.96   0
  -4   8  -8    9.30   18.05   0
  -5  -8   8  154.05   18.30   0
   5   8   8  142.81   18.91   0
   5   8  -8  119.38   18.83   0
   5  -8  -8  188.14   19.06   0
  -5  -8  -8  180.08   18.75   0
  -5   8   8  184.80   17.96   0
  -5   8  -8  144.07   18.11   0
   5  -8   8  141.18   19.81   0
   6   8   8   16.39   17.23   0
   6   8  -8    6.26   17.06   0
  -6  -8   8   37.15   16.83   0
   6  -8  -8   16.69   17.60   0
  -6  -8  -8   24.88   17.71   0
  -6   8   8   26.86   16.65   0
  -6   8  -8   35.09   16.91   0
   6  -8   8   40.48   17.92   0
   7   8   8   53.79   16.18   0
   7   8  -8   57.07   19.79   0
  -7  -8   8   47.53   16.39   0
  -7   8  -8   52.33   16.20   0
  -7   8   8   34.53   19.30   0
   7  -8  -8   29.22   16.93   0
  -7  -8  -8   37.24   17.37   0
   7  -8   8   39.31   16.77   0
   0   9  -8    5.34   17.58   0
   0  -9  -8   30.31   18.47   0
   0  -9   8   26.23   17.90   0
   0   9   8   24.07   17.50   0
  -1   9  -8  -26.68   17.44   0
   1   9  -8   12.46   17.54   0
   1  -9  -8   11.23   18.42   0
  -1  -9  -8   17.44   18.36   0
   1  -9   8  -18.17   17.75   0
  -1   9   8  -27.06   12.44   0
  -1  -9   8   -5.25   17.77   0
   1   9   8   16.85   17.56   0
  -2   9  -8   28.51   17.25   0
   2   9  -8   20.03   17.63   0
  -2  -9  -8  -12.24   18.04   0
   2  -9  -8   10.71   18.36   0
  -2   9   8   -6.40   17.29   0
   2  -9   8   -7.12   17.86   0
   2   9   8   62.71   17.46   0
  -2  -9   8    1.91   12.49   0
  -3  -9   8  115.07   17.67   0
   3   9  -8   46.06   17.88   0
   3  -9  -8  107.10   13.51   0
  -3  -9  -8   86.22   18.27   0
  -3   9   8   78.92   17.11   0
   3  -9   8   79.13   18.22   0
  -3   9  -8   29.26   17.58   0
   3   9   8   59.54   13.07   0
   4   9   8   38.90   17.57   0
  -4  -9   8   59.12   17.08   0
   4   9  -8   27.83   17.15   0
   4  -9  -8   84.49   17.83   0
  -4  -9  -8   38.91   12.58   0
  -4   9   8   37.01   16.61   0
   4  -9   8   35.46   17.86   0
  -4   9  -8   41.56   16.81   0
  -5  -9  -8   23.13   16.90   0
   5   9   8  -12.46   16.71   0
  -5  -9   8   21.68   16.17   0
   5   9  -8   -3.34   16.46   0
  -5   9   8  -15.38   16.01   0
   5  -9  -8   13.84   16.90   0
  -5   9  -8    4.73   16.02   0
   5  -9   8   30.07   17.32   0
   0 -10   8   36.83   16.59   0
   0  10  -8    4.84   16.27   0
   0 -10  -8   59.70   16.90   0
   0  10   8   29.68   16.17   0
  -1 -10   8    3.10   16.27   0
  -1  10  -8   -6.62   16.08   0
   1  10  -8    5.94   16.22   0
   1 -10  -8   11.46   16.63   0
  -1 -10  -8  -29.38   16.59   0
  -1  10   8   20.36   15.84   0
   1  10   8   21.25   16.00   0
   1 -10   8   21.63   11.55   0
  -2  10  -8    4.46   15.81   0
  -2 -10   8  -13.59   16.27   0
   2  10  -8   11.04   15.76   0
   2 -10  -8   -9.81   16.72   0
  -2 -10  -8   26.53   16.40   0
  -2  10   8   35.13   15.48   0
   2  10   8  -11.61   15.79   0
   2 -10   8  -10.52   16.14   0
  -3 -10   8   68.70   16.12   0
   3  10  -8   23.67   16.34   0
   3 -10  -8   72.36   17.37   0
  -3 -10  -8   62.95   16.54   0
  -3  10   8  114.17   15.67   0
   3  10   8   21.21   16.32   0
   3 -10   8   53.89   16.48   0
  -3  10  -8   59.54   15.80   0
   0   0   9  -25.99   25.97   0
   0   0  -9  -13.72   19.19   0
   0   0   9   14.84   19.70   0
   1   0   9   -5.55   19.31   0
   1   0   9   -0.68   26.38   0
  -1   0   9    2.69   24.96   0
   1   0  -9   -0.23   25.13   0
  -1   0  -9   16.72   18.08   0
  -1   0   9  -21.36   26.86   0
   2   0  -9   10.17   23.77   0
  -2   0   9  -10.26   25.60   0
   2   0   9  -23.80   25.88   0
   2   0   9   38.46   26.15   0
  -2   0   9   36.06   29.63   0
  -2   0  -9   -5.59   24.27   0
  -3   0  -9    3.56   16.21   0
  -3   0   9    0.67   24.11   0
   3   0   9   18.13   23.84   0
   3   0  -9   -3.93   22.16   0
   3   0   9    4.86   17.00   0
  -3   0   9   10.05   22.96   0
   4   0   9  -17.88   23.53   0
   4   0   9    9.53   22.84   0
  -4   0  -9   11.17   21.91   0
  -4   0   9   12.91   28.06   0
  -4   0   9    0.13   22.28   0
   5   0   9   17.92   21.70   0
   5   0   9   -4.35   22.38   0
  -5   0   9    7.54   26.31   0
  -5   0  -9   18.98   21.18   0
  -5   0   9    7.10   25.98   0
  -6   0   9  -12.51   24.24   0
   6   0   9  -22.75   25.10   0
  -6   0   9   -2.21   28.12   0
   6   0   9   -6.31   20.62   0
  -6   0  -9   -0.91   14.06   0
  -7   0   9   -5.14   30.81   0
   7   0   9   10.10   18.76   0
  -7   0   9   -2.86   30.59   0
   7   0   9   -9.25   18.39   0
   8   0   9   -0.35   17.02   0
   8   0   9   38.52   20.81   0
   9   0   9   -2.49   15.68   0
   9   0   9  -29.13   15.56   0
  10   0   9    1.78   18.00   0
  10   0   9   -0.36   18.15   0
  11   0   9  -27.43   20.22   0
  11   0   9  -15.63   16.44   0
   0   1  -9  358.19   26.34   0
   0   1   9  356.94   20.14   0
   0   1   9  353.03   25.77   0
   0  -1   9  370.15   25.39   0
  -1   1  -9  745.31   26.16   0
   1   1  -9  772.30   27.98   0
   1   1   9  804.50   21.53   0
  -1   1   9  783.27   26.36   0
   1   1   9  800.87   27.40   0
   1  -1   9  756.96   26.92   0
  -1  -1   9  736.53   26.10   0
  -1   1   9  767.21   28.04   0
   2  -1   9  470.27   25.94   0
   2   1   9  491.52   26.29   0
  -2   1  -9  434.76   17.99   0
   2   1  -9  440.13   25.44   0
   2   1   9  533.79   25.48   0
  -2   1   9  513.34   25.87   0
  -2   1   9  501.90   24.64   0
  -2  -1   9  492.15   24.58   0
   3   1   9  662.89   24.58   0
  -3   1  -9  628.23   24.44   0
   3   1  -9  680.21   29.93   0
   3   1   9  729.00   25.12   0
  -3   1   9  681.34   24.45   0
   3  -1   9  701.39   25.91   0
  -3   1   9  680.60   25.17   0
  -3  -1   9  668.58   23.97   0
   4   1   9  300.94   23.47   0
  -4   1  -9  279.31   23.50   0
  -4   1   9  303.71   23.58   0
  -4  -1   9  292.98   22.69   0
   4   1  -9  281.50   28.65   0
  -4   1   9  303.54   27.70   0
   4  -1   9  273.91   16.99   0
   4   1   9  303.70   23.75   0
   5  -1   9  713.61   23.85   0
  -5  -1   9  743.41   27.76   0
  -5   1   9  775.25   28.73   0
  -5   1   9  719.59   27.94   0
   5   1   9  659.54   22.92   0
   5   1  -9  699.89   28.39   0
  -5  -1   9  764.15   26.02   0
   5  -1   9  767.36   23.10   0
  -5   1  -9  751.95   23.11   0
   5   1   9  729.67   23.27   0
   6   1   9   99.03   20.81   0
  -6   1   9   75.35   24.41   0
  -6   1  -9   79.23   20.53   0
  -6  -1   9   74.43   24.40   0
   6   1   9   81.75   20.51   0
   6   1  -9   84.71   24.43   0
  -6  -1   9   91.66   26.17   0
  -6   1   9  101.76   24.96   0
   6  -1   9   71.40   22.15   0
   6  -1   9  114.67   20.46   0
   7  -1   9   71.69   19.40   0
  -7  -1   9   59.06   31.80   0
  -7   1   9   48.04   30.58   0
  -7   1   9   65.38   27.83   0
   7   1   9   49.51   22.57   0
   7   1   9   73.83   18.28   0
  -7   1  -9   77.13   18.20   0
  -7  -1   9   47.44   25.22   0
   7  -1   9   62.25   18.37   0
  -8   1  -9   60.10   16.81   0
   8  -1   9   56.95   17.67   0
   8   1   9   29.94   17.13   0
   8   1   9   64.81   16.91   0
   8  -1   9   37.02   17.01   0
   9  -1   9  143.62   15.74   0
   9   1   9  161.57   16.24   0
   9   1   9  155.16   15.87   0
   9  -1   9  131.51   16.61   0
  10  -1   9   69.89   18.31   0
  10   1   9   88.06   18.26   0
  10  -1   9   56.25   22.68   0
  10   1   9   98.24   18.37   0
  11  -1   9   57.65   20.11   0
  11   1   9   70.14   20.01   0
  11  -1   9   34.00   20.71   0
  11   1   9   54.04   16.64   0
   0  -2   9 1822.58   21.08   0
   0  -2  -9 2071.81   30.55   0
   0   2   9 1979.47   30.14   0
   0   2  -9 2033.81   27.12   0
   0   2   9 1901.82   27.24   0
  -1  -2   9   13.20   23.21   0
  -1   2  -9   42.69   22.98   0
   1   2  -9   52.32   23.87   0
   1   2   9   24.06   17.94   0
  -1   2   9   61.12   22.95   0
   1   2   9   31.89   23.40   0
  -1   2   9  -14.58   26.19   0
   1  -2  -9    9.54   26.22   0
  -1  -2  -9   32.11   18.03   0
   1  -2   9   35.23   23.36   0
  -2   2  -9  231.35   23.03   0
  -2  -2   9  260.10   22.70   0
   2   2  -9  228.89   23.82   0
  -2  -2  -9  215.93   25.18   0
  -2   2   9  266.26   22.84   0
   2   2   9  227.68   24.24   0
   2  -2  -9  220.94   25.50   0
  -2   2   9  303.89   25.03   0
   2   2   9  244.27   24.85   0
   2  -2   9  266.90   24.67   0
   3   2   9 2706.86   28.45   0
   3   2  -9 2675.54   28.77   0
  -3  -2   9 2599.45   27.85   0
  -3   2   9 2654.31   28.03   0
  -3  -2  -9 2603.52   22.67   0
   3   2   9 2556.60   21.86   0
   3  -2  -9 2621.65   29.88   0
  -3   2  -9 2733.28   27.21   0
   3  -2   9 2807.12   29.63   0
  -3   2   9 2806.34   30.30   0
   4   2  -9  632.68   23.73   0
  -4   2  -9  633.22   23.18   0
   4   2   9  622.21   23.15   0
  -4   2   9  621.63   25.00   0
   4   2   9  591.47   24.20   0
  -4  -2   9  611.76   27.49   0
  -4   2   9  605.54   22.99   0
   4  -2   9  588.49   17.76   0
  -5   2   9  248.54   25.23   0
   5   2   9  268.98   21.67   0
   5   2   9  263.76   21.20   0
  -5  -2   9  271.12   25.11   0
  -5   2  -9  201.95   21.24   0
  -5   2   9  250.00   27.06   0
   5   2  -9  229.23   26.02   0
   5  -2   9  244.07   15.44   0
   6  -2   9  473.87   20.79   0
  -6   2   9  486.40   26.42   0
   6   2   9  472.54   21.38   0
  -6   2   9  485.58   28.81   0
  -6   2  -9  532.65   21.50   0
   6   2   9  420.60   20.71   0
   6   2  -9  484.37   26.29   0
  -6  -2   9  509.07   25.48   0
  -7   2   9  591.72   30.00   0
   7  -2   9  642.15   19.14   0
  -7  -2   9  617.05   26.26   0
   7   2   9  592.58   19.00   0
  -7   2   9  652.06   28.13   0
   7   2   9  569.27   19.64   0
   7   2  -9  635.54   28.45   0
  -7  -2   9  602.88   27.14   0
   7  -2   9  590.10   20.07   0
  -7   2  -9  650.25   19.99   0
   8   2   9  -31.46   16.99   0
   8  -2   9    4.27   16.49   0
  -8  -2   9   -7.28   24.92   0
  -8  -2   9   -1.03   31.13   0
   8   2   9   15.61   16.07   0
  -8   2  -9  -11.30   16.62   0
   8  -2   9   -3.87   17.78   0
   9  -2   9   51.44   18.50   0
   9   2   9   32.68   15.56   0
   9  -2   9   71.41   16.45   0
   9   2   9   53.90   15.04   0
  -9   2  -9   46.21   15.52   0
 -10   2  -9  182.42   18.26   0
  10  -2   9  116.77   18.44   0
  10   2   9  129.48   22.01   0
  10   2   9  169.03   18.48   0
  10  -2   9  159.61   19.15   0
  11   2   9   35.04   19.55   0
  11  -2   9   19.54   16.27   0
  11   2   9   14.03   20.17   0
  11  -2   9   22.49   20.38   0
   0  -3  -9  504.82   25.09   0
   0  -3   9  537.65   23.23   0
   0   3   9  563.46   25.27   0
   0   3   9  509.37   16.76   0
   0   3  -9  514.20   22.92   0
   1  -3   9  487.87   23.21   0
  -1  -3  -9  467.35   24.95   0
  -1   3   9  534.58   25.08   0
  -1  -3   9  493.90   23.04   0
   1  -3  -9  468.65   25.62   0
  -1   3   9  497.45   22.77   0
   1   3   9  497.16   23.02   0
  -1   3  -9  477.49   22.81   0
   1   3  -9  522.27   23.23   0
   1   3   9  515.95   24.33   0
   2  -3   9  628.56   23.92   0
  -2   3   9  630.20   25.25   0
   2  -3  -9  625.76   25.37   0
  -2   3  -9  596.44   22.90   0
  -2   3   9  598.50   22.97   0
   2   3   9  614.09   23.45   0
  -2  -3  -9  658.76   25.25   0
   2   3  -9  633.85   28.82   0
  -2  -3   9  605.19   23.04   0
   2   3   9  611.37   24.08   0
   3   3   9  124.74   22.83   0
  -3  -3  -9  186.44   24.33   0
  -3   3   9  121.33   28.32   0
   3  -3   9  148.39   23.46   0
  -3   3  -9  175.41   21.73   0
  -3   3   9  135.58   21.51   0
   3   3   9   98.69   22.74   0
  -3  -3   9  123.34   21.51   0
   3   3  -9  172.26   22.55   0
   3  -3  -9  134.35   29.18   0
  -4   3  -9  420.48   21.37   0
   4  -3   9  438.00   23.26   0
  -4   3   9  377.34   21.34   0
   4   3   9  382.89   22.29   0
   4   3   9  342.59   21.94   0
   4   3  -9  422.70   22.13   0
  -4  -3   9  395.24   25.77   0
   4  -3  -9  370.33   28.75   0
  -4   3   9  414.06   22.78   0
  -4  -3  -9  465.04   24.12   0
  -5   3  -9   31.68   20.08   0
  -5   3   9   21.86   19.34   0
   5  -3   9   37.07   20.74   0
   5  -3  -9    3.95   22.50   0
  -5   3   9    7.78   21.16   0
   5   3  -9   -9.89   24.88   0
  -5  -3  -9   36.22   22.17   0
   5   3   9  -14.74   19.86   0
   5   3   9   23.73   21.00   0
  -5  -3   9  -10.85   24.41   0
  -6   3   9  191.30   24.48   0
  -6   3   9  170.05   22.40   0
   6   3   9  181.98   19.80   0
   6  -3   9  156.46   19.22   0
   6   3  -9  168.14   23.10   0
   6  -3  -9  243.28   25.33   0
   6   3   9  162.01   18.71   0
  -6   3  -9  177.43   19.17   0
  -6  -3   9  146.82   22.86   0
   7  -3   9   10.77   17.41   0
   7   3   9    7.10   18.05   0
   7   3   9   33.29   16.91   0
  -7   3   9   16.75   25.16   0
  -7   3  -9   19.70   17.25   0
  -7   3   9   23.29   20.15   0
  -7  -3   9   16.76   20.51   0
   7   3  -9   10.06   21.29   0
  -8   3   9  104.25   25.20   0
   8   3   9   78.42   16.92   0
  -8  -3   9  110.03   22.56   0
  -8   3  -9   99.35   16.77   0
  -8   3   9  139.45   26.01   0
   8  -3   9  113.79   16.06   0
   8   3  -9  128.29   22.35   0
   8   3   9   99.05   16.17   0
   9  -3   9   85.46   17.20   0
   9   3   9  111.82   18.67   0
   9   3  -9   96.61   29.02   0
   9  -3   9  145.10   20.24   0
  -9  -3   9  109.54   35.65   0
  -9   3  -9  120.86   17.76   0
  -9  -3   9  119.68   40.10   0
   9   3   9  130.72   17.56   0
 -10   3  -9  -19.55   21.29   0
  10   3   9   11.46   17.49   0
  10  -3   9  -10.41   18.59   0
  10   3   9   12.15   20.79   0
  10  -3   9   10.88   20.84   0
 -11   3  -9   34.94   15.80   0
  11   3   9   31.41   19.04   0
  11   3   9   31.42   16.22   0
  11  -3   9   37.32   15.75   0
  11  -3   9   43.41   20.52   0
   0   4   9   91.02   21.34   0
   0   4  -9   90.25   21.35   0
   0  -4   9   77.31   21.65   0
   0  -4  -9  108.91   22.89   0
  -1   4   9  256.38   21.54   0
   1   4   9  241.30   21.76   0
   1  -4   9  227.12   21.93   0
   1  -4  -9  278.54   23.48   0
  -1  -4   9  237.12   21.74   0
  -1   4  -9  285.57   21.57   0
  -1  -4  -9  256.00   23.24   0
   1   4  -9  238.19   22.07   0
  -2  -4  -9  721.49   17.54   0
  -2   4   9  631.55   22.19   0
   2  -4   9  678.99   22.76   0
   2   4   9  628.55   22.65   0
  -2   4  -9  768.61   22.12   0
   2  -4  -9  725.66   24.24   0
   2   4  -9  707.09   23.06   0
  -2  -4   9  685.74   22.38   0
   3   4  -9   14.84   20.82   0
  -3   4   9   -2.89   20.01   0
   3  -4   9   19.28   14.98   0
   3   4   9    6.36   14.70   0
   3   4   9   17.73   20.91   0
  -3  -4   9   12.05   20.08   0
  -3   4  -9    6.81   20.23   0
   3  -4  -9    7.05   21.86   0
  -3  -4  -9   15.56   21.58   0
  -4   4   9   72.77   23.75   0
   4  -4   9  114.23   21.97   0
   4   4   9   65.39   20.53   0
  -4  -4  -9   80.93   21.89   0
  -4  -4   9   92.43   24.42   0
  -4   4  -9   44.40   20.11   0
   4  -4  -9   98.30   21.51   0
   4   4   9   92.34   20.58   0
   4   4  -9   45.72   20.55   0
  -5   4   9  720.90   21.49   0
   5   4  -9  748.92   21.00   0
  -5   4   9  709.56   20.37   0
   5  -4  -9  705.76   21.96   0
  -5   4  -9  740.43   20.42   0
   5   4   9  709.10   20.20   0
   5  -4   9  710.37   21.14   0
  -5  -4  -9  801.27   22.22   0
  -5  -4   9  725.37   20.64   0
   5   4   9  730.14   20.56   0
  -6   4   9   16.73   20.18   0
  -6   4   9   16.58   21.47   0
  -6   4  -9   23.33   17.12   0
   6  -4  -9   10.36   22.88   0
   6   4   9   26.59   17.10   0
   6  -4   9    5.78   17.57   0
   6   4   9   13.62   17.86   0
  -6  -4  -9   11.22   19.33   0
  -6  -4   9   22.34   16.88   0
   6   4  -9   21.27   17.27   0
  -7  -4  -9   10.79   17.88   0
  -7  -4   9  -13.96   19.45   0
  -7   4   9    0.76   20.55   0
   7   4   9   -6.16   16.03   0
   7  -4   9    1.48   16.37   0
   7   4  -9    3.84   19.86   0
   7  -4  -9    9.38   21.87   0
   7   4   9   -2.62   17.16   0
  -7   4   9    5.82   19.05   0
  -7   4  -9   16.06   19.92   0
  -8  -4   9  250.61   19.83   0
   8   4   9  234.71   17.08   0
  -8   4   9  262.48   21.41   0
   8   4  -9  272.17   20.22   0
   8   4   9  248.12   16.11   0
   8  -4   9  215.56   16.22   0
  -8   4  -9  205.84   16.82   0
  -8   4   9  256.65   20.07   0
  -9   4   9    7.16   26.50   0
   9   4   9    8.71   17.68   0
  -9  -4   9    6.56   21.58   0
  -9   4   9   13.41   27.15   0
  -9   4  -9    3.70   18.46   0
   9  -4   9    8.65   21.71   0
   9   4   9    4.59   18.69   0
   9   4  -9   -4.91   25.89   0
  10  -4   9   -9.02   20.24   0
  10   4  -9   16.19   28.34   0
  10   4   9    6.27   16.37   0
  10  -4   9   24.10   17.45   0
  10   4   9   25.04   17.25   0
 -10   4  -9   14.53   17.12   0
   0   5   9 1460.03   23.01   0
   0  -5   9 1481.75   22.64   0
   0  -5  -9 1584.64   24.08   0
   0   5  -9 1480.48   17.66   0
  -1   5   9   65.39   19.71   0
   1   5   9   58.98   19.88   0
   1  -5   9   68.88   20.20   0
   1  -5  -9   52.22   21.18   0
  -1  -5   9   67.76   20.05   0
  -1  -5  -9   53.75   20.93   0
  -1   5  -9   98.85   19.86   0
   1   5  -9   62.59   20.01   0
  -2   5   9   91.38   19.67   0
   2   5   9   58.25   20.12   0
  -2  -5   9  118.16   20.21   0
   2  -5   9  137.42   20.48   0
   2  -5  -9  111.26   21.35   0
  -2  -5  -9   95.49   20.93   0
  -2   5  -9   30.92   20.03   0
   2   5  -9   45.40   20.10   0
  -3   5   9   91.10   19.06   0
   3   5   9   96.91   19.97   0
  -3  -5   9   56.67   19.43   0
   3  -5   9   90.69   20.06   0
   3  -5  -9  102.32   20.48   0
  -3  -5  -9   70.43   20.53   0
  -3   5  -9   67.14   19.56   0
   3   5  -9   69.14   20.11   0
  -4   5   9  165.30   18.08   0
   4   5   9  164.64   18.92   0
   4  -5   9  170.90   19.79   0
   4  -5  -9  200.67   23.96   0
  -4  -5  -9  129.67   19.64   0
  -4  -5   9  153.36   18.55   0
  -4   5  -9  154.77   18.50   0
   4   5  -9  162.08   18.76   0
  -5   5   9   34.72   16.75   0
   5   5   9   47.32   17.22   0
  -5   5  -9   51.65   16.97   0
   5  -5   9   58.43   18.16   0
   5  -5  -9   30.53   17.88   0
  -5  -5  -9   34.42   18.15   0
   5   5  -9   38.14   17.14   0
  -5  -5   9   51.65   20.66   0
   5   5   9   27.85   17.60   0
   6  -5  -9  162.38   17.75   0
   6   5   9  137.36   16.83   0
  -6   5  -9  119.54   16.66   0
   6   5   9  149.81   17.07   0
   6  -5   9  177.26   17.15   0
  -6  -5  -9  127.29   18.17   0
   6   5  -9  170.91   20.42   0
  -6  -5   9  161.98   16.65   0
  -6   5   9  154.09   16.41   0
  -7  -5   9  138.06   19.18   0
   7   5   9  130.15   16.31   0
  -7  -5  -9  154.30   17.48   0
  -7   5  -9  154.39   19.15   0
   7   5   9  150.69   15.99   0
   7  -5   9  150.23   16.03   0
   7  -5  -9  134.40   17.05   0
   7   5  -9  143.82   19.57   0
  -7   5   9  161.37   19.86   0
  -7   5   9  131.89   18.91   0
  -8  -5   9   52.86   22.07   0
  -8   5   9   34.76   22.92   0
   8   5   9   38.36   18.31   0
   8   5  -9   46.90   22.52   0
   8  -5   9   -3.33   18.23   0
  -8   5   9   10.21   21.75   0
   8  -5  -9   22.64   24.48   0
   8   5   9   21.38   19.15   0
  -8  -5  -9   52.84   20.13   0
  -8   5  -9   27.06   18.66   0
   9   5   9   -6.33   18.04   0
  -9   5   9  -11.66   27.06   0
   9   5   9  -10.54   16.83   0
  -9  -5   9   -9.32   20.49   0
   9   5  -9   -7.20   20.97   0
  -9   5   9    0.85   22.93   0
   9  -5   9  -15.60   17.09   0
  -9   5  -9   19.68   17.29   0
 -10   5   9   46.92   26.48   0
  10   5   9   48.72   15.86   0
 -10   5  -9   72.33   16.58   0
 -10   5   9   48.35   26.79   0
 -10  -5   9   52.96   19.70   0
  10   5   9   49.67   16.74   0
  10  -5   9   40.59   16.07   0
  10   5  -9   36.79   23.60   0
   0   6   9  172.69   18.57   0
   0  -6  -9  218.82   19.59   0
   0   6  -9  164.78   18.65   0
   0  -6   9  198.34   18.86   0
  -1   6   9   72.55   17.87   0
   1   6   9   72.25   18.13   0
   1  -6  -9   35.53   19.05   0
  -1  -6  -9   62.85   19.08   0
  -1  -6   9   44.29   18.37   0
   1  -6   9   99.37   18.48   0
  -1   6  -9   54.86   18.06   0
   1   6  -9   68.24   18.11   0
  -2   6   9   21.44   17.48   0
   2   6   9   -6.79   17.87   0
  -2  -6   9   10.24   17.65   0
   2  -6  -9  -28.77   18.97   0
  -2  -6  -9   19.82   18.42   0
  -2   6  -9   19.61   17.51   0
   2  -6   9   16.15   17.89   0
   2   6  -9   26.43   17.84   0
   3   6  -9   -9.29   17.79   0
  -3   6   9   23.69   16.55   0
   3   6   9  -10.90   12.28   0
   3  -6  -9   28.38   18.18   0
  -3  -6  -9   57.06   17.81   0
   3  -6   9    9.11   17.61   0
  -3   6  -9   -3.37   17.10   0
  -3  -6   9    4.15   17.01   0
  -4   6   9   25.73   16.58   0
   4   6   9   -8.15   17.21   0
  -4  -6  -9   42.52   17.67   0
   4  -6  -9   53.54   17.85   0
   4  -6   9   53.71   17.96   0
  -4   6  -9   48.01   11.82   0
  -4  -6   9   40.12   16.76   0
   4   6  -9   26.23   17.10   0
   5   6   9   35.40   16.25   0
   5  -6  -9   11.07   16.94   0
  -5   6  -9    6.69   11.30   0
  -5  -6  -9   36.42   16.90   0
   5  -6   9   -0.47   17.36   0
  -5  -6   9   27.02   15.85   0
   5   6  -9   49.56   19.70   0
  -5   6   9   31.54   15.64   0
  -6  -6   9   72.61   15.46   0
   6   6   9   53.93   15.59   0
  -6   6  -9   37.31   15.47   0
   6   6   9   21.03   16.06   0
   6  -6  -9   68.79   16.40   0
   6  -6   9   50.06   16.12   0
  -6  -6  -9   79.08   16.44   0
  -6   6   9   69.40   18.49   0
   6   6  -9   89.57   15.59   0
  -7  -6   9  -21.39   22.21   0
   7   6   9    2.40   18.11   0
   7  -6   9    3.02   18.78   0
  -7   6  -9  -12.34   18.38   0
   7   6   9   -4.93   19.18   0
   7  -6  -9   33.30   19.01   0
  -7  -6  -9   -6.77   19.70   0
  -7   6   9   -0.04   21.62   0
   7   6  -9    6.43   22.49   0
   8   6  -9    8.92   17.11   0
   8   6   9   27.52   17.57   0
  -8  -6   9   -4.77   16.92   0
   8   6   9  -10.56   17.06   0
  -8   6  -9   -7.33   21.00   0
   8  -6  -9   17.59   22.28   0
   8  -6   9  -11.31   17.43   0
  -8  -6  -9   14.82   18.69   0
  -8   6   9   10.49   20.18   0
   9   6   9   22.13   16.07   0
   9   6   9  -11.60   17.11   0
  -9  -6   9   40.02   19.89   0
   9  -6   9   53.94   16.46   0
  -9   6   9   29.81   19.24   0
   9   6  -9   12.39   20.09   0
  -9   6   9   27.48   19.34   0
   9  -6  -9   26.75   25.02   0
  -9  -6  -9   40.44   17.96   0
  -9   6  -9   14.32   16.61   0
   0   7   9  274.92   17.26   0
   0  -7  -9  314.69   18.02   0
   0  -7   9  267.24   17.64   0
   0   7  -9  273.20   17.51   0
   1   7  -9   -6.23   16.61   0
  -1   7   9   22.55   16.19   0
   1   7   9   14.29   11.67   0
  -1  -7  -9    8.42   12.10   0
   1  -7  -9   -9.37   12.23   0
  -1  -7   9  -13.62   16.55   0
  -1   7  -9   41.04   16.51   0
   1  -7   9  -12.09   16.70   0
   2   7  -9   73.64   16.55   0
  -2   7   9   60.40   16.16   0
   2  -7   9   75.36   16.84   0
   2   7   9   80.74   16.45   0
   2  -7  -9   83.66   17.38   0
  -2  -7  -9   83.23   17.06   0
  -2  -7   9   95.92   16.37   0
  -2   7  -9  121.27   16.16   0
  -3   7   9  -12.21   15.64   0
   3   7  -9    1.07   16.47   0
   3   7   9   39.11   15.95   0
   3  -7  -9   45.42   16.84   0
  -3  -7  -9   43.15   16.33   0
   3  -7   9   10.99   11.77   0
  -3   7  -9   24.98   15.80   0
  -3  -7   9   25.53   15.82   0
   4   7  -9   -0.35   15.71   0
   4   7   9   18.16   15.71   0
  -4  -7  -9   48.77   15.92   0
   4  -7  -9   29.40   16.31   0
   4  -7   9   22.62   16.40   0
  -4   7  -9    3.01   15.38   0
  -4  -7   9    1.09   15.35   0
  -4   7   9   30.20   14.92   0
   5   7  -9   66.62   15.52   0
   5   7   9   79.22   15.51   0
   5  -7  -9  111.97   15.96   0
  -5  -7  -9   87.80   15.89   0
  -5   7  -9   69.34   15.29   0
   5  -7   9   89.05   16.82   0
  -5   7   9   89.29   14.99   0
  -5  -7   9   82.58   15.14   0
  -6  -7   9   -8.77   17.87   0
   6   7   9   -8.96   17.94   0
   6  -7  -9    8.82   18.75   0
  -6   7  -9    7.81   17.74   0
  -6  -7  -9  -16.85   18.81   0
  -6   7   9   37.99   21.09   0
   6  -7   9    0.19   18.86   0
   6   7  -9   -4.69   22.03   0
  -7  -7   9   93.59   17.26   0
   7   7   9   49.69   17.36   0
  -7  -7  -9  126.41   18.16   0
  -7   7  -9   88.75   17.32   0
   7  -7  -9   91.43   22.23   0
  -7   7   9  105.62   16.84   0
   7   7   9   65.34   17.72   0
   7   7  -9  112.87   21.02   0
   7  -7   9   93.90   17.84   0
   8   7   9   41.91   16.01   0
  -8  -7   9    9.76   16.22   0
  -8   7  -9   13.53   16.21   0
   8   7   9    5.23   16.58   0
   8  -7  -9    0.07   16.88   0
  -8   7   9   19.69   15.59   0
  -8  -7  -9    3.09   17.62   0
   8  -7   9   49.12   16.42   0
   8   7  -9   23.49   15.93   0
   0   8  -9   87.64   15.16   0
   0   8   9   66.14   15.25   0
   0  -8  -9   77.65   15.94   0
   0  -8   9   92.99   11.06   0
  -1   8   9   60.00   11.07   0
   1   8  -9   62.17   15.55   0
   1   8   9   99.92   15.51   0
  -1  -8  -9   80.80   16.41   0
   1  -8  -9  131.62   15.98   0
   1  -8   9  153.91   15.60   0
  -1  -8   9   89.30   15.50   0
  -1   8  -9   73.92   15.54   0
   2   8  -9  216.58   15.81   0
   2   8   9  175.75   15.78   0
   2  -8  -9  242.89   16.61   0
  -2  -8  -9  264.00   12.02   0
   2  -8   9  230.05   16.00   0
  -2  -8   9  250.46   15.71   0
  -2   8  -9  223.53   15.65   0
  -2   8   9  192.91   15.58   0
   3   8  -9   30.16   18.94   0
   3   8   9   14.33   16.69   0
   3  -8  -9   30.84   19.58   0
  -3  -8  -9   21.73   19.32   0
   3  -8   9   33.00   19.34   0
  -3   8  -9   39.02   18.12   0
  -3  -8   9   35.95   18.48   0
  -3   8   9   -4.56   18.02   0
   4   8  -9   26.29   18.69   0
   4   8   9   49.20   18.62   0
   4  -8  -9   60.70   19.22   0
  -4  -8  -9   78.53   19.03   0
   4  -8   9   76.53   19.05   0
  -4   8  -9   81.34   18.00   0
  -4   8   9   89.02   17.78   0
  -4  -8   9   90.31   18.06   0
  -5  -8   9   83.15   17.37   0
   5   8  -9  101.08   17.71   0
   5   8   9   64.65   17.85   0
   5  -8  -9   66.35   18.40   0
  -5  -8  -9   81.43   18.07   0
  -5   8  -9   49.26   17.19   0
   5  -8   9   16.67   19.04   0
  -5   8   9   51.62   20.61   0
   6   8  -9   33.68   16.48   0
   6   8   9   11.92   16.58   0
  -6  -8   9   29.47   19.99   0
  -6  -8  -9   30.59   17.56   0
  -6   8  -9    7.57   16.35   0
   6  -8  -9   -1.52   17.62   0
  -6   8   9   44.28   15.92   0
   6  -8   9    8.43   17.35   0
   7   8   9   46.09   15.63   0
  -7  -8   9   43.20   19.23   0
  -7   8   9   48.86   15.43   0
  -7   8  -9    5.73   15.95   0
   7  -8  -9   28.62   16.77   0
  -7  -8  -9   50.37   16.70   0
   7  -8   9   22.57   16.37   0
   7   8  -9   30.91   15.97   0
   0   9  -9   23.11   17.28   0
   0  -9  -9   30.79   17.85   0
   0  -9   9   14.03   17.54   0
   0   9   9   -1.09   17.12   0
   1   9   9   -5.79   17.33   0
  -1   9  -9    0.55   17.18   0
   1   9  -9  -16.98   17.32   0
  -1  -9  -9  -14.27   18.09   0
   1  -9  -9   33.97   17.97   0
   1  -9   9    6.90   17.42   0
  -1  -9   9   -0.86   17.44   0
  -1   9   9   15.00   12.10   0
   2   9   9   55.09   17.10   0
   2   9  -9   21.49   12.20   0
  -2  -9  -9   40.25   17.72   0
   2  -9  -9   33.29   18.06   0
   2  -9   9   20.81   17.48   0
  -2   9   9  -27.79   16.93   0
  -2   9  -9   10.14   17.00   0
  -2  -9   9   14.00   17.35   0
  -3  -9   9   81.40   17.44   0
   3   9   9   85.98   12.58   0
   3   9  -9   75.29   17.73   0
   3  -9  -9   63.50   18.47   0
  -3  -9  -9   56.19   18.05   0
   3  -9   9   29.41   17.89   0
  -3   9   9   60.35   12.34   0
  -3   9  -9   76.35   17.04   0
   4   9   9   26.23   17.18   0
  -4  -9   9   32.06   16.55   0
   4   9  -9   36.85   16.66   0
  -4  -9  -9   45.47   17.14   0
   4  -9  -9   41.18   17.48   0
  -4   9   9   19.95   15.99   0
  -4   9  -9  -27.25   16.35   0
   4  -9   9   29.27   17.41   0
   5   9   9  -18.50   11.52   0
   5   9  -9   11.33   16.09   0
  -5  -9   9   -3.47   15.48   0
   5  -9  -9    0.40   20.42   0
  -5  -9  -9   -6.03   16.48   0
  -5   9  -9  -14.29   15.80   0
  -5   9   9   -3.63   18.75   0
   5  -9   9  -29.58   17.47   0
   0  10  -9   25.61   15.60   0
   0 -10  -9    1.75   16.38   0
   0  10   9    4.42   15.68   0
   0 -10   9    3.95   15.82   0
  -1 -10   9   26.29   15.60   0
  -1  10  -9   23.60   15.52   0
   1  10  -9  -22.92   15.74   0
   1 -10  -9   11.31   16.31   0
  -1 -10  -9  -11.08   16.36   0
  -1  10   9   -6.95   15.49   0
   1  10   9   17.18   15.60   0
   1 -10   9  -21.19   15.85   0
   0   0 -10  207.33   26.56   0
   0   0  10  234.14   24.58   0
   0   0  10  243.07   26.79   0
   1   0 -10 1251.24   26.24   0
  -1   0 -10 1284.33   27.25   0
   1   0  10 1260.90   27.44   0
  -1   0  10 1198.45   25.95   0
   1   0  10 1184.37   27.91   0
  -1   0  10 1233.66   27.41   0
   2   0  10  162.85   24.79   0
  -2   0 -10  171.30   23.43   0
   2   0  10  131.39   25.43   0
  -2   0  10  139.36   23.25   0
  -2   0  10  160.19   24.55   0
   2   0 -10  134.90   22.79   0
   3   0  10   98.77   23.44   0
  -3   0  10   73.35   23.76   0
  -3   0  10   73.71   22.70   0
  -3   0 -10  120.01   16.00   0
   3   0  10  119.28   16.86   0
   3   0 -10  124.99   21.95   0
   4   0  10  647.64   23.97   0
   4   0  10  589.45   23.45   0
  -4   0 -10  614.32   22.54   0
  -4   0  10  644.76   24.16   0
  -4   0  10  672.52   23.58   0
   5   0  10  884.54   22.76   0
  -5   0  10  910.05   23.66   0
   5   0  10  912.42   23.24   0
  -5   0 -10  989.74   22.40   0
  -5   0  10  916.01   23.30   0
  -6   0  10   34.92   23.13   0
   6   0  10   26.65   20.00   0
  -6   0 -10   23.96   19.19   0
   6   0  10   27.66   19.60   0
  -6   0  10   36.93   23.65   0
   7   0  10   22.08   17.82   0
  -7   0  10   64.64   24.11   0
   7   0  10   41.27   17.61   0
  -7   0  10   38.21   23.97   0
   8   0  10  162.19   16.87   0
   8   0  10  152.48   16.93   0
   9   0  10   60.88   18.90   0
   9   0  10   38.47   15.62   0
  10   0  10   47.54   17.77   0
  10   0  10   69.43   17.54   0
  11   0  10   86.70   16.73   0
  11   0  10   83.33   16.69   0
   0   1 -10 2188.34   28.82   0
   0  -1  10 2042.14   27.27   0
   0   1  10 2079.50   27.88   0
   0   1  10 2149.73   29.62   0
  -1   1 -10  135.82   17.23   0
   1   1 -10  152.31   25.29   0
  -1  -1  10  120.23   23.25   0
  -1   1  10  114.12   23.75   0
   1   1  10  118.74   24.94   0
   1  -1  10  113.14   24.24   0
   1   1  10  123.37   25.96   0
  -1   1  10   94.85   24.66   0
  -2   1 -10  296.34   17.06   0
   2   1 -10  274.89   24.07   0
  -2   1  10  245.95   23.12   0
   2   1  10  250.13   17.63   0
   2  -1  10  254.96   17.59   0
   2   1  10  254.10   18.08   0
  -2  -1  10  277.90   22.94   0
  -2   1  10  281.69   23.96   0
  -3   1  10  822.17   24.80   0
  -3   1 -10  850.42   24.29   0
   3   1 -10  784.88   25.02   0
  -3   1  10  782.73   24.31   0
   3   1  10  789.39   24.54   0
   3  -1  10  851.04   25.66   0
   3   1  10  804.40   24.67   0
  -3  -1  10  770.91   23.82   0
  -4  -1  10  497.51   22.40   0
  -4   1  10  488.87   23.15   0
  -4   1  10  467.29   22.85   0
   4  -1  10  498.03   23.40   0
   4   1  10  497.86   23.10   0
   4  -1  10  464.99   23.00   0
  -4  -1  10  511.51   29.38   0
   4   1 -10  477.88   23.21   0
   4   1  10  505.28   23.05   0
  -4   1 -10  497.73   22.93   0
   5   1  10  787.99   22.43   0
   5   1 -10  781.37   23.23   0
  -5  -1  10  825.59   26.71   0
   5  -1  10  759.36   23.18   0
  -5   1  10  800.70   23.19   0
  -5   1  10  774.96   26.88   0
   5   1  10  750.03   22.10   0
  -5  -1  10  816.10   24.97   0
  -5   1 -10  834.13   22.60   0
   5  -1  10  812.43   22.43   0
  -6   1 -10   78.32   19.39   0
   6   1  10   61.42   19.34   0
   6  -1  10   82.23   20.98   0
  -6   1  10   77.61   23.12   0
  -6  -1  10   77.24   22.77   0
   6   1  10   93.65   19.45   0
  -6  -1  10   66.93   24.75   0
  -6   1  10   86.02   23.74   0
   6  -1  10   71.33   19.54   0
   6   1 -10   76.40   23.25   0
  -7   1  10  358.79   28.34   0
  -7   1  10  351.13   25.77   0
   7   1  10  398.86   22.53   0
  -7   1 -10  347.69   18.12   0
   7  -1  10  326.94   19.13   0
   7   1  10  349.94   18.36   0
  -7  -1  10  377.92   29.24   0
  -7  -1  10  358.42   25.68   0
   7  -1  10  392.02   18.28   0
  -8  -1  10   15.06   35.04   0
  -8   1 -10   17.29   16.15   0
  -8  -1  10   14.15   33.61   0
   8   1  10   11.25   16.47   0
   8   1  10   15.02   16.20   0
   8  -1  10   22.65   16.96   0
   8  -1  10   17.07   16.05   0
   9  -1  10   35.09   15.02   0
   9   1  10   19.86   15.22   0
   9   1  10   16.60   15.16   0
   9  -1  10   38.64   15.71   0
  10  -1  10   57.15   17.59   0
  10   1  10   71.35   21.76   0
  10   1  10   62.19   17.70   0
  10  -1  10   45.99   18.15   0
  11  -1  10    2.75   16.08   0
  11   1  10    9.69   16.04   0
  11  -1  10   -6.53   16.53   0
  11   1  10   30.06   16.28   0
   0   2  10  248.04   25.56   0
   0   2  10  239.92   22.84   0
   0  -2 -10  232.92   25.52   0
   0   2 -10  252.44   16.89   0
   0  -2  10  254.58   22.85   0
   1   2 -10   89.05   23.48   0
  -1  -2  10  110.19   22.32   0
  -1   2  10  108.58   25.30   0
   1   2  10  119.50   25.26   0
  -1   2  10  101.50   22.21   0
   1   2  10  108.85   22.80   0
   1  -2  10  110.51   22.88   0
  -1   2 -10   94.36   22.66   0
  -2  -2  10   24.63   21.77   0
  -2   2  10   28.03   24.09   0
   2   2  10   24.88   24.11   0
  -2   2  10    1.51   26.67   0
   2   2  10  -40.18   23.51   0
  -2   2 -10   25.75   22.25   0
   2  -2  10   37.29   16.90   0
   2   2 -10    0.07   23.41   0
  -3  -2  10   95.46   21.62   0
   3   2  10  156.20   23.37   0
  -3   2  10   99.37   23.65   0
  -3   2  10  116.70   21.75   0
   3   2  10  102.29   22.57   0
  -3   2 -10  121.37   22.26   0
   3  -2  10  118.94   24.42   0
   3   2 -10  121.68   22.41   0
  -4  -2  10  379.72   21.36   0
  -4   2  10  355.07   25.84   0
   4   2  10  392.18   22.51   0
  -4   2  10  403.51   27.84   0
   4   2  10  343.78   21.79   0
   4   2 -10  388.68   22.16   0
  -4   2 -10  398.03   21.88   0
   4  -2  10  356.45   22.52   0
  -5   2  10   76.66   24.25   0
  -5   2 -10   68.95   20.92   0
  -5  -2  10   88.25   19.92   0
   5   2  10   83.49   20.55   0
   5   2  10  101.34   21.28   0
  -5   2  10   79.66   25.99   0
   5   2 -10   72.31   25.60   0
   5  -2  10   98.00   20.74   0
   6  -2  10   83.14   18.77   0
  -6   2  10  113.33   23.23   0
  -6   2 -10   80.15   19.42   0
   6   2 -10   89.23   23.63   0
  -6   2  10   92.40   22.52   0
   6   2  10   86.53   18.70   0
  -6  -2  10  109.90   18.46   0
   6   2  10  125.94   19.14   0
   7  -2  10   65.78   17.29   0
  -7   2  10   58.39   23.54   0
   7   2 -10   62.68   24.70   0
   7   2  10   63.36   17.11   0
   7  -2  10   26.68   18.42   0
  -7  -2  10   70.16   26.62   0
  -7   2  10   71.28   24.47   0
  -7  -2  10   57.55   23.81   0
  -7   2 -10   53.42   17.57   0
   7   2  10   58.30   17.84   0
  -8  -2  10    3.17   24.36   0
   8   2  10   -8.08   16.22   0
   8  -2  10  -13.23   15.65   0
  -8   2  10   10.05   28.57   0
  -8   2 -10   26.71   15.97   0
   8   2  10   -1.97   15.71   0
  -8  -2  10   20.45   25.59   0
   8  -2  10    7.78   17.32   0
  -8   2  10   16.24   28.45   0
   9  -2  10   33.08   19.82   0
   9  -2  10   42.01   18.34   0
   9   2  10   16.68   18.92   0
   9   2  10   64.05   22.53   0
  -9   2 -10   26.14   18.75   0
 -10   2 -10   63.97   17.12   0
  10  -2  10   42.54   17.19   0
  10   2  10   37.65   17.15   0
  10   2  10   44.14   17.64   0
  10  -2  10   42.90   22.19   0
  11  -2  10    3.11   19.10   0
  11   2  10    1.31   15.62   0
  11   2  10  -13.57   16.15   0
  11  -2  10   21.83   19.85   0
   0  -3  10   53.07   22.06   0
   0  -3 -10   74.62   24.39   0
   0   3 -10   31.74   15.55   0
   0   3  10  101.55   21.65   0
   0   3  10  103.03   24.28   0
   1   3  10  486.77   24.52   0
   1  -3 -10  539.38   25.43   0
   1  -3  10  509.57   22.88   0
  -1  -3  10  505.43   22.73   0
  -1   3 -10  531.33   22.60   0
   1   3 -10  537.67   23.26   0
  -1   3  10  495.50   22.35   0
   1   3  10  485.44   22.74   0
  -1   3  10  570.91   24.87   0
  -1  -3 -10  570.00   24.91   0
   2  -3  10  424.02   22.94   0
   2   3  10  502.12   23.47   0
  -2   3 -10  393.26   22.21   0
  -2  -3  10  419.10   22.14   0
   2   3 -10  432.36   23.53   0
  -2   3  10  440.42   22.03   0
  -2  -3 -10  447.31   24.76   0
   2   3  10  435.81   22.83   0
   2  -3 -10  420.85   24.72   0
  -2   3  10  420.47   24.02   0
  -3   3 -10  508.88   15.97   0
   3  -3  10  554.70   17.11   0
  -3   3  10  587.96   23.37   0
  -3   3  10  531.62   21.55   0
   3   3 -10  580.40   27.16   0
  -3  -3 -10  628.66   24.46   0
  -3  -3  10  582.88   21.70   0
   3   3  10  555.17   22.70   0
   3  -3 -10  560.87   24.23   0
   3   3  10  552.06   22.80   0
  -4   3 -10  321.51   21.09   0
   4  -3  10  401.18   22.78   0
   4   3 -10  345.52   21.15   0
  -4   3  10  358.26   20.63   0
   4   3  10  341.62   15.26   0
  -4   3  10  374.72   22.34   0
  -4  -3  10  391.92   24.99   0
  -4  -3 -10  336.22   22.91   0
   4  -3 -10  384.78   23.38   0
   4   3  10  343.87   21.99   0
   5   3  10  178.35   20.38   0
   5  -3  10  142.75   19.88   0
   5   3 -10  181.82   23.81   0
  -5   3  10  151.75   23.25   0
  -5  -3  10  174.80   19.22   0
   5   3  10  154.05   19.59   0
  -5  -3 -10  152.97   14.92   0
   5  -3 -10  171.88   25.59   0
  -5   3 -10  151.80   19.66   0
  -5   3  10  164.05   25.23   0
   6   3 -10  114.53   18.16   0
  -6   3  10  132.93   20.96   0
   6  -3  10   88.92   17.95   0
   6   3  10  158.44   18.51   0
  -6   3  10  126.03   22.95   0
   6   3  10  102.09   17.61   0
  -6   3 -10   88.93   17.99   0
  -6  -3  10  120.39   17.67   0
  -7   3  10  191.89   20.44   0
   7  -3  10  187.26   16.90   0
   7   3  10  164.88   16.72   0
  -7   3 -10  213.32   17.40   0
   7   3  10  187.59   17.68   0
   7   3 -10  187.86   21.31   0
  -7   3  10  194.75   21.75   0
  -7  -3  10  187.53   20.56   0
  -8  -3  10   72.75   21.92   0
  -8   3 -10  103.91   16.35   0
   8   3 -10   78.89   23.22   0
   8  -3  10   39.39   15.70   0
  -8   3  10   78.96   22.43   0
   8   3  10   62.59   15.52   0
   8   3  10   96.42   16.12   0
  -8   3  10   74.40   24.10   0
  -9  -3  10   46.44   29.75   0
   9  -3  10   63.49   18.03   0
   9   3  10   66.01   17.94   0
  -9   3 -10   53.77   18.59   0
  -9  -3  10   41.53   32.76   0
   9  -3  10   57.05   24.07   0
   9   3  10   45.14   18.71   0
  10   3  10   32.96   17.01   0
  10   3  10   20.60   16.57   0
  10  -3  10   25.93   16.50   0
  10  -3  10   35.53   17.94   0
 -10   3 -10   27.42   16.99   0
   0   4  10 1354.54   24.74   0
   0  -4 -10 1288.77   24.56   0
   0   4  10 1269.50   22.96   0
   0  -4  10 1271.13   22.97   0
   0   4 -10 1331.87   23.15   0
  -1  -4 -10  581.41   22.76   0
   1   4 -10  548.22   21.75   0
  -1   4  10  587.11   21.41   0
   1  -4  10  581.35   21.64   0
   1   4  10  572.59   16.08   0
  -1  -4  10  603.10   21.31   0
   1   4  10  616.82   22.69   0
  -1   4 -10  518.82   15.94   0
   1  -4 -10  529.39   17.47   0
  -2  -4 -10  391.04   22.61   0
   2   4 -10  426.30   21.53   0
  -2   4  10  368.69   20.63   0
   2  -4  10  365.15   15.41   0
   2   4  10  369.55   21.59   0
   2   4  10  346.05   21.12   0
  -2   4 -10  394.07   20.81   0
  -2  -4  10  391.92   20.72   0
  -2   4  10  384.22   22.65   0
   2  -4 -10  423.96   22.70   0
  -3   4  10  175.30   19.88   0
   3   4  10  214.03   21.07   0
   3  -4  10  204.67   21.72   0
  -3  -4  10  175.58   20.06   0
   3   4  10  167.02   21.13   0
  -3   4 -10  125.43   14.58   0
  -3  -4 -10  139.58   22.17   0
   3   4 -10  141.30   20.85   0
   3  -4 -10  168.02   26.67   0
  -3   4  10  196.16   26.30   0
  -4   4  10  382.52   20.54   0
  -4  -4 -10  428.66   21.60   0
  -4   4  10  374.04   23.24   0
  -4   4 -10  384.60   19.73   0
   4  -4  10  389.27   21.60   0
   4   4  10  318.19   14.67   0
   4  -4 -10  364.18   21.52   0
   4   4 -10  398.69   20.42   0
  -4  -4  10  342.61   19.71   0
   4   4  10  364.74   20.19   0
  -5   4 -10   61.75   17.65   0
  -5   4  10   74.96   20.80   0
   5  -4  10   76.09   18.61   0
   5   4  10   51.45   18.10   0
   5   4  10   60.97   18.33   0
  -5   4  10   66.30   18.38   0
   5   4 -10   69.92   18.03   0
   5  -4 -10   36.38   23.61   0
  -5  -4 -10   76.13   19.70   0
  -5  -4  10   84.75   21.45   0
  -6   4 -10   82.50   17.19   0
  -6   4  10   50.50   16.63   0
  -6   4  10   62.50   21.67   0
   6  -4  10   54.25   17.29   0
   6   4  10   60.31   17.16   0
   6   4 -10   65.66   17.14   0
   6  -4 -10   62.63   18.70   0
   6   4  10   52.79   17.89   0
  -6  -4 -10   38.33   13.25   0
  -6  -4  10   87.62   20.52   0
   7   4  10  349.66   17.69   0
   7   4 -10  325.30   20.69   0
   7   4  10  317.06   16.76   0
   7  -4  10  326.24   16.88   0
   7  -4 -10  288.33   22.31   0
  -7   4 -10  249.92   17.06   0
  -7   4  10  340.68   20.26   0
  -7   4  10  357.38   21.70   0
  -7  -4  10  332.64   17.10   0
  -8  -4  10  184.21   20.58   0
   8   4  10  223.93   19.23   0
   8   4  10  216.71   18.47   0
   8  -4  10  224.63   21.97   0
  -8   4 -10  220.63   19.94   0
  -8   4  10  217.58   21.95   0
  -8   4  10  224.61   24.26   0
   8   4 -10  216.66   23.05   0
   9   4  10   40.32   17.99   0
  -9   4 -10  -21.80   18.03   0
  -9  -4  10   19.14   23.79   0
   9   4  10   17.98   17.21   0
  -9   4  10   15.16   28.32   0
   9   4 -10   -0.60   22.09   0
   9  -4  10   46.81   17.18   0
  -9   4  10   14.59   26.05   0
  10   4  10   31.78   16.24   0
  10  -4  10   81.48   21.67   0
  10  -4  10   60.67   20.09   0
 -10  -4  10   44.41   32.44   0
 -10   4 -10   56.94   20.67   0
  10   4  10   48.30   16.92   0
   0   5  10  513.31   20.60   0
   0  -5  10  481.42   20.66   0
   0   5 -10  493.77   15.13   0
   0  -5 -10  486.58   21.84   0
  -1   5  10   38.43   19.35   0
   1   5  10   42.62   19.77   0
   1  -5  10   21.09   19.49   0
  -1  -5  10   23.99   13.58   0
   1  -5 -10   39.12   20.56   0
  -1  -5 -10    0.21   20.68   0
  -1   5 -10   29.99   19.58   0
   1   5 -10   24.53   19.54   0
  -2   5  10  432.88   19.52   0
  -2  -5  10  452.02   19.73   0
   2   5  10  464.37   19.97   0
   2  -5  10  417.57   20.11   0
   2  -5 -10  463.47   21.25   0
  -2   5 -10  464.76   14.41   0
  -2  -5 -10  420.43   15.40   0
   2   5 -10  469.30   20.42   0
  -3   5  10  388.76   18.79   0
   3  -5 -10  434.16   20.42   0
   3   5  10  401.97   19.58   0
  -3  -5 -10  471.13   20.18   0
   3  -5  10  377.83   14.50   0
  -3   5 -10  386.43   19.04   0
  -3  -5  10  428.48   19.00   0
   3   5 -10  416.31   19.75   0
  -4   5  10   79.04   16.83   0
   4   5  10   58.10   18.07   0
   4  -5  10   44.87   18.58   0
  -4   5 -10   78.26   17.31   0
   4  -5 -10   49.27   18.70   0
  -4  -5 -10   73.99   13.24   0
  -4  -5  10   82.67   20.88   0
   4   5 -10   52.83   17.89   0
   4   5  10   71.98   12.62   0
  -5   5  10   72.76   16.66   0
  -5  -5 -10   98.02   18.23   0
   5   5  10   55.93   17.11   0
   5   5  10   48.43   17.11   0
  -5   5 -10   77.02   16.90   0
   5  -5  10   86.33   17.62   0
   5   5 -10   66.81   17.16   0
   5  -5 -10   73.14   17.94   0
  -5  -5  10   58.97   16.79   0
   6   5  10    0.86   16.28   0
  -6   5  10   17.72   16.17   0
  -6   5 -10   14.48   15.62   0
   6   5  10   -5.03   15.95   0
   6  -5  10   10.24   16.20   0
   6   5 -10   15.74   15.76   0
  -6  -5 -10   -9.46   17.37   0
   6  -5 -10    6.61   16.79   0
  -6  -5  10   32.63   15.40   0
  -6   5  10   16.24   18.60   0
  -7  -5  10   47.43   14.99   0
  -7   5 -10   60.35   15.22   0
   7   5  10   28.46   15.26   0
   7  -5  10   21.93   15.43   0
   7   5 -10   35.64   18.84   0
   7   5  10   30.93   15.83   0
  -7   5  10   48.84   19.01   0
   7  -5 -10   70.90   16.76   0
  -7  -5 -10   51.72   16.98   0
  -7   5  10   41.94   18.05   0
  -8  -5  10   74.32   21.70   0
  -8   5  10   76.40   22.88   0
   8   5  10   64.93   17.87   0
  -8   5  10   62.26   21.36   0
   8   5 -10   89.24   22.10   0
   8  -5  10   57.31   18.20   0
   8  -5 -10   82.42   24.58   0
  -8  -5 -10   84.04   19.57   0
  -8   5 -10   90.69   18.17   0
   8   5  10   69.09   18.82   0
   9   5 -10   -2.86   23.69   0
  -9  -5  10   -0.60   19.70   0
   9   5  10  -12.69   16.12   0
   9   5  10    5.62   17.47   0
  -9   5  10    0.40   23.06   0
  -9   5  10    8.28   19.09   0
   9  -5  10    8.46   16.62   0
  -9   5 -10  -14.82   16.91   0
   0   6  10   80.73   17.19   0
   0  -6 -10   89.74   13.07   0
   0  -6  10  115.00   17.56   0
   0   6 -10   85.14   17.58   0
   1  -6 -10  118.59   18.41   0
  -1   6  10   70.53   17.17   0
   1   6  10  104.70   17.33   0
  -1  -6  10  130.44   17.39   0
  -1  -6 -10  100.01   12.98   0
   1  -6  10  129.35   17.57   0
  -1   6 -10   66.36   17.54   0
   1   6 -10   99.48   17.45   0
  -2  -6  10   16.46   17.08   0
  -2   6  10   13.84   16.57   0
   2   6  10   28.02   17.08   0
   2  -6 -10    0.46   18.45   0
  -2  -6 -10   19.65   17.93   0
   2  -6  10   14.17   17.37   0
  -2   6 -10    2.57   16.94   0
   2   6 -10   48.78   17.08   0
  -3   6  10   94.61   16.63   0
   3   6  10   66.15   17.29   0
   3  -6 -10   78.70   18.33   0
   3  -6  10   86.91   12.54   0
  -3  -6 -10   81.13   17.92   0
  -3   6 -10   93.45   16.92   0
  -3  -6  10  101.44   16.97   0
   3   6 -10   73.69   17.67   0
  -4   6  10   44.93   15.97   0
   4   6  10   37.13   16.75   0
  -4   6 -10   70.58   16.16   0
   4  -6 -10   64.09   17.46   0
   4  -6  10   59.24   17.38   0
  -4  -6 -10   59.50   17.33   0
  -4  -6  10   47.73   16.21   0
   4   6 -10   43.60   16.63   0
  -5   6  10   86.93   15.33   0
   5  -6 -10   75.16   20.22   0
   5   6  10   57.46   15.86   0
   5  -6  10   69.84   16.90   0
   5   6  10   66.57   16.10   0
  -5   6 -10   81.87   11.19   0
   5   6 -10   73.95   15.89   0
  -5  -6  10   80.09   15.44   0
  -5  -6 -10   73.69   16.73   0
   6   6  10   86.80   15.34   0
  -6   6 -10   97.52   15.46   0
   6  -6  10  124.25   15.90   0
   6  -6 -10  153.96   16.51   0
  -6  -6 -10  108.56   16.56   0
   6   6 -10  133.03   15.64   0
  -6   6  10  124.45   15.06   0
  -6  -6  10  141.37   18.40   0
   6   6  10   87.24   15.72   0
  -7  -6  10    2.47   17.71   0
   7  -6 -10    3.76   18.96   0
   7  -6  10   -3.48   18.67   0
   7   6  10   16.80   17.73   0
  -7   6 -10   28.02   17.76   0
  -7  -6 -10   42.15   19.49   0
   7   6 -10   33.12   21.96   0
   7   6  10    6.06   18.62   0
  -7   6  10   12.90   20.96   0
  -8   6 -10   25.12   16.67   0
  -8   6  10   21.34   20.89   0
  -8  -6  10    3.02   20.09   0
   8   6  10   -1.10   16.53   0
   8   6  10  -10.78   17.45   0
   8   6 -10    5.63   20.58   0
   8  -6  10   10.80   16.76   0
   8  -6 -10   26.29   22.31   0
  -8   6  10    2.80   20.03   0
  -8  -6 -10   -1.88   18.76   0
   0   7  10  134.63   16.06   0
   0  -7  10   84.78   16.51   0
   0  -7 -10  102.58   17.04   0
   0   7 -10   92.00   16.35   0
  -1   7  10  185.08   16.31   0
   1   7  10  193.22   11.97   0
  -1  -7 -10  193.69   17.22   0
   1  -7 -10  192.85   17.31   0
   1  -7  10  199.23   12.31   0
  -1  -7  10  198.75   16.62   0
  -1   7 -10  169.08   16.65   0
   1   7 -10  177.34   16.64   0
  -2   7  10  228.25   16.25   0
   2   7  10  244.39   11.96   0
   2  -7 -10  283.92   17.68   0
  -2  -7 -10  257.23   17.12   0
   2  -7  10  244.73   16.86   0
  -2   7 -10  277.91   16.28   0
  -2  -7  10  278.64   16.43   0
   2   7 -10  217.39   16.69   0
   3   7 -10   18.74   15.93   0
  -3   7  10  -20.21   15.08   0
   3   7  10  -18.90   15.47   0
  -3  -7 -10  -18.05   16.07   0
   3  -7  10   10.14   15.97   0
  -3   7 -10  -14.95   15.43   0
   3  -7 -10    5.13   16.42   0
  -3  -7  10  -27.76   15.26   0
  -4   7  10   48.35   14.99   0
   4   7  10   47.50   15.78   0
   4  -7 -10   74.58   16.37   0
  -4  -7 -10   49.16   16.06   0
  -4   7 -10   46.49   15.61   0
   4  -7  10   48.27   16.36   0
  -4  -7  10   89.46   15.08   0
   4   7 -10   78.96   15.61   0
   5   7  10  145.76   19.05   0
   5  -7 -10  162.38   19.84   0
  -5   7 -10  146.88   18.62   0
   5  -7  10  199.30   14.61   0
  -5  -7 -10  167.21   19.70   0
   5   7 -10  170.06   19.24   0
  -5   7  10  170.13   18.22   0
  -5  -7  10  188.51   18.58   0
  -6  -7  10   34.78   21.22   0
   6   7  10   36.88   17.34   0
  -6  -7 -10   47.86   18.65   0
  -6   7 -10   60.64   17.36   0
   6   7  10   44.12   17.83   0
   6  -7 -10   28.40   18.40   0
   6  -7  10   21.52   18.19   0
   6   7 -10   50.91   17.58   0
  -6   7  10    9.67   17.09   0
  -7  -7  10    4.68   16.54   0
   7   7  10   37.90   16.21   0
  -7  -7 -10   26.64   17.75   0
  -7   7 -10   16.79   16.50   0
   7  -7  10   34.80   17.03   0
   7  -7 -10   19.76   17.63   0
  -7   7  10   12.89   16.00   0
   7   7 -10    4.29   16.62   0
   7   7  10   21.13   17.08   0
   0   8  10   36.18   17.13   0
   0  -8 -10   21.17   17.89   0
   0  -8  10   72.61   17.20   0
   0   8 -10   46.90   16.94   0
  -1   8  10   37.61   18.29   0
   1   8  10   19.97   16.73   0
   1  -8 -10   59.12   19.38   0
  -1  -8 -10   74.87   17.52   0
   1  -8  10   30.84   18.92   0
  -1  -8  10   40.76   13.13   0
  -1   8 -10   54.80   16.71   0
   1   8 -10   42.73   16.91   0
  -2   8  10   50.00   17.84   0
   2   8  10    6.31   18.26   0
   2  -8 -10   22.04   13.75   0
  -2  -8 -10   30.88   18.99   0
   2  -8  10   33.72   18.54   0
  -2   8 -10   25.45   18.05   0
  -2  -8  10   13.98   18.21   0
   2   8 -10   14.96   18.30   0
   3  -8 -10   83.58   20.22   0
   3   8  10  106.38   18.53   0
  -3  -8 -10  148.00   19.16   0
   3  -8  10  177.73   19.20   0
  -3   8 -10   50.11   18.35   0
  -3  -8  10  116.92   18.16   0
   3   8 -10  105.50   18.95   0
  -3   8  10   97.75   17.83   0
   4   8  10  106.45   18.38   0
   4  -8 -10   87.87   18.87   0
  -4  -8 -10   91.94   18.34   0
  -4   8 -10   87.03   17.75   0
   4  -8  10   52.92   19.00   0
  -4   8  10  128.70   17.26   0
  -4  -8  10   82.70   17.84   0
   4   8 -10   21.46   18.25   0
  -5  -8  10   28.13   16.54   0
   5   8  10   14.23   17.24   0
   5  -8 -10   23.21   17.79   0
  -5  -8 -10   38.18   17.92   0
  -5   8 -10   57.21   16.70   0
   5  -8  10   42.93   18.53   0
  -5   8  10   51.71   16.17   0
   5   8 -10   50.18   17.05   0
  -6  -8  10   32.52   16.24   0
   6   8  10   43.87   16.08   0
  -6   8 -10   12.30   15.96   0
   6  -8 -10   22.48   17.01   0
  -6  -8 -10   12.19   17.13   0
   6  -8  10   15.01   16.90   0
  -6   8  10   17.88   15.64   0
   6   8 -10   23.33   16.18   0
   0   9  10   -8.67   16.55   0
   0  -9 -10    4.91   12.43   0
   0  -9  10   34.38   16.92   0
   0   9 -10   -0.53   16.73   0
   1   9  10    8.89   11.77   0
   1  -9 -10   -4.38   17.64   0
  -1  -9 -10   22.26   12.43   0
   1  -9  10   17.08   16.96   0
  -1  -9  10    4.35   16.89   0
  -1   9 -10    2.55   11.70   0
  -1   9  10   30.84   16.47   0
   1   9 -10   26.02   16.89   0
   2   9  10   -5.54   16.82   0
   2  -9 -10    8.74   17.73   0
  -2  -9 -10  -35.20   17.44   0
   2  -9  10   -7.61   16.97   0
  -2   9 -10   15.23   16.40   0
  -2  -9  10   35.62   16.53   0
  -2   9  10    3.77   16.19   0
   2   9 -10    9.84   16.66   0
   3   9 -10   64.80   17.10   0
   3   9  10   59.28   16.70   0
   3  -9 -10   25.19   17.73   0
  -3  -9 -10   -4.71   17.29   0
  -3   9 -10   44.09   16.43   0
   3  -9  10   43.35   12.25   0
  -3   9  10   28.41   16.08   0
  -3  -9  10   35.01   16.53   0
   4   9 -10   26.37   16.22   0
  -4  -9  10   17.71   15.93   0
   4   9  10   11.11   16.67   0
   4  -9 -10    3.09   17.15   0
  -4  -9 -10    5.05   16.81   0
  -4   9 -10   37.25   15.96   0
   4  -9  10   26.88   17.03   0
  -4   9  10   14.91   15.40   0
   0   0  11    6.48   23.37   0
   0   0  11   51.16   24.99   0
   0   0 -11  -11.82   24.58   0
   1   0  11   -0.90   17.29   0
  -1   0  11   -0.82   22.79   0
  -1   0  11    6.40   23.97   0
   1   0  11   -2.36   24.80   0
   1   0 -11   12.66   22.91   0
  -1   0 -11    5.34   23.84   0
   2   0  11   25.77   24.79   0
   2   0 -11   -7.64   26.98   0
  -2   0  11   20.39   22.35   0
  -2   0 -11  -12.05   22.77   0
  -2   0  11   15.36   28.77   0
   2   0  11    8.57   16.98   0
   3   0  11    5.93   22.77   0
   3   0 -11  -12.81   21.19   0
  -3   0 -11  -10.77   21.68   0
  -3   0  11  -13.79   21.81   0
  -3   0  11   11.82   22.59   0
   3   0  11   -4.73   16.10   0
  -4   0 -11   31.07   20.53   0
   4   0  11   12.20   20.97   0
  -4   0  11  -13.72   21.11   0
   4   0  11   -2.90   21.67   0
  -4   0  11  -20.95   20.49   0
  -5   0 -11   25.60   19.82   0
   5   0  11   33.47   20.14   0
   5   0  11   15.39   20.68   0
  -5   0  11   19.23   20.02   0
  -5   0  11    4.58   24.20   0
  -6   0  11   -2.87   21.50   0
  -6   0 -11   23.73   17.90   0
  -6   0  11   -1.87   21.96   0
   6   0  11    9.12   18.02   0
   6   0  11  -30.81   18.62   0
   7   0  11    2.87   17.13   0
  -7   0  11    5.97   23.29   0
  -7   0  11    8.73   23.42   0
   7   0  11   11.71   17.57   0
  -8   0  11   -4.83   28.30   0
   8   0  11  -23.54   15.82   0
   8   0  11    0.40   15.71   0
  -8   0  11   -6.89   28.14   0
   9   0  11   -3.11   18.73   0
   9   0  11   18.35   18.48   0
  10   0  11   -9.44   17.03   0
  10   0  11   17.20   20.47   0
   0   1 -11  380.20   25.09   0
   0  -1  11  388.28   23.56   0
   0   1  11  382.83   23.92   0
   0   1  11  393.51   25.28   0
  -1   1  11  311.02   23.33   0
  -1   1 -11  361.95   24.23   0
   1   1 -11  331.79   25.05   0
   1   1  11  337.44   24.74   0
   1  -1  11  354.29   24.23   0
  -1  -1  11  331.27   23.14   0
   1   1  11  368.60   25.04   0
  -1   1  11  337.75   24.34   0
  -2   1  11  473.49   23.87   0
  -2   1 -11  443.33   23.99   0
   2   1 -11  477.02   24.26   0
  -2   1  11  473.79   23.21   0
   2   1  11  470.66   24.17   0
   2  -1  11  502.23   24.35   0
  -2  -1  11  471.17   22.89   0
   2   1  11  468.74   24.90   0
  -3   1  11   32.97   21.82   0
  -3  -1  11   14.64   22.84   0
  -3   1  11   12.71   21.47   0
   3  -1  11   -6.18   22.95   0
   3   1  11    9.00   15.49   0
  -3  -1  11   35.60   21.11   0
   3   1  11    5.34   15.97   0
   3   1 -11   20.05   26.85   0
  -3   1 -11   34.43   21.96   0
   3  -1  11   36.24   22.38   0
   4   1  11  160.11   21.31   0
  -4  -1  11  129.39   20.36   0
  -4   1  11  153.63   20.98   0
  -4   1  11  131.30   20.82   0
   4   1 -11  118.11   25.57   0
   4   1  11  122.15   21.35   0
   4  -1  11  145.14   22.04   0
   4  -1  11  128.96   21.42   0
  -4  -1  11  108.96   27.66   0
  -4   1 -11  145.21   21.17   0
   5  -1  11  447.25   22.31   0
   5   1  11  430.70   20.78   0
  -5  -1  11  436.30   24.67   0
  -5   1 -11  421.92   21.09   0
  -5   1  11  420.92   20.93   0
  -5   1  11  450.33   25.62   0
   5   1  11  401.47   20.85   0
  -5  -1  11  446.42   22.58   0
   5  -1  11  454.40   20.97   0
   5   1 -11  381.32   25.29   0
   6   1  11  138.93   18.18   0
  -6  -1  11   98.16   21.73   0
  -6   1  11  116.90   21.83   0
   6   1  11  111.94   18.33   0
  -6  -1  11  121.04   18.82   0
   6  -1  11  130.36   19.34   0
  -6   1  11  129.76   22.40   0
   6  -1  11  133.93   18.23   0
   6   1 -11  120.75   22.17   0
  -6   1 -11  123.24   18.21   0
  -7   1  11    8.61   23.29   0
  -7   1 -11   30.52   16.84   0
  -7   1  11   24.66   23.07   0
   7   1  11   13.58   16.92   0
  -7  -1  11   10.32   23.96   0
  -7  -1  11   25.86   23.30   0
   7  -1  11   10.64   21.94   0
   7   1  11   26.65   16.92   0
   7  -1  11   14.41   16.80   0
  -8   1  11  150.28   27.56   0
   8  -1  11  134.60   16.73   0
  -8   1 -11  153.27   16.00   0
   8   1  11  128.96   16.21   0
  -8   1  11  153.09   27.48   0
   8   1  11  150.90   16.26   0
  -8  -1  11  134.39   27.35   0
   8  -1  11  157.19   16.07   0
  -8  -1  11  157.04   27.68   0
   9   1  11   78.26   22.58   0
   9   1  11   90.29   18.77   0
   9  -1  11   99.33   19.16   0
   9  -1  11   82.71   18.39   0
  10  -1  11   21.15   20.53   0
  10   1  11   34.68   16.90   0
  10  -1  11   46.16   21.03   0
  10   1  11   23.52   16.96   0
   0   2  11  536.49   25.49   0
   0   2  11  450.05   16.80   0
   0   2 -11  431.36   17.02   0
   0  -2  11  482.75   22.84   0
  -1  -2  11  354.06   22.37   0
  -1   2  11  369.51   25.02   0
   1   2  11  404.81   25.34   0
   1   2  11  329.15   22.94   0
  -1   2 -11  372.10   23.10   0
  -1   2  11  395.14   22.57   0
   1   2 -11  385.08   23.92   0
   1  -2  11  313.16   22.92   0
  -2  -2  11 1126.78   23.61   0
   2   2  11 1250.06   25.73   0
  -2   2  11 1257.41   25.51   0
  -2   2  11 1184.55   23.63   0
   2   2  11 1200.27   25.06   0
  -2   2 -11 1152.40   18.29   0
   2   2 -11 1241.42   25.37   0
   2  -2  11 1210.05   25.39   0
  -3  -2  11  163.06   20.64   0
   3   2  11  174.06   15.55   0
  -3   2  11  208.62   20.80   0
   3   2  11  196.33   22.10   0
  -3   2  11  191.74   22.24   0
  -3   2 -11  171.29   21.51   0
   3   2 -11  191.97   21.73   0
   3  -2  11  210.90   23.31   0
  -4  -2  11  238.67   20.45   0
  -4   2  11  208.63   20.32   0
  -4   2 -11  220.03   21.21   0
   4   2  11  219.99   21.07   0
   4   2  11  258.35   21.94   0
   4   2 -11  205.20   26.18   0
  -4   2  11  237.95   21.93   0
   4  -2  11  276.18   21.92   0
   5   2  11 1076.72   21.87   0
  -5   2 -11 1211.98   22.05   0
  -5   2  11 1113.25   22.20   0
   5   2 -11 1212.05   27.25   0
  -5  -2  11 1141.70   25.56   0
   5   2  11 1042.99   16.32   0
   5  -2  11 1058.36   16.46   0
  -5   2  11 1188.18   23.28   0
   6  -2  11  233.39   17.97   0
  -6   2 -11  243.90   18.61   0
  -6   2  11  248.38   22.29   0
  -6   2  11  236.40   21.50   0
   6   2  11  251.23   17.91   0
  -6  -2  11  250.17   21.36   0
  -6  -2  11  243.57   23.34   0
   6   2  11  233.77   18.21   0
   6   2 -11  212.63   22.73   0
   7   2  11   66.47   16.92   0
   7  -2  11   62.45   16.49   0
  -7   2  11   61.43   22.49   0
   7   2  11   47.95   16.48   0
  -7   2  11   54.60   23.41   0
  -7   2 -11   31.54   16.71   0
  -7  -2  11   70.42   21.67   0
  -7  -2  11   75.61   19.89   0
   7  -2  11   64.18   17.69   0
   7   2 -11   48.87   20.22   0
  -8   2  11  120.76   24.79   0
   8  -2  11   89.68   15.77   0
  -8   2 -11  135.57   15.91   0
   8   2  11  129.79   15.90   0
   8   2  11  117.32   15.79   0
  -8  -2  11  134.09   25.64   0
  -8  -2  11  125.84   22.06   0
  -8   2  11  117.08   24.51   0
   8  -2  11  125.76   17.20   0
  -9   2 -11  109.75   18.19   0
   9  -2  11   95.63   17.77   0
   9   2  11   88.45   18.46   0
   9   2  11   69.29   18.29   0
   9  -2  11   96.66   19.56   0
  10  -2  11    5.93   16.43   0
  10   2  11   25.17   16.35   0
  10   2  11    3.43   16.71   0
  10  -2  11    8.93   17.28   0
 -10   2 -11   12.69   16.42   0
   0  -3  11   59.83   14.88   0
   0   3 -11  103.44   21.22   0
   0   3  11   91.21   20.94   0
   0   3  11   97.73   23.55   0
   0  -3 -11   89.01   24.23   0
  -1   3 -11  731.86   22.15   0
   1  -3  11  718.45   22.37   0
   1   3 -11  742.33   22.90   0
  -1  -3  11  692.04   22.12   0
   1  -3 -11  737.09   25.36   0
  -1   3  11  707.18   22.00   0
   1   3  11  683.45   22.42   0
  -1   3  11  741.94   24.42   0
   1   3  11  731.46   24.26   0
  -1  -3 -11  711.43   24.81   0
  -2   3 -11  258.73   20.91   0
   2  -3  11  226.65   21.67   0
   2   3 -11  241.51   21.82   0
  -2  -3  11  218.36   20.51   0
  -2   3  11  232.91   24.91   0
   2   3  11  258.95   21.55   0
   2  -3 -11  229.66   23.67   0
  -2   3  11  229.55   27.56   0
  -2  -3 -11  208.44   23.14   0
   2   3  11  221.63   22.19   0
  -3   3 -11  231.06   20.91   0
  -3  -3 -11  257.90   22.68   0
   3  -3  11  284.40   22.25   0
   3   3 -11  237.16   25.63   0
  -3  -3  11  228.14   24.56   0
  -3   3  11  204.13   20.19   0
   3   3  11  199.31   21.46   0
   3  -3 -11  214.99   23.00   0
  -3   3  11  245.08   22.22   0
   3   3  11  235.39   21.85   0
   4   3  11  -10.40   20.23   0
   4   3 -11   17.10   19.50   0
   4  -3  11  -11.24   21.01   0
  -4   3  11    6.04   18.74   0
  -4  -3  11   27.23   18.65   0
   4   3  11  -33.75   19.57   0
   4  -3 -11    7.13   20.72   0
  -4   3 -11    4.46   13.89   0
  -4   3  11   -9.74   20.49   0
   5  -3  11  198.45   18.64   0
  -5   3  11  178.33   21.61   0
   5   3  11  167.23   19.30   0
  -5   3  11  189.72   23.68   0
  -5   3 -11  192.24   18.58   0
   5   3  11  149.42   13.18   0
  -5  -3  11  186.67   21.87   0
   5   3 -11  175.34   22.64   0
  -6   3  11   36.18   20.12   0
   6  -3  11   58.53   17.09   0
   6   3  11   71.98   17.85   0
   6   3  11   20.72   17.02   0
  -6   3 -11   20.19   17.59   0
  -6   3  11   62.47   21.79   0
  -6  -3  11   43.92   16.81   0
   6   3 -11   40.79   17.36   0
  -7   3  11   39.33   19.98   0
  -7   3  11   49.99   18.76   0
   7  -3  11   62.68   15.74   0
  -7   3 -11   52.18   16.38   0
   7   3  11   54.61   15.78   0
   7   3 -11   52.18   20.03   0
   7   3  11   51.75   16.61   0
  -7  -3  11   54.16   19.13   0
   8  -3  11   90.92   15.62   0
   8   3  11   95.56   17.49   0
  -8   3  11  116.20   22.14   0
   8  -3  11   86.92   18.60   0
  -8  -3  11  113.03   20.52   0
   8   3 -11  114.84   22.64   0
   8   3  11  101.16   17.88   0
  -8   3  11  112.23   21.33   0
  -8   3 -11  111.62   16.02   0
  -8  -3  11  126.11   21.52   0
   9   3  11   68.78   18.15   0
  -9  -3  11   44.08   25.49   0
   9  -3  11   77.84   17.42   0
   9  -3  11   72.08   19.61   0
   9   3  11   72.12   17.80   0
  -9   3 -11   46.82   18.21   0
  -9  -3  11   68.80   28.69   0
  10   3  11   45.16   16.78   0
  10  -3  11   18.66   20.02   0
  10   3  11   54.95   16.25   0
 -10   3 -11   14.87   16.45   0
  10  -3  11   44.10   17.52   0
   0   4  11 1991.85   25.77   0
   0  -4  11 1753.05   23.73   0
   0   4  11 1771.21   18.82   0
   0   4 -11 1888.11   24.03   0
   0  -4 -11 1925.30   25.91   0
   1   4  11  380.47   21.96   0
   1  -4  11  375.07   20.95   0
  -1   4  11  343.65   14.83   0
   1   4  11  348.20   20.79   0
  -1  -4  11  361.90   20.48   0
  -1   4 -11  353.67   20.92   0
   1   4 -11  348.62   21.13   0
  -1  -4 -11  395.63   22.82   0
   1  -4 -11  383.01   23.23   0
  -1   4  11  357.38   22.38   0
  -2   4  11  222.87   21.77   0
   2   4 -11  215.51   21.28   0
   2  -4  11  208.33   20.72   0
  -2   4  11  235.04   19.85   0
  -2   4 -11  225.36   20.22   0
   2   4  11  203.40   20.63   0
  -2  -4  11  211.41   19.67   0
  -2  -4 -11  219.80   22.10   0
   2   4  11  206.52   15.11   0
   2  -4 -11  224.30   22.11   0
   3   4  11  299.42   20.18   0
  -3   4 -11  315.69   14.13   0
  -3   4  11  284.17   19.16   0
   3  -4  11  327.69   20.58   0
   3   4  11  329.73   20.36   0
   3   4 -11  313.62   20.17   0
  -3   4  11  299.86   20.61   0
  -3  -4  11  317.14   19.17   0
   3  -4 -11  327.73   21.55   0
  -3  -4 -11  330.51   21.42   0
  -4   4 -11  167.91   18.07   0
  -4   4  11  130.82   17.75   0
   4  -4  11   99.25   20.00   0
   4   4  11  139.12   18.59   0
   4   4  11  108.08   18.47   0
   4   4 -11  147.16   18.38   0
   4  -4 -11  156.19   19.92   0
  -4  -4  11  109.45   17.83   0
  -4  -4 -11  146.10   20.24   0
  -4   4  11  109.38   22.87   0
  -5   4 -11   19.78   12.08   0
  -5   4  11    6.94   20.23   0
   5  -4  11   25.04   18.10   0
  -5   4  11   13.71   18.12   0
   5   4 -11   15.66   21.05   0
   5   4  11   -7.49   17.14   0
   5   4  11   37.02   18.00   0
  -5  -4  11   11.57   16.94   0
   5  -4 -11   14.15   19.30   0
  -5  -4 -11    5.40   18.89   0
   6   4  11  101.00   17.19   0
  -6   4  11   71.82   19.25   0
   6   4 -11   89.47   20.24   0
   6  -4  11   72.45   16.71   0
   6   4  11   85.25   16.43   0
   6  -4 -11  100.93   21.97   0
  -6  -4 -11   58.18   17.67   0
  -6  -4  11   70.44   19.59   0
  -6   4  11  105.80   21.04   0
  -6   4 -11   82.05   16.51   0
   7   4 -11  274.86   20.30   0
   7   4  11  246.91   16.96   0
  -7   4  11  238.00   17.66   0
   7  -4  11  181.28   16.38   0
   7   4  11  215.75   16.16   0
  -7   4 -11  184.89   16.73   0
  -7  -4  11  223.54   19.78   0
  -7   4  11  239.13   19.49   0
  -8  -4  11   87.72   22.10   0
   8   4  11   59.70   22.20   0
   8  -4  11   55.77   18.26   0
  -8   4 -11   57.48   19.05   0
   8   4  11   43.30   19.27   0
   8   4 -11   95.75   26.55   0
  -8   4  11   93.42   21.69   0
  -8   4  11  100.69   26.72   0
   9   4 -11    6.76   25.10   0
  -9   4 -11   25.47   21.46   0
  -9  -4  11   -0.05   19.10   0
   9   4  11   14.17   16.56   0
   9  -4  11    0.60   16.83   0
  -9   4  11   22.37   25.76   0
  -9   4  11   23.90   24.46   0
   9   4  11   12.50   17.65   0
   0   5  11  147.14   18.47   0
   0  -5  11  135.77   18.70   0
   0   5 -11  148.33   18.66   0
   0  -5 -11  131.65   19.76   0
   1   5  11  146.57   19.21   0
  -1   5  11  136.55   18.25   0
   1   5 -11  102.30   18.61   0
   1   5  11  125.43   18.36   0
   1  -5  11   93.72   18.49   0
  -1  -5  11   94.49   18.24   0
  -1   5 -11  104.76   18.62   0
   1  -5 -11  103.75   20.12   0
  -1  -5 -11  146.32   19.36   0
  -2   5  11  282.27   18.10   0
   2   5  11  278.88   18.50   0
   2  -5  11  265.86   18.51   0
  -2   5 -11  297.97   18.65   0
   2   5  11  267.22   18.89   0
  -2  -5  11  286.36   13.43   0
   2  -5 -11  315.96   20.03   0
   2   5 -11  291.87   18.87   0
  -2  -5 -11  294.29   19.66   0
  -3   5  11  375.84   17.77   0
   3   5  11  388.93   18.75   0
  -3   5 -11  405.11   18.16   0
   3  -5  11  380.21   18.93   0
   3   5  11  386.47   13.51   0
   3  -5 -11  416.60   19.78   0
  -3  -5  11  370.73   18.07   0
   3   5 -11  401.67   18.70   0
  -3  -5 -11  378.00   14.36   0
  -4   5  11  134.77   20.50   0
   4   5  11  122.18   12.88   0
  -4   5 -11  159.25   17.24   0
   4   5  11  122.42   12.75   0
   4  -5  11  132.19   18.27   0
  -4  -5 -11  113.24   18.53   0
  -4  -5  11  153.61   17.31   0
   4   5 -11  150.22   17.81   0
   4  -5 -11  185.95   22.49   0
  -4   5  11  191.99   21.84   0
  -5  -5 -11  335.53   18.61   0
   5   5  11  282.30   17.23   0
  -5   5  11  294.89   16.79   0
  -5   5 -11  246.54   17.29   0
   5   5  11  275.54   17.14   0
   5  -5  11  296.79   17.71   0
   5   5 -11  308.60   20.93   0
   5  -5 -11  318.08   22.25   0
  -5   5  11  283.04   17.71   0
  -5  -5  11  306.95   16.94   0
  -6   5  11   90.32   15.27   0
  -6   5 -11   61.81   15.86   0
   6   5  11  103.84   15.57   0
   6   5  11  102.52   16.22   0
   6  -5  11  129.99   16.08   0
   6   5 -11  132.92   16.06   0
  -6   5  11  140.47   19.86   0
   6  -5 -11  109.81   21.05   0
  -6  -5 -11  125.09   12.51   0
  -6  -5  11   86.29   15.66   0
   7   5  11   74.37   18.26   0
   7   5 -11   42.86   18.82   0
  -7   5  11   38.22   23.61   0
   7  -5  11   35.10   19.08   0
   7  -5 -11   62.24   25.34   0
  -7  -5 -11   11.98   20.29   0
   7   5  11   21.35   19.49   0
  -7   5  11   46.97   21.86   0
  -7   5 -11   39.64   18.72   0
  -7  -5  11   82.56   18.23   0
  -8  -5  11   30.00   20.81   0
  -8   5  11   38.92   22.27   0
   8   5 -11   58.37   21.16   0
   8   5  11   59.35   18.19   0
   8   5  11   17.04   16.93   0
   8  -5  11   37.37   17.35   0
  -8   5 -11   50.23   17.65   0
  -8   5  11   45.73   20.10   0
  -9  -5  11   36.08   18.91   0
   9   5  11   41.95   16.08   0
  -9   5 -11   -8.26   16.70   0
   9   5  11   22.11   17.30   0
   9  -5  11   10.94   16.20   0
  -9   5  11   22.53   19.75   0
  -9   5  11   23.48   22.96   0
   9   5 -11   16.36   20.47   0
   0   6  11   33.14   16.64   0
   0  -6  11   85.00   17.05   0
   0  -6 -11   94.16   18.02   0
   0   6 -11   36.90   17.33   0
  -1   6  11  106.09   16.55   0
   1   6  11   76.73   16.89   0
  -1   6 -11  113.24   17.22   0
   1  -6 -11   60.93   18.18   0
   1  -6  11   77.88   17.16   0
  -1  -6 -11   90.43   18.17   0
  -1  -6  11  111.45   17.00   0
   1   6 -11  106.54   17.26   0
  -2   6  11  123.50   16.58   0
   2   6  11  112.41   17.07   0
   2  -6  11  136.36   12.09   0
   2  -6 -11  150.10   18.11   0
  -2  -6 -11  142.71   17.83   0
  -2   6 -11  153.50   12.23   0
  -2  -6  11  154.81   16.70   0
   2   6 -11  161.74   21.05   0
  -3   6  11   11.47   15.53   0
   3   6  11   55.06   16.40   0
   3   6 -11   31.65   16.68   0
   3  -6  11    0.80   16.61   0
  -3   6 -11   20.73   16.08   0
   3  -6 -11   20.46   17.41   0
  -3  -6 -11    0.21   17.16   0
  -3  -6  11    4.16   15.96   0
  -4   6  11  -16.77   15.05   0
   4   6  11   -1.01   16.05   0
  -4   6 -11   31.51   15.36   0
   4  -6  11    9.65   16.49   0
   4  -6 -11    0.77   16.77   0
   4   6  11   -1.56   15.91   0
   4   6 -11  -15.67   15.97   0
  -4  -6  11    0.10   15.29   0
  -4  -6 -11   -1.10   16.57   0
  -5   6  11  112.96   18.52   0
   5   6  11  103.85   15.80   0
  -5   6 -11  130.99   15.42   0
   5  -6  11  127.32   16.55   0
   5  -6 -11   95.06   16.67   0
  -5  -6 -11  118.15   16.85   0
   5   6 -11  123.22   15.89   0
  -5  -6  11  133.38   18.66   0
   5   6  11   83.64   16.10   0
   6   6  11   45.20   18.18   0
  -6   6 -11   33.11   18.26   0
   6  -6  11   45.55   13.11   0
   6   6 -11   40.41   18.27   0
  -6  -6 -11   14.95   19.91   0
  -6   6  11   52.36   22.76   0
   6   6  11   15.21   18.62   0
  -6  -6  11   20.90   17.80   0
  -6   6  11   30.81   17.51   0
   6  -6 -11   17.85   19.49   0
  -7  -6  11  -13.21   17.07   0
  -7   6  11   22.11   17.51   0
  -7   6 -11    3.04   17.29   0
   7   6  11   -8.36   17.24   0
   7   6  11   -3.04   17.94   0
   7   6 -11   22.21   17.37   0
   7  -6  11   17.10   12.40   0
   7  -6 -11    7.10   22.87   0
  -7  -6 -11   16.24   19.12   0
  -7   6  11   29.76   20.27   0
  -8  -6  11   10.49   20.03   0
   8   6  11   35.95   16.18   0
  -8   6  11   12.85   20.85   0
   8   6 -11   49.05   20.22   0
   8  -6  11   45.02   16.48   0
   8  -6 -11   19.61   22.32   0
  -8  -6 -11   -0.27   18.21   0
  -8   6  11   42.52   15.99   0
   8   6  11   28.09   17.25   0
  -8   6 -11   10.64   16.61   0
   0   7  11  123.87   15.62   0
   0  -7 -11  128.39   12.20   0
   0  -7  11  154.50   16.09   0
   0   7 -11  149.15   15.89   0
  -1   7  11   42.93   15.16   0
   1   7  11   32.83   15.38   0
   1  -7 -11   30.71   16.27   0
  -1  -7  11   22.92   15.69   0
  -1  -7 -11   33.42   11.47   0
   1  -7  11   28.84   15.61   0
  -1   7 -11   63.69   15.46   0
   1   7 -11   24.65   15.62   0
  -2   7  11   49.37   15.00   0
   2  -7  11   44.10   15.71   0
   2   7  11   54.02   15.52   0
   2  -7 -11   54.89   16.42   0
  -2   7 -11   44.42   15.35   0
  -2  -7  11   27.28   15.18   0
   2   7 -11   54.70   15.87   0
  -2  -7 -11   19.07   16.36   0
  -3   7  11    2.71   14.70   0
   3   7  11   13.82   15.25   0
   3  -7 -11   -3.90   16.09   0
  -3  -7 -11   16.88   15.86   0
   3  -7  11   25.92   15.78   0
  -3  -7  11   13.44   14.88   0
   3   7 -11   11.28   15.82   0
  -3   7 -11   15.72   14.81   0
  -4   7  11   15.22   18.14   0
   4   7  11   46.18   18.78   0
  -4   7 -11  -19.79   18.51   0
   4  -7 -11   10.66   19.48   0
  -4  -7 -11   10.77   19.67   0
   4  -7  11   20.86   19.84   0
   4   7 -11    5.57   18.99   0
  -4  -7  11   63.09   18.09   0
   5   7  11   45.28   18.08   0
  -5   7 -11   28.61   12.61   0
   5   7  11   11.77   18.05   0
   5  -7 -11    2.93   22.99   0
  -5  -7 -11   34.94   13.35   0
   5  -7  11   77.74   19.01   0
   5   7 -11   35.03   18.07   0
  -5  -7  11   61.02   21.17   0
  -5   7  11   15.60   17.10   0
   6   7  11   23.67   17.17   0
  -6   7 -11   88.08   17.04   0
   6   7 -11   58.25   17.40   0
   6  -7 -11   80.30   22.11   0
  -6  -7 -11   66.73   18.38   0
   6  -7  11   32.93   17.93   0
  -6   7  11   68.87   16.49   0
   6   7  11   71.82   17.42   0
  -6  -7  11   67.85   16.91   0
  -7  -7  11   29.67   15.97   0
   7   7  11    2.27   16.14   0
  -7   7 -11    7.42   11.38   0
   7  -7 -11   25.64   21.04   0
   7  -7  11   23.57   16.62   0
  -7  -7 -11   26.25   17.80   0
   7   7 -11   -6.18   16.31   0
  -7   7  11   12.63   19.09   0
   7   7  11    4.72   16.47   0
   0   8  11  109.53   18.16   0
   0  -8 -11  138.03   19.44   0
   0  -8  11  151.44   18.61   0
   0   8 -11  113.33   13.35   0
  -1   8  11  -12.16   17.76   0
   1   8  11   22.37   17.49   0
   1  -8 -11   33.69   18.90   0
  -1  -8 -11    6.11   18.75   0
   1  -8  11    4.34   13.09   0
  -1   8 -11   29.58   12.81   0
  -1  -8  11   39.09   17.91   0
   1   8 -11   26.29   17.89   0
  -2   8  11    7.27   17.30   0
   2   8  11   12.78   17.63   0
   2  -8 -11   33.17   18.83   0
  -2  -8 -11  -20.67   18.53   0
   2  -8  11    0.40   12.73   0
  -2   8 -11   21.22   17.60   0
  -2  -8  11   17.66   17.49   0
   2   8 -11   28.41   17.96   0
  -3   8  11   87.17   17.39   0
   3   8  11   32.95   17.91   0
   3  -8 -11  120.93   19.06   0
  -3  -8 -11   90.11   13.37   0
  -3   8 -11   55.13   17.68   0
   3  -8  11   88.50   18.29   0
   3   8 -11   98.32   18.34   0
  -3  -8  11  102.40   17.52   0
   4   8  11   21.92   17.62   0
   4  -8 -11   68.77   18.30   0
  -4  -8 -11   35.49   18.05   0
  -4   8 -11   73.91   16.89   0
   4  -8  11   66.31   12.99   0
   4   8 -11   57.11   17.43   0
  -4  -8  11   84.49   16.87   0
  -4   8  11   37.44   16.73   0
   5   8  11  -21.55   16.60   0
  -5   8 -11   -0.80   16.27   0
   5  -8 -11    9.66   17.33   0
  -5  -8 -11    2.10   12.34   0
   5  -8  11    7.17   17.94   0
   5   8 -11   13.75   16.56   0
  -5   8  11   23.60   15.43   0
  -5  -8  11   47.01   15.98   0
   0   9  11   36.74   16.48   0
   0  -9 -11   64.30   17.27   0
   0   9 -11   28.00   11.77   0
   0  -9  11   32.86   16.56   0
  -1   9  11   56.97   16.28   0
   1   9  11    7.39   16.48   0
   1  -9 -11   46.51   17.59   0
  -1  -9 -11   31.61   12.42   0
  -1   9 -11   39.78   11.68   0
   1  -9  11   19.85   16.61   0
   1   9 -11   28.66   16.41   0
  -1  -9  11   34.94   16.59   0
   2   9  11   27.71   16.47   0
   2  -9 -11   -0.30   17.74   0
  -2  -9 -11   42.47   16.94   0
  -2   9 -11   -8.38   16.44   0
   2  -9  11   22.18   16.34   0
   2   9 -11   42.62   16.48   0
  -2  -9  11   39.84   16.16   0
  -2   9  11   19.66   15.96   0
   3   9  11   21.16   16.48   0
   3  -9 -11  -13.26   17.37   0
  -3  -9 -11   17.27   16.71   0
  -3   9 -11   57.79   15.89   0
   3  -9  11   14.12   16.72   0
   3   9 -11   42.64   16.51   0
  -3   9  11   16.81   15.65   0
  -3  -9  11   32.77   11.55   0
   0   0  12 1894.27   20.47   0
   0   0 -12 2007.30   21.60   0
   0   0  12 1923.19   27.43   0
   1   0  12  721.89   25.01   0
  -1   0  12  713.50   23.43   0
   1   0 -12  664.03   23.62   0
  -1   0  12  709.66   24.66   0
   1   0  12  750.10   25.54   0
  -1   0 -12  693.93   24.48   0
   2   0  12  855.37   24.70   0
  -2   0  12  715.50   23.95   0
  -2   0 -12  655.14   22.95   0
  -2   0  12  745.71   22.78   0
   2   0  12  675.74   24.17   0
   2   0 -12  655.22   22.31   0
  -3   0 -12 1685.67   23.65   0
   3   0  12 1637.55   24.74   0
  -3   0  12 1658.73   24.27   0
   3   0 -12 1612.33   23.93   0
  -3   0  12 1600.60   24.99   0
   3   0  12 1570.37   24.88   0
   4   0  12  188.42   21.16   0
  -4   0  12  201.51   20.39   0
  -4   0  12  211.30   25.40   0
   4   0  12  187.25   21.48   0
  -4   0 -12  199.74   20.62   0
  -5   0 -12  270.04   19.01   0
   5   0  12  289.89   19.41   0
  -5   0  12  332.32   23.34   0
   5   0  12  279.86   19.77   0
  -5   0  12  309.10   23.22   0
  -6   0  12  615.72   22.72   0
  -6   0  12  596.19   23.23   0
   6   0  12  566.94   18.92   0
   6   0  12  566.61   19.17   0
  -7   0  12  776.80   25.90   0
  -7   0  12  744.16   23.46   0
   7   0  12  708.68   18.28   0
   7   0  12  745.71   18.96   0
  -8   0  12   86.27   26.19   0
   8   0  12   82.15   15.64   0
   8   0  12   86.98   15.76   0
  -8   0  12   87.54   23.97   0
   9   0  12  159.42   18.94   0
   9   0  12  138.18   18.49   0
  10   0  12   88.97   17.03   0
  10   0  12   74.59   20.47   0
   0   1 -12   40.91   23.64   0
   0  -1  12   54.38   21.97   0
   0   1  12   36.90   22.45   0
   0  -1  12   42.65   24.16   0
   0   1  12   63.45   16.61   0
  -1   1 -12  210.42   22.86   0
   1   1 -12  184.79   23.38   0
  -1   1  12  144.84   22.83   0
  -1  -1  12  155.25   23.51   0
  -1   1  12  187.01   22.34   0
   1   1  12  184.89   23.58   0
   1  -1  12  214.88   22.72   0
   1  -1  12  211.63   23.42   0
  -1  -1  12  166.10   15.78   0
   1   1  12  218.80   23.63   0
  -2   1  12  352.50   21.96   0
  -2   1  12  350.21   21.71   0
   2   1  12  301.36   16.64   0
   2  -1  12  365.95   22.82   0
  -2  -1  12  320.91   23.27   0
   2  -1  12  301.77   16.77   0
  -2  -1  12  358.96   21.41   0
   2   1 -12  327.72   22.53   0
  -2   1 -12  326.28   16.21   0
   2   1  12  371.23   16.90   0
   3   1  12    8.49   21.39   0
  -3   1  12   19.34   20.60   0
  -3   1  12  -13.78   20.42   0
   3  -1  12   -3.79   22.16   0
   3   1  12   -2.18   21.30   0
   3   1 -12   13.31   20.87   0
  -3  -1  12   11.26   22.03   0
   3  -1  12   49.21   21.87   0
  -3   1 -12   14.47   20.84   0
  -3  -1  12    5.15   20.03   0
  -4  -1  12  200.83   24.30   0
   4   1  12  209.49   20.64   0
  -4   1 -12  247.31   21.10   0
   4   1 -12  231.75   25.10   0
  -4   1  12  204.85   20.54   0
  -4   1  12  235.27   20.11   0
   4   1  12  180.05   20.89   0
   4  -1  12  211.19   15.12   0
  -4  -1  12  229.44   26.97   0
   4  -1  12  204.07   21.95   0
   5   1  12  133.23   18.70   0
  -5  -1  12  124.61   21.92   0
  -5   1 -12  134.06   18.86   0
   5   1 -12  121.21   22.47   0
  -5   1  12  106.65   18.19   0
  -5   1  12  123.38   18.56   0
  -5  -1  12  131.71   23.80   0
   5  -1  12  126.46   20.13   0
   5  -1  12  146.43   18.61   0
   5   1  12  100.08   13.39   0
   6   1  12   69.34   17.63   0
  -6  -1  12   57.32   20.72   0
  -6   1  12   42.91   20.68   0
   6   1  12   34.49   17.41   0
  -6  -1  12   63.79   21.65   0
   6  -1  12   39.43   18.41   0
  -6   1 -12   55.85   17.20   0
  -6   1  12   43.14   21.16   0
   6  -1  12   70.01   17.67   0
  -7   1  12   11.00   22.18   0
  -7   1  12   22.32   18.98   0
   7   1  12   27.72   16.25   0
  -7  -1  12   29.29   19.16   0
   7   1  12    5.13   16.33   0
  -7  -1  12    9.38   19.76   0
  -7   1 -12   31.92   15.76   0
   7  -1  12   40.65   17.12   0
   7  -1  12   45.62   16.13   0
  -8   1 -12   48.75   15.34   0
   8   1  12   47.11   15.54   0
  -8   1  12   54.60   23.55   0
  -8   1  12   58.21   23.49   0
  -8  -1  12   55.36   23.91   0
   8   1  12   74.79   18.83   0
   8  -1  12   56.37   19.44   0
  -8  -1  12   52.57   23.71   0
   8  -1  12   51.23   15.33   0
   9   1  12   20.56   17.98   0
   9   1  12   11.80   17.84   0
   9  -1  12   42.39   18.36   0
   9  -1  12   11.34   17.67   0
  10  -1  12   40.64   16.14   0
  10   1  12   -5.14   16.30   0
  10  -1  12    4.39   16.67   0
  10   1  12   30.34   16.50   0
   0   2  12   37.69   23.16   0
   0   2  12   39.47   20.88   0
   0   2 -12   73.23   21.85   0
   0  -2  12   51.50   20.61   0
  -1  -2  12   52.28   20.30   0
   1   2  12   -1.77   23.21   0
  -1   2  12   46.05   20.61   0
  -1   2  12   16.70   22.39   0
   1   2  12   30.02   21.33   0
  -1   2 -12    8.28   21.27   0
   1   2 -12    4.46   22.32   0
   1  -2  12  -17.31   21.02   0
  -2  -2  12   78.40   19.98   0
  -2   2  12   94.83   20.24   0
  -2   2 -12   57.59   21.02   0
   2   2  12   51.05   22.02   0
   2   2  12   95.99   22.39   0
  -2   2  12   78.95   21.80   0
   2   2 -12  112.68   21.50   0
   2  -2  12   97.55   22.03   0
  -3  -2  12  345.90   20.41   0
  -3   2  12  321.37   20.43   0
   3   2  12  326.84   21.60   0
   3   2 -12  313.33   21.73   0
   3   2  12  369.67   22.21   0
  -3   2 -12  284.32   21.42   0
   3  -2  12  358.86   23.07   0
  -3   2  12  358.22   22.14   0
   4   2  12  349.04   20.42   0
  -4  -2  12  368.62   19.43   0
  -4   2 -12  328.71   20.41   0
   4   2 -12  345.57   20.67   0
  -4   2  12  339.80   23.55   0
   4   2  12  359.98   20.19   0
  -4   2  12  360.80   20.65   0
   4  -2  12  355.68   15.03   0
  -5   2  12   30.59   18.07   0
   5   2 -12   14.94   22.54   0
  -5   2 -12   22.01   18.50   0
  -5  -2  12   -4.12   21.03   0
  -5   2  12   28.80   17.22   0
   5   2  12   36.53   17.94   0
   5   2  12   12.96   18.25   0
   5  -2  12    8.14   17.87   0
   6  -2  12   16.83   16.79   0
  -6   2  12   12.53   19.91   0
  -6   2  12    7.31   20.73   0
   6  -2  12   35.98   18.01   0
  -6  -2  12   -6.55   20.15   0
   6   2  12    9.57   16.97   0
   6   2 -12    4.40   17.21   0
  -6  -2  12   20.27   18.02   0
  -6   2 -12   16.81   17.25   0
   6   2  12   13.10   17.05   0
   7  -2  12   15.32   15.70   0
   7   2  12   10.41   16.10   0
  -7   2  12   16.39   18.43   0
   7   2 -12    1.59   19.29   0
  -7  -2  12   11.98   18.79   0
  -7   2 -12   10.43   16.01   0
   7   2  12   -7.94   15.71   0
  -7   2  12   42.01   19.11   0
  -7  -2  12   20.02   20.49   0
   7  -2  12    3.71   17.15   0
  -8   2  12   53.85   26.17   0
  -8   2  12   44.92   28.95   0
   8  -2  12   58.46   22.83   0
   8   2  12   59.41   19.00   0
   8   2  12   36.70   18.79   0
  -8  -2  12   68.85   23.41   0
   8  -2  12   50.18   20.31   0
  -8  -2  12   54.30   22.30   0
  -8   2 -12   91.33   18.96   0
   9  -2  12    8.91   17.29   0
  -9  -2  12    8.32   32.02   0
   9   2  12    1.92   17.71   0
  -9  -2  12   12.71   35.57   0
   9   2  12   23.22   17.20   0
  -9   2 -12    0.05   17.33   0
   9  -2  12   10.25   18.40   0
  10  -2  12   25.11   16.14   0
  10   2  12   15.80   16.21   0
  10   2  12   40.79   16.44   0
  10  -2  12   31.16   16.92   0
   0   3 -12  184.12   21.04   0
   0  -3  12  136.43   20.49   0
   0   3  12  155.42   20.62   0
   0  -3 -12  155.83   23.62   0
   0   3  12  181.53   23.07   0
  -1   3 -12   34.39   20.43   0
   1   3 -12   26.04   21.12   0
   1  -3 -12   34.40   22.68   0
   1  -3  12   39.21   20.51   0
  -1  -3  12   25.80   20.00   0
  -1   3  12   22.10   19.94   0
   1   3  12   31.11   20.48   0
  -1  -3 -12   69.45   22.50   0
  -1   3  12    2.38   22.82   0
   1   3  12   20.03   15.96   0
  -2   3  12  235.03   22.09   0
   2   3  12  208.99   21.91   0
   2  -3 -12  162.11   22.13   0
   2   3 -12  203.14   21.40   0
   2  -3  12  199.13   15.47   0
  -2  -3  12  213.56   19.86   0
  -2   3  12  245.46   20.00   0
   2   3  12  234.71   15.35   0
  -2  -3 -12  152.16   21.93   0
  -2   3 -12  195.57   20.68   0
   3   3 -12   92.63   19.83   0
   3  -3  12   56.11   20.53   0
   3   3  12   81.55   14.46   0
  -3   3  12   90.87   25.21   0
  -3  -3  12   71.87   18.76   0
  -3   3  12   90.78   18.77   0
   3   3  12   70.14   14.24   0
  -3   3 -12   91.11   19.42   0
   4  -3  12  203.89   19.88   0
   4   3  12  181.87   19.36   0
  -4   3  12  174.56   19.44   0
  -4   3  12  174.18   17.99   0
  -4  -3  12  172.37   21.83   0
   4   3  12  130.43   18.76   0
  -4   3 -12  176.39   18.63   0
   4   3 -12  170.84   18.86   0
   5  -3  12   43.50   17.80   0
  -5   3  12   24.64   20.22   0
   5   3  12   15.65   18.14   0
   5   3  12  -24.76   17.23   0
  -5  -3  12    5.46   16.79   0
  -5   3  12  -15.02   18.13   0
  -5   3 -12  -18.82   17.44   0
   5   3 -12    6.04   17.42   0
   6  -3  12   79.73   16.56   0
  -6   3  12   63.20   15.77   0
  -6   3 -12   70.71   16.90   0
   6   3  12   63.71   16.51   0
   6   3 -12   53.62   17.01   0
   6   3  12   62.35   12.13   0
  -6  -3  12   60.71   16.17   0
  -6   3  12  103.62   20.47   0
  -7   3  12   29.02   18.39   0
  -7   3 -12   47.28   16.15   0
  -7   3  12   39.06   19.11   0
   7  -3  12   38.06   15.61   0
   7   3 -12   38.46   19.85   0
   7   3  12   45.99   15.43   0
   7   3  12   31.41   15.93   0
  -7  -3  12   49.35   18.72   0
   8  -3  12   10.50   18.32   0
   8   3  12   -5.49   17.96   0
   8   3 -12    7.56   26.24   0
  -8   3  12    8.52   25.69   0
  -8  -3  12   17.58   24.14   0
   8  -3  12   33.93   19.48   0
  -8   3 -12   19.29   18.61   0
  -8  -3  12   12.24   21.55   0
   8   3  12    2.91   18.74   0
  -8   3  12   11.40   24.71   0
  -9   3  12    5.08   28.06   0
   9   3  12    3.88   17.26   0
  -9  -3  12    1.39   22.35   0
  -9   3  12    2.96   30.37   0
   9  -3  12    2.74   16.82   0
  -9   3 -12   11.44   17.10   0
   9   3  12   19.27   20.29   0
  -9  -3  12    9.64   26.52   0
   9  -3  12   11.93   18.52   0
   0   4 -12  414.76   20.13   0
   0  -4  12  384.06   19.51   0
   0   4  12  422.69   19.75   0
   0  -4 -12  405.80   22.18   0
   0   4  12  416.54   21.69   0
   1   4  12  352.05   20.89   0
  -1   4 -12  295.26   19.73   0
   1  -4  12  300.21   19.56   0
   1   4 -12  292.88   19.98   0
  -1   4  12  315.62   19.28   0
  -1  -4  12  314.74   19.25   0
   1   4  12  355.57   19.56   0
   1  -4 -12  288.52   21.95   0
  -1  -4 -12  323.73   21.47   0
  -1   4  12  358.16   21.20   0
  -2   4  12   14.96   19.79   0
  -2   4 -12   27.91   18.42   0
   2  -4  12   22.56   18.89   0
   2   4 -12   22.98   19.40   0
  -2   4  12   31.01   17.90   0
   2   4  12   18.66   19.41   0
   2   4  12  -22.09   18.69   0
  -2  -4  12    4.60   17.76   0
   2  -4 -12   -7.99   20.75   0
  -2  -4 -12   28.78   20.51   0
  -3   4 -12  297.36   13.33   0
   3  -4  12  379.82   19.56   0
  -3   4  12  356.23   18.13   0
   3   4 -12  373.59   22.97   0
  -3   4  12  367.96   19.61   0
   3   4  12  312.85   19.31   0
  -3  -4  12  317.82   18.31   0
   3   4  12  361.02   19.12   0
   3  -4 -12  347.36   20.97   0
  -3  -4 -12  348.58   20.50   0
  -4   4 -12   77.14   12.42   0
   4   4 -12  103.84   17.77   0
  -4   4  12   76.93   16.80   0
   4  -4  12  109.28   19.59   0
   4   4  12   86.51   17.63   0
  -4   4  12   67.72   18.41   0
  -4  -4  12   75.37   16.96   0
   4  -4 -12  101.11   19.64   0
  -4  -4 -12  102.43   19.24   0
   4   4  12   77.04   18.23   0
   5   4  12  343.70   18.27   0
   5   4 -12  361.39   21.20   0
  -5   4  12  366.39   16.99   0
   5  -4  12  375.33   18.03   0
   5   4  12  337.08   17.46   0
  -5  -4  12  399.64   20.73   0
   5  -4 -12  355.90   19.19   0
  -5  -4 -12  318.41   18.51   0
  -5   4  12  397.29   18.50   0
  -5   4 -12  273.61   17.43   0
   6   4 -12  121.88   19.79   0
  -6   4  12  132.24   15.63   0
   6   4  12  129.01   16.92   0
  -6  -4  12  136.89   15.78   0
  -6   4  12  153.76   16.94   0
   6  -4  12  109.85   16.25   0
   6   4  12   99.91   16.26   0
  -6   4 -12  141.81   16.17   0
  -7   4  12   50.95   18.17   0
   7  -4  12   68.03   13.40   0
   7   4  12   78.55   18.64   0
   7   4  12    2.60   19.97   0
  -7   4 -12   38.66   19.45   0
  -7   4  12   58.37   23.79   0
   7   4 -12   38.37   23.50   0
  -7  -4  12   50.01   22.43   0
  -8   4  12   -6.76   21.76   0
  -8   4 -12   11.61   18.05   0
   8   4  12    7.01   17.30   0
   8  -4  12   31.41   17.26   0
   8   4 -12    9.98   22.03   0
   8   4  12   -4.76   18.32   0
  -8   4  12    7.96   20.31   0
  -8  -4  12  -14.05   20.87   0
  -9  -4  12   89.76   19.55   0
   9   4  12   79.01   16.62   0
   9  -4  12   86.74   16.83   0
  -9   4  12  106.04   24.85   0
  -9   4  12   79.81   22.15   0
   9   4 -12   86.31   21.39   0
  -9  -4  12   81.22   22.64   0
   9  -4  12   93.77   17.88   0
   9   4  12   77.33   17.31   0
  -9   4 -12   86.31   17.34   0
   0   5  12   40.14   16.99   0
   0   5  12   81.16   18.64   0
   0  -5  12   70.36   17.26   0
   0   5 -12   86.72   17.40   0
   0  -5 -12   57.95   18.93   0
  -1   5  12   -5.32   18.56   0
  -1   5  12   -6.07   16.86   0
   1   5  12   60.36   17.08   0
  -1   5 -12   -9.10   17.28   0
   1  -5  12    0.50   12.11   0
  -1  -5  12  -12.62   17.04   0
   1   5 -12   12.46   17.54   0
   1  -5 -12   15.58   19.09   0
  -1  -5 -12    9.19   18.73   0
   1   5  12   15.52   17.97   0
  -2   5  12  139.63   19.03   0
   2   5  12  160.74   18.11   0
  -2   5  12  121.16   17.06   0
   2  -5 -12  146.40   19.41   0
   2   5  12  107.15   17.41   0
  -2   5 -12  186.37   17.48   0
   2  -5  12  141.86   12.85   0
   2   5 -12  141.89   18.22   0
  -2  -5  12  154.41   17.15   0
  -2  -5 -12  128.13   19.29   0
   3  -5 -12   67.03   18.47   0
  -3   5  12   52.46   16.51   0
  -3   5 -12   31.52   16.89   0
   3   5  12   46.78   17.72   0
   3  -5  12   50.96   17.61   0
   3   5 -12   54.81   17.47   0
  -3  -5  12   62.86   16.57   0
  -3  -5 -12   94.90   18.17   0
  -3   5  12   58.73   17.65   0
   3   5  12   59.21   17.08   0
   4   5  12   20.57   16.78   0
  -4   5  12   54.18   19.18   0
  -4   5 -12   36.35   16.39   0
   4   5  12   55.77   16.93   0
   4  -5  12   37.14   17.43   0
   4   5 -12   42.10   16.66   0
  -4   5  12   60.24   16.88   0
  -4  -5  12   39.48   16.15   0
   4  -5 -12   21.43   17.95   0
  -4  -5 -12   64.24   12.73   0
  -5   5 -12   76.36   15.84   0
  -5   5  12   78.23   18.68   0
   5   5  12   68.13   15.94   0
   5   5 -12  101.63   16.12   0
   5   5  12   71.43   11.77   0
   5  -5  12   81.79   16.80   0
   5  -5 -12  101.89   17.46   0
  -5  -5 -12   93.68   12.74   0
  -5  -5  12  102.91   15.57   0
  -5   5  12   95.95   16.50   0
  -6   5 -12   45.22   17.34   0
  -6   5  12   57.68   18.42   0
   6   5  12   54.91   18.86   0
   6   5 -12   31.78   19.16   0
   6  -5  12   60.33   19.20   0
  -6   5  12   67.60   19.78   0
   6  -5 -12   70.05   21.14   0
  -6  -5 -12   98.62   20.58   0
   6   5  12   41.29   19.80   0
  -6  -5  12   47.57   21.29   0
   7   5  12   55.45   19.01   0
   7   5 -12   73.03   22.05   0
   7   5  12   33.06   17.82   0
   7  -5  12   83.10   17.97   0
   7  -5 -12   52.17   19.54   0
  -7   5 -12   40.02   18.25   0
  -7  -5  12   92.95   21.29   0
  -7   5  12   84.15   18.77   0
  -7   5  12   74.71   21.05   0
  -8  -5  12   17.85   20.08   0
   8   5  12  -27.09   16.41   0
   8   5  12   41.81   17.47   0
  -8   5  12   39.58   21.28   0
   8  -5  12   29.82   11.79   0
  -8   5 -12   11.11   17.02   0
  -8   5  12   -2.01   19.45   0
   8   5 -12   11.23   16.99   0
   0   6  12  214.44   16.51   0
   0  -6  12  236.80   16.66   0
   0   6 -12  200.60   16.79   0
   0  -6 -12  211.19   17.81   0
  -1   6  12   95.61   15.97   0
   1   6  12  121.43   16.20   0
   1  -6  12   75.91   16.38   0
  -1   6 -12   86.43   16.34   0
   1   6 -12   83.55   11.85   0
  -1  -6  12   45.44   16.22   0
   1  -6 -12   61.30   17.64   0
  -1  -6 -12   47.78   12.40   0
  -2   6  12  135.66   15.90   0
   2   6  12  151.97   16.45   0
  -2  -6  12  119.49   16.16   0
  -2   6 -12  123.78   16.22   0
   2  -6  12  108.15   16.50   0
   2   6  12  148.08   16.72   0
   2  -6 -12  152.25   17.61   0
   2   6 -12  151.95   16.95   0
  -2  -6 -12  153.95   17.28   0
  -3   6  12   11.33   15.16   0
   3   6  12   13.00   15.87   0
   3   6  12   56.74   16.01   0
  -3   6 -12   31.38   11.23   0
   3  -6  12   37.04   16.08   0
   3  -6 -12   35.33   16.96   0
   3   6 -12   63.48   16.03   0
  -3  -6 -12   28.90   16.74   0
  -3  -6  12   41.32   15.45   0
  -4   6  12   62.87   14.93   0
   4   6  12   39.88   15.80   0
   4   6  12   60.22   15.93   0
  -4   6  12   47.75   15.97   0
  -4   6 -12   54.52   15.41   0
   4  -6  12   67.06   16.57   0
   4   6 -12   64.27   15.88   0
   4  -6 -12   53.99   16.66   0
  -4  -6 -12   80.05   16.75   0
  -4  -6  12   50.61   15.34   0
  -5   6  12  139.18   18.44   0
  -5   6  12  154.34   19.50   0
   5   6  12  150.01   19.08   0
  -5   6 -12   84.34   18.89   0
   5  -6 -12  154.82   20.38   0
   5  -6  12  212.74   19.95   0
   5   6 -12  164.25   19.03   0
  -5  -6 -12  115.73   20.83   0
   5   6  12  141.68   19.29   0
  -5  -6  12  172.28   22.57   0
  -6   6  12   15.42   20.61   0
  -6   6 -12  -15.43   17.52   0
   6   6  12  -18.96   18.30   0
   6   6  12   14.37   17.52   0
  -6   6  12   -2.46   22.12   0
  -6  -6 -12   15.49   13.94   0
   6   6 -12   11.90   17.65   0
   6  -6  12  -27.93   18.16   0
   6  -6 -12   12.65   23.53   0
  -6  -6  12   -4.73   17.18   0
  -7   6 -12   32.42   16.84   0
  -7   6  12   45.46   17.39   0
   7   6  12    7.50   16.70   0
  -7  -6 -12   20.44   18.51   0
   7   6 -12   34.19   16.82   0
   7  -6  12   28.55   16.95   0
   7   6  12   26.84   17.64   0
   7  -6 -12   21.97   18.85   0
  -7   6  12   32.55   16.20   0
  -7  -6  12   30.22   16.46   0
   0   7  12   52.17   14.91   0
   0  -7 -12   75.33   16.44   0
   0   7 -12   68.29   11.06   0
   0  -7  12   66.96   15.36   0
  -1   7  12   26.12   14.78   0
   1   7  12   24.45   14.98   0
  -1  -7 -12   54.97   16.49   0
   1  -7 -12    9.76   16.22   0
  -1   7 -12   17.12   15.14   0
   1  -7  12   41.73   15.16   0
   1   7 -12   46.31   15.40   0
  -1  -7  12   41.54   15.02   0
  -2   7  12   16.85   18.02   0
   2   7  12  100.56   13.55   0
  -2  -7  12   33.71   16.68   0
  -2   7 -12    4.16   18.50   0
   2  -7 -12    2.03   20.30   0
  -2  -7 -12    0.25   19.71   0
   2  -7  12  -11.40   17.20   0
   2   7 -12   -6.90   19.15   0
  -3   7  12  180.03   18.43   0
   3   7  12  183.40   19.04   0
  -3   7 -12  149.47   18.99   0
   3  -7 -12  225.22   20.52   0
  -3  -7 -12  238.92   14.44   0
   3  -7  12  241.93   19.73   0
  -3  -7  12  279.75   18.51   0
   3   7 -12  198.63   19.41   0
  -4   7  12   67.93   17.43   0
   4   7  12   42.91   18.43   0
  -4   7 -12   84.88   17.74   0
   4  -7 -12   53.96   19.39   0
   4  -7  12   31.59   13.85   0
  -4  -7 -12   46.21   19.09   0
   4   7  12   53.77   18.36   0
   4   7 -12   16.01   18.62   0
  -4  -7  12   41.98   12.44   0
   5   7  12   10.03   17.04   0
  -5   7 -12   29.59   16.96   0
   5  -7 -12   -2.55   22.35   0
   5  -7  12  -19.60   18.48   0
  -5  -7 -12   -7.86   18.53   0
   5   7 -12    4.05   17.23   0
  -5  -7  12   24.93   20.48   0
   5   7  12    8.24   17.14   0
  -5   7  12   18.11   16.32   0
   6   7  12   11.75   16.31   0
  -6   7  12   23.00   16.81   0
  -6   7 -12    6.41   16.33   0
   6   7 -12    4.31   16.67   0
   6  -7  12   23.60   16.93   0
   6  -7 -12   42.01   17.33   0
  -6  -7 -12  -13.77   18.15   0
   6   7  12    0.86   16.84   0
  -6   7  12    5.83   15.56   0
  -6  -7  12   14.15   16.27   0
   0   8  12    8.21   12.25   0
   0   8 -12   29.09   17.70   0
   0  -8 -12  -14.16   18.54   0
   0  -8  12   13.78   12.35   0
  -1   8  12   11.64   17.04   0
   1   8  12   24.98   17.15   0
   1  -8 -12   -6.76   18.52   0
  -1  -8 -12   54.10   18.43   0
  -1   8 -12    1.86   17.55   0
   1  -8  12   24.26   17.51   0
   1   8 -12   43.86   17.66   0
  -1  -8  12    8.26   17.44   0
  -2   8  12   35.10   12.23   0
   2   8  12   34.91   17.26   0
   2  -8 -12   62.75   18.47   0
  -2  -8 -12   26.59   18.30   0
  -2   8 -12  -15.85   17.49   0
   2  -8  12   41.52   17.55   0
   2   8 -12   27.30   17.72   0
  -2  -8  12   48.19   12.06   0
  -3   8  12   -7.80   16.32   0
   3   8  12   22.25   16.85   0
   3  -8 -12   42.07   18.17   0
  -3   8 -12   41.15   16.47   0
  -3  -8 -12   19.90   12.65   0
   3  -8  12   27.60   17.57   0
   3   8 -12   29.81   17.20   0
  -3  -8  12   38.30   16.57   0
   4   8  12    9.07   11.89   0
  -4   8 -12   -1.06   16.24   0
   4  -8 -12   35.17   17.51   0
  -4  -8 -12   21.45   17.50   0
   4  -8  12   40.93   17.61   0
   4   8 -12    5.12   16.69   0
  -4  -8  12   19.50   16.22   0
  -4   8  12   24.06   15.75   0
   5   8  12  -13.69   16.18   0
  -5   8 -12  -36.65   16.00   0
   5   8  12   46.31   15.98   0
   5  -8 -12   -5.00   17.10   0
  -5  -8 -12   18.25   16.83   0
   5  -8  12   21.94   17.42   0
   5   8 -12   18.67   16.09   0
  -5   8  12   20.99   18.63   0
  -5  -8  12   21.29   15.63   0
   0   9  12   17.52   15.78   0
   0  -9 -12    8.30   16.85   0
   0   9 -12   30.36   15.88   0
   0  -9  12   12.93   15.93   0
  -1   9  12   25.04   10.90   0
   1   9  12   24.63   11.19   0
   1  -9 -12    3.15   16.84   0
  -1  -9 -12    6.35   16.97   0
  -1   9 -12   -1.12   16.08   0
   1   9 -12   -7.52   15.99   0
   1  -9  12  -13.15   16.28   0
  -1  -9  12   47.38   16.06   0
   2   9  12   17.67   11.35   0
   2  -9 -12   13.53   17.11   0
  -2  -9 -12   49.71   16.49   0
  -2   9 -12    4.48   15.89   0
   2  -9  12   25.81   16.20   0
   2   9 -12   39.35   11.49   0
  -2  -9  12   10.56   15.71   0
  -2   9  12   -5.75   15.46   0
   0   0 -13  -14.29   22.00   0
   0   0  13   -9.56   21.35   0
   0   0  13   13.11   22.37   0
  -1   0 -13   29.25   21.57   0
   1   0  13  -11.65   22.39   0
  -1   0  13   -7.63   20.86   0
  -1   0  13   11.08   21.71   0
   1   0  13   -8.82   22.73   0
   1   0 -13   -8.31   20.79   0
  -2   0 -13    8.94   21.01   0
   2   0 -13   -0.61   20.44   0
   2   0  13   40.44   22.58   0
  -2   0  13   17.60   20.70   0
  -2   0  13    5.46   21.41   0
   2   0  13   -5.39   21.95   0
   3   0 -13  -22.23   19.54   0
  -3   0 -13  -35.63   19.90   0
   3   0  13    5.06   20.47   0
  -3   0  13  -11.06   19.42   0
  -3   0  13   12.17   20.20   0
   3   0  13    1.94   20.94   0
  -4   0 -13  -16.89   18.38   0
   4   0  13    4.37   13.36   0
  -4   0  13   11.66   18.59   0
   4   0  13    4.71   19.32   0
  -4   0  13    2.67   18.23   0
   5   0  13  -13.15   17.55   0
  -5   0  13   -2.69   17.21   0
   5   0  13   -7.54   17.92   0
  -5   0 -13   -1.08   17.23   0
  -5   0  13   -4.07   16.81   0
  -6   0  13   -4.78   19.63   0
  -6   0  13   10.52   16.26   0
   6   0  13  -11.19   11.82   0
   6   0  13   20.81   16.96   0
  -7   0  13    2.56   18.51   0
  -7   0  13   -1.16   18.74   0
   7   0  13  -18.14   16.21   0
   7   0  13    0.45   15.62   0
  -8   0  13    2.71   25.10   0
  -8   0  13    6.78   25.25   0
   8   0  13  -21.28   18.77   0
   8   0  13   -2.50   18.61   0
   9   0  13   -4.99   17.38   0
   9   0  13   -6.17   17.13   0
  10   0  13    9.53   15.96   0
  10   0  13  -10.61   15.72   0
   0   1  13 1023.89   18.15   0
   0   1  13 1028.85   23.29   0
   0  -1  13  991.27   17.22   0
   0   1 -13 1001.96   24.41   0
   0  -1  13 1008.32   25.42   0
   1   1  13  144.70   22.30   0
  -1   1  13   71.98   21.57   0
  -1   1  13   95.59   21.01   0
   1   1  13  139.84   22.47   0
   1  -1  13  119.87   21.82   0
  -1  -1  13  139.80   22.58   0
   1  -1  13  130.27   22.80   0
  -1   1 -13  141.50   21.95   0
  -1  -1  13  102.47   20.86   0
   1   1 -13  116.99   21.90   0
   2   1  13  134.00   15.84   0
  -2   1  13  128.57   20.91   0
  -2   1  13  128.11   20.51   0
   2   1  13  131.19   22.03   0
   2   1 -13  126.86   21.33   0
   2  -1  13  144.22   21.84   0
  -2  -1  13  110.01   22.13   0
   2  -1  13  125.22   22.39   0
  -2   1 -13  179.39   21.20   0
  -2  -1  13  103.29   20.37   0
   3   1  13  449.11   21.04   0
   3  -1  13  410.13   21.83   0
  -3   1  13  417.92   20.52   0
   3   1 -13  391.24   20.81   0
  -3   1  13  395.07   20.46   0
   3   1  13  374.15   21.16   0
  -3   1 -13  401.93   20.90   0
   3  -1  13  422.08   16.10   0
  -3  -1  13  435.03   22.40   0
  -3  -1  13  395.71   20.19   0
  -4  -1  13  155.02   22.00   0
   4   1  13  156.26   18.76   0
  -4   1 -13  119.15   18.88   0
  -4   1  13  120.91   18.66   0
  -4   1  13  122.80   18.34   0
   4  -1  13  116.58   19.19   0
   4   1  13   81.75   18.75   0
  -4  -1  13  141.19   24.11   0
   4  -1  13  148.03   20.18   0
   4   1 -13  115.89   22.49   0
  -5  -1  13   19.35   16.66   0
   5   1  13   -0.79   17.66   0
  -5   1  13    6.63   16.78   0
   5   1  13   47.94   17.48   0
  -5   1  13   -5.34   21.04   0
  -5  -1  13   11.12   21.91   0
   5  -1  13   30.35   18.36   0
   5  -1  13  -46.01   17.91   0
  -5   1 -13  -25.44   17.29   0
   5   1 -13   -2.28   16.99   0
  -6  -1  13  113.56   19.86   0
   6   1  13  127.05   16.78   0
  -6   1  13  119.47   19.95   0
  -6   1 -13  121.44   16.63   0
   6   1  13  115.22   16.98   0
  -6  -1  13  137.53   20.87   0
   6  -1  13  123.57   17.72   0
   6  -1  13  110.76   11.95   0
  -6   1  13  130.24   20.30   0
  -7   1  13  279.65   20.16   0
  -7   1 -13  234.14   16.12   0
  -7   1  13  261.58   19.89   0
   7   1  13  273.02   16.39   0
  -7  -1  13  265.17   19.79   0
   7   1  13  220.47   16.39   0
  -7  -1  13  277.76   23.27   0
   7  -1  13  226.33   12.74   0
   7  -1  13  262.66   16.44   0
  -8   1  13  110.83   25.57   0
  -8   1  13  120.46   28.57   0
  -8  -1  13  114.57   26.00   0
   8   1  13  113.02   18.87   0
   8   1  13   90.05   18.76   0
   8  -1  13   92.55   19.35   0
  -8  -1  13  109.14   25.85   0
  -8   1 -13  123.15   18.50   0
   8  -1  13   58.80   18.57   0
   9   1  13   37.17   16.74   0
   9   1  13    4.42   17.13   0
   9  -1  13    5.80   17.46   0
   9  -1  13   21.67   16.91   0
  10  -1  13   19.96   15.54   0
  10   1  13   30.12   15.99   0
  10   1  13   26.05   15.86   0
  10  -1  13   29.84   16.30   0
   0   2 -13  772.60   23.06   0
   0   2  13  787.73   22.18   0
   0   2  13  827.93   24.04   0
   0  -2  13  791.44   21.77   0
  -1  -2  13  261.64   20.20   0
  -1   2 -13  232.43   21.59   0
   1   2 -13  246.82   22.55   0
  -1   2  13  258.42   20.69   0
   1   2  13  220.61   22.83   0
   1   2  13  256.11   15.34   0
  -1   2  13  233.59   22.10   0
   1  -2  13  273.38   20.66   0
  -2  -2  13  172.85   19.39   0
  -2   2 -13  155.82   20.71   0
   2   2 -13  179.04   21.01   0
  -2   2  13  178.67   19.62   0
   2   2  13  192.21   21.58   0
   2   2  13  205.35   21.46   0
  -2   2  13  239.15   20.60   0
   2  -2  13  168.89   21.30   0
  -3  -2  13   13.86   18.05   0
  -3   2 -13   15.34   13.51   0
   3   2 -13   32.82   19.27   0
  -3   2  13    5.78   18.22   0
   3   2  13   32.95   13.73   0
   3   2  13   10.60   19.70   0
  -3   2  13   14.31   19.23   0
   3  -2  13    5.48   20.31   0
  -4   2  13  392.83   22.72   0
  -4   2 -13  303.22   19.19   0
   4   2 -13  295.43   19.50   0
  -4  -2  13  319.96   17.98   0
  -4   2  13  305.92   18.14   0
   4   2  13  346.01   18.71   0
   4   2  13  281.12   18.81   0
   4  -2  13  357.67   18.95   0
  -5   2  13  140.54   17.79   0
  -5  -2  13  117.96   17.24   0
  -5   2  13  137.20   17.04   0
   5   2  13  110.36   17.66   0
   5  -2  13  127.01   18.31   0
  -5  -2  13  181.31   22.64   0
   5   2 -13  136.92   18.24   0
   5   2  13  147.52   17.97   0
   5  -2  13   87.77   12.68   0
  -5   2 -13  125.18   18.03   0
   6  -2  13   17.54   15.96   0
   6   2  13   30.22   16.43   0
   6   2 -13   39.42   19.91   0
  -6   2  13   30.32   19.05   0
  -6   2  13   43.14   19.63   0
  -6  -2  13   30.01   15.57   0
   6   2  13   18.47   16.22   0
  -6   2 -13   21.36   16.36   0
  -6  -2  13   16.51   21.31   0
   6  -2  13   27.93   17.32   0
   7  -2  13   45.44   15.68   0
   7   2  13  101.53   15.66   0
  -7   2  13  107.25   15.30   0
  -7   2 -13   64.56   15.89   0
   7   2  13   70.33   15.55   0
   7   2 -13   77.48   18.93   0
  -7  -2  13  104.40   18.70   0
  -7   2  13  109.98   19.02   0
  -7  -2  13  127.10   20.02   0
   7  -2  13   99.32   17.06   0
  -8   2  13  165.69   25.80   0
   8  -2  13  154.77   18.49   0
  -8   2  13  169.07   25.49   0
   8   2  13  137.83   18.92   0
   8   2  13  122.20   18.36   0
  -8  -2  13  168.80   23.14   0
  -8   2 -13  153.70   18.74   0
   8  -2  13  158.56   19.85   0
  -8  -2  13  146.39   22.41   0
  -9   2 -13   18.31   16.54   0
  -9  -2  13    4.89   25.06   0
   9  -2  13   23.34   16.46   0
   9   2  13  -16.32   17.05   0
   9   2  13    2.31   16.50   0
  -9  -2  13    7.33   26.70   0
   9  -2  13    1.40   17.53   0
   0  -3  13  288.40   19.38   0
   0   3  13  331.55   21.78   0
   0   3  13  279.75   19.65   0
   0   3 -13  319.29   20.28   0
   1  -3  13   -1.69   18.95   0
  -1   3  13   14.30   21.08   0
   1   3  13   -3.58   21.11   0
  -1  -3  13   -7.65   18.48   0
  -1   3  13   11.86   18.65   0
   1   3  13   12.91   18.98   0
  -1   3 -13    7.73   19.13   0
   1   3 -13   -2.27   20.12   0
   2  -3  13  521.43   20.18   0
  -2   3  13  558.38   20.94   0
  -2  -3  13  479.14   19.12   0
   2   3  13  453.69   20.98   0
  -2   3  13  478.26   19.01   0
   2   3  13  513.14   20.50   0
  -2   3 -13  519.53   19.83   0
   2   3 -13  491.70   20.66   0
   3  -3  13  339.12   19.71   0
  -3  -3  13  345.23   18.26   0
   3   3  13  360.79   19.69   0
  -3   3  13  338.46   18.28   0
  -3   3  13  378.61   19.63   0
   3   3  13  369.25   19.21   0
  -3   3 -13  348.14   13.81   0
   3   3 -13  373.97   19.27   0
   4  -3  13   97.16   18.98   0
  -4   3  13   68.38   17.10   0
  -4  -3  13   92.06   17.06   0
   4   3  13   83.93   17.53   0
   4   3  13  102.78   18.43   0
  -4   3  13   85.86   18.49   0
  -4   3 -13   59.85   17.59   0
   4   3 -13   71.31   17.99   0
   5  -3  13   53.53   16.97   0
  -5   3  13   76.18   19.49   0
  -5   3 -13   59.22   12.14   0
   5   3  13   61.95   11.89   0
  -5  -3  13   91.82   19.57   0
   5   3  13   62.33   12.33   0
   5   3 -13   88.26   20.75   0
  -5   3  13   72.07   20.87   0
  -6   3  13   94.12   16.36   0
   6  -3  13   67.03   15.91   0
  -6   3 -13   93.89   16.28   0
  -6   3  13   96.00   15.45   0
   6   3 -13   91.48   16.46   0
   6   3  13   87.55   15.70   0
  -6  -3  13   82.70   15.70   0
   6   3  13  113.74   16.28   0
  -7   3  13  177.04   22.39   0
   7  -3  13  123.25   19.19   0
  -7   3  13  197.85   23.58   0
   7   3  13  160.30   18.98   0
  -7  -3  13  164.80   20.56   0
  -7  -3  13  166.67   23.00   0
   7  -3  13  149.87   20.26   0
   7   3  13  160.80   19.59   0
   7   3 -13  168.85   19.76   0
  -7   3 -13  139.22   19.61   0
  -8   3  13   49.46   20.87   0
   8   3  13   77.29   18.29   0
   8  -3  13   28.37   17.62   0
   8   3  13   51.49   17.31   0
  -8   3 -13   71.61   18.05   0
  -8   3  13   80.65   24.63   0
  -8  -3  13   62.29   26.33   0
   8  -3  13   34.18   19.01   0
   8   3 -13   79.48   24.85   0
  -8  -3  13   73.23   24.19   0
  -9  -3  13    7.13   21.19   0
  -9   3  13    8.70   22.53   0
  -9   3 -13   -8.26   16.78   0
   9   3  13  -10.18   16.51   0
   9  -3  13   -2.69   16.27   0
   9   3  13   24.37   16.22   0
  -9  -3  13   -1.14   22.50   0
   9  -3  13   -8.67   17.91   0
  -9   3  13    1.53   25.69   0
   0   4 -13  175.69   18.30   0
   0  -4  13  192.31   17.90   0
   0   4  13  213.84   13.01   0
   0   4  13  219.31   20.00   0
   0  -4 -13  176.39   20.68   0
  -1   4 -13   38.68   12.43   0
   1   4 -13   62.97   18.11   0
   1  -4  13    1.56   12.44   0
  -1  -4  13   18.05   17.37   0
  -1   4  13   14.82   17.38   0
   1   4  13   15.24   17.75   0
  -1   4  13   18.72   19.39   0
   1   4  13   40.03   18.95   0
   1  -4 -13   19.77   20.15   0
  -1  -4 -13   44.05   19.27   0
  -2   4 -13   52.34   17.51   0
   2   4 -13   29.87   18.16   0
   2  -4  13   46.38   17.93   0
  -2   4  13   30.26   16.97   0
   2   4  13   33.67   17.58   0
  -2  -4  13   34.25   12.17   0
  -2  -4 -13   87.37   19.04   0
  -2   4  13   31.72   18.95   0
   2  -4 -13   46.57   19.39   0
   2   4  13   10.69   18.69   0
  -3   4 -13  365.06   18.03   0
   3   4 -13  303.26   18.57   0
   3  -4  13  376.35   19.46   0
  -3   4  13  342.49   17.52   0
   3   4  13  301.74   13.71   0
  -3  -4  13  336.50   17.51   0
  -3   4  13  352.56   19.25   0
   3  -4 -13  293.18   19.88   0
  -3  -4 -13  279.62   19.54   0
   3   4  13  328.23   18.84   0
   4   4  13  167.81   12.72   0
   4   4 -13  143.34   20.76   0
   4  -4  13  125.17   19.07   0
  -4   4  13  145.88   16.29   0
   4   4  13  128.59   17.08   0
  -4  -4  13  151.20   16.34   0
   4  -4 -13  175.73   18.31   0
  -4  -4 -13  164.15   12.98   0
  -4   4 -13  138.50   17.01   0
  -4   4  13  166.03   17.96   0
   5   4  13   65.60   16.47   0
  -5   4  13   33.53   18.81   0
  -5   4  13   71.02   16.77   0
   5  -4  13   33.00   16.47   0
   5   4  13   73.23   15.94   0
  -5  -4  13   57.95   15.57   0
  -5   4 -13   87.03   16.16   0
   5   4 -13   48.94   19.87   0
  -6   4  13   92.95   18.20   0
   6  -4  13   87.10   11.29   0
   6   4  13   68.75   11.01   0
   6   4  13   97.00   18.24   0
  -6   4  13  113.58   19.67   0
  -6   4 -13   84.63   15.84   0
  -6  -4  13   92.48   18.60   0
   6   4 -13   96.58   15.68   0
  -7   4  13  -14.75   21.10   0
   7  -4  13   52.05   17.84   0
   7   4  13   -1.54   17.81   0
  -7   4 -13  -18.56   18.39   0
   7   4  13   36.64   18.75   0
   7   4 -13   33.70   22.49   0
  -7  -4  13   20.04   21.26   0
  -7   4  13   -6.14   22.55   0
  -8   4 -13    6.74   17.27   0
  -8   4  13   16.51   20.58   0
   8   4 -13   14.51   21.21   0
   8  -4  13  -36.02   16.92   0
   8   4  13   13.23   16.32   0
   8   4  13   30.22   17.24   0
  -8  -4  13   -5.01   20.00   0
  -8   4  13    0.96   22.67   0
   0   5  13   68.45   16.53   0
   0   5 -13   60.91   17.13   0
   0  -5  13   55.66   16.46   0
   0  -5 -13   34.00   18.50   0
   0   5  13  106.42   18.05   0
  -1   5  13  240.28   16.88   0
  -1   5 -13  220.93   17.48   0
   1   5  13  262.63   17.24   0
   1   5 -13  258.95   17.75   0
   1  -5  13  270.09   12.59   0
  -1  -5  13  261.96   16.88   0
  -1  -5 -13  243.17   18.87   0
   1  -5 -13  297.61   19.21   0
  -1   5  13  271.38   18.71   0
   1   5  13  240.60   18.52   0
   2   5  13  354.92   18.17   0
  -2  -5 -13  317.84   19.09   0
  -2   5  13  331.78   16.91   0
  -2   5 -13  345.26   17.28   0
   2   5  13  353.86   17.31   0
   2   5 -13  363.81   18.24   0
   2  -5  13  361.34   17.34   0
  -2  -5  13  355.79   16.94   0
   2  -5 -13  362.44   19.38   0
  -2   5  13  390.85   18.66   0
  -3   5 -13  231.07   16.80   0
  -3   5  13  254.32   16.37   0
   3   5  13  267.38   12.94   0
   3   5  13  272.27   17.57   0
   3   5 -13  300.86   17.55   0
   3  -5  13  230.69   17.63   0
  -3  -5  13  285.15   16.52   0
   3  -5 -13  311.28   18.68   0
  -3  -5 -13  320.54   13.67   0
  -3   5  13  307.74   17.57   0
  -4   5 -13   97.15   15.82   0
  -4   5  13  100.49   16.75   0
  -4   5  13   78.06   15.35   0
   4   5 -13  105.14   16.21   0
   4   5  13  114.39   16.21   0
   4  -5  13  102.35   17.48   0
   4   5  13   68.40   16.53   0
  -4  -5  13   88.79   15.59   0
   4  -5 -13  130.08   17.72   0
  -4  -5 -13   83.83   17.90   0
  -5   5 -13  261.42   18.28   0
  -5   5  13  253.03   20.54   0
   5   5 -13  282.13   18.47   0
   5   5  13  297.91   18.09   0
   5  -5  13  343.06   18.98   0
  -5   5  13  305.58   22.28   0
  -5  -5  13  304.19   16.05   0
   5  -5 -13  332.90   23.35   0
  -5  -5 -13  401.76   19.52   0
   5   5  13  323.57   18.72   0
   6   5  13   32.93   13.45   0
  -6   5  13   17.59   17.11   0
   6   5 -13   -2.51   18.04   0
   6   5  13   48.31   17.88   0
   6  -5  13   33.15   18.23   0
   6  -5 -13   33.05   23.96   0
  -6  -5 -13    2.58   13.58   0
  -6  -5  13   25.22   21.58   0
  -6   5 -13  -18.58   18.11   0
  -6   5  13   19.68   18.82   0
  -7   5  13   38.23   16.60   0
   7   5  13   12.15   18.03   0
  -7   5  13   46.33   17.95   0
   7   5  13   35.44   16.94   0
   7  -5  13   19.34   17.17   0
  -7   5 -13   14.02   17.34   0
  -7  -5  13   34.87   16.79   0
   7   5 -13   25.40   21.45   0
  -8  -5  13   31.07   16.36   0
   8   5  13   10.30   16.03   0
  -8   5 -13   27.48   16.79   0
   8  -5  13   34.51   16.32   0
   8   5  13   22.43   17.22   0
  -8   5  13   54.66   21.06   0
   8   5 -13   88.79   20.45   0
  -8   5  13   64.48   19.30   0
   0   6  13   53.72   15.75   0
   0   6  13  118.81   16.78   0
   0   6 -13  118.76   11.37   0
   0  -6  13  115.92   15.51   0
   0  -6 -13   80.45   17.10   0
  -1   6  13   -2.92   15.27   0
   1   6  13   30.27   15.34   0
  -1   6  13    7.05   16.56   0
  -1   6 -13   45.15   11.14   0
   1   6 -13   18.49   15.86   0
   1  -6  13   24.03   15.45   0
  -1  -6  13   10.56   10.76   0
   1  -6 -13   15.30   17.26   0
  -1  -6 -13   17.45   16.85   0
   1   6  13   23.40   16.31   0
  -2   6  13   44.89   15.07   0
  -2   6  13   22.44   16.62   0
   2   6  13   44.35   15.99   0
   2   6  13   40.79   15.38   0
  -2   6 -13   34.30   15.50   0
   2   6 -13   42.45   16.09   0
   2  -6  13   -9.94   15.58   0
  -2  -6  13   53.68   15.19   0
   2  -6 -13   60.46   17.10   0
  -2  -6 -13   74.00   16.85   0
  -3   6  13  182.34   18.64   0
   3   6  13  146.21   16.14   0
  -3   6 -13  179.80   15.88   0
   3  -6  13  196.36   12.00   0
   3   6 -13  251.16   16.36   0
   3   6  13  179.49   16.24   0
   3  -6 -13  202.40   17.41   0
  -3  -6 -13  170.11   17.25   0
  -3  -6  13  208.14   15.50   0
  -3   6  13  227.94   16.53   0
   4   6  13  231.84   19.67   0
  -4   6  13  235.86   18.63   0
  -4   6  13  213.86   19.93   0
   4   6  13  161.02   19.58   0
  -4   6 -13  188.00   19.05   0
   4   6 -13  265.30   19.70   0
   4  -6  13  213.01   20.79   0
   4  -6 -13  242.92   20.95   0
  -4  -6 -13  250.47   20.91   0
  -4  -6  13  201.84   18.78   0
  -5   6  13   34.25   20.63   0
  -5   6 -13   -6.08   17.71   0
   5   6  13  -30.83   17.96   0
   5   6  13   15.12   18.25   0
   5   6 -13   25.92   17.90   0
   5  -6  13    3.64   18.89   0
  -5   6  13   15.44   18.22   0
   5  -6 -13  -23.88   19.55   0
  -5  -6 -13    4.30   19.90   0
  -5  -6  13  -39.73   17.52   0
  -6   6  13  -26.35   20.11   0
  -6   6 -13   23.43   17.18   0
   6   6  13   37.01   16.55   0
  -6   6  13  -32.84   21.68   0
   6   6 -13  -16.35   17.16   0
   6  -6  13    2.07   17.25   0
   6   6  13   12.24   17.58   0
   6  -6 -13   15.15   23.19   0
  -6  -6 -13  -12.62   18.73   0
  -6  -6  13    1.70   16.50   0
   7   6  13   38.63   16.12   0
   7   6 -13   70.19   16.72   0
  -7  -6 -13   82.99   12.60   0
   7  -6  13   30.17   16.84   0
  -7   6  13   82.13   17.50   0
   7  -6 -13   92.79   18.00   0
  -7   6 -13   27.40   16.94   0
  -7   6  13   79.70   15.86   0
   7   6  13   59.54   12.44   0
  -7  -6  13   74.23   16.22   0
   0   7  13   45.22   17.84   0
   0   7 -13   18.37   18.57   0
   0  -7 -13   52.27   19.70   0
   0  -7  13   10.39   18.29   0
   1   7  13   22.64   19.09   0
  -1   7  13   32.54   17.71   0
   1   7  13    6.71   17.88   0
  -1   7 -13    3.94   18.14   0
   1   7 -13   35.53   18.28   0
   1  -7 -13  -43.30   19.99   0
  -1  -7 -13   13.88   19.59   0
   1  -7  13   10.66   18.36   0
  -1  -7  13  -19.26   12.92   0
  -2   7  13  -13.56   17.48   0
   2   7  13   10.30   18.13   0
  -2   7 -13  -12.63   17.92   0
   2   7  13   33.09   18.37   0
   2   7 -13    0.43   18.68   0
   2  -7  13   11.94   18.26   0
   2  -7 -13  -17.50   19.96   0
  -2  -7 -13   48.76   19.10   0
  -2  -7  13   36.89   17.64   0
  -3   7  13   42.21   17.36   0
   3   7  13   25.80   17.88   0
  -3   7  13   96.96   18.56   0
   3   7  13   54.53   18.23   0
  -3   7 -13   48.96   17.73   0
   3   7 -13   62.68   18.20   0
   3  -7  13   58.08   13.19   0
   3  -7 -13   55.05   19.27   0
  -3  -7 -13   65.12   19.25   0
  -3  -7  13   79.50   17.48   0
  -4   7  13   -6.96   16.62   0
   4   7  13   -9.99   17.72   0
   4   7  13  -10.70   17.53   0
  -4   7  13    2.17   17.46   0
  -4   7 -13   -3.45   17.16   0
   4   7 -13  -22.60   17.48   0
   4  -7  13  -20.83   18.32   0
   4  -7 -13  -15.11   18.58   0
  -4  -7 -13   42.83   18.36   0
  -4  -7  13   -1.62   16.65   0
  -5   7  13   26.45   15.85   0
   5   7  13   46.06   16.58   0
  -5   7 -13    8.84   16.51   0
   5   7 -13   -2.84   16.87   0
  -5   7  13   16.36   20.60   0
   5  -7  13    6.47   12.96   0
   5  -7 -13   -4.08   17.88   0
  -5  -7 -13    8.40   18.36   0
   5   7  13   11.22   17.05   0
  -5  -7  13   16.88   16.23   0
  -6   7 -13  -14.71   16.01   0
   6   7  13   44.67   15.46   0
   6   7  13   -2.06   16.35   0
  -6   7  13   14.50   16.27   0
   6   7 -13    8.13   15.90   0
   6  -7  13   30.88   16.36   0
   6  -7 -13   34.45   21.02   0
  -6  -7 -13   -5.99   17.74   0
  -6  -7  13   -2.98   19.14   0
  -6   7  13   -6.67   15.06   0
   0   8  13  -19.30   16.51   0
   0  -8 -13    2.22   17.91   0
   0   8 -13  -27.10   16.92   0
   0  -8  13   -9.01   16.97   0
  -1   8  13  -14.17   16.36   0
   1   8  13    1.42   16.61   0
  -1   8 -13   28.02   16.68   0
   1  -8 -13   30.40   18.20   0
  -1  -8 -13   23.38   17.91   0
   1   8 -13   28.16   16.87   0
   1  -8  13   31.52   16.77   0
  -1  -8  13   22.05   16.87   0
  -2   8  13   -2.74   16.19   0
   2   8  13  -16.35   16.53   0
  -2   8 -13   -4.27   16.87   0
   2  -8 -13    2.78   18.20   0
  -2  -8 -13   -9.36   17.79   0
   2   8 -13  -11.86   17.10   0
   2  -8  13   14.66   16.99   0
  -2  -8  13  -15.31   16.56   0
  -3   8  13  -22.26   15.85   0
   3   8  13    7.30   11.50   0
   3   8  13   -0.05   16.69   0
  -3   8 -13  -27.40   16.11   0
   3  -8 -13    8.02   17.86   0
  -3  -8 -13   10.49   17.30   0
   3   8 -13   11.58   16.68   0
   3  -8  13   26.28   16.85   0
  -3  -8  13  -17.22   16.12   0
  -4   8  13   -7.24   15.22   0
   4   8  13  -31.05   16.26   0
  -4   8 -13  -30.58   15.63   0
   4   8  13   -3.79   16.19   0
   4  -8 -13  -44.45   17.34   0
   4   8 -13   15.55   16.13   0
  -4  -8 -13    7.33   16.86   0
   4  -8  13    5.40   17.10   0
  -4  -8  13    9.59   15.44   0
   0   0  14  548.81   21.32   0
   0   0  14  506.62   22.63   0
   0   0 -14  472.41   22.10   0
   1   0 -14  641.12   21.19   0
   1   0  14  633.12   22.97   0
   1   0  14  688.95   22.31   0
  -1   0  14  638.59   15.65   0
  -1   0  14  646.13   21.82   0
  -1   0 -14  655.41   21.84   0
   2   0  14  967.01   17.14   0
   2   0 -14 1006.43   21.31   0
  -2   0  14  939.85   21.18   0
  -2   0  14  971.85   25.72   0
   2   0  14  993.64   22.28   0
  -2   0 -14 1027.96   21.54   0
  -3   0 -14  169.87   18.47   0
   3   0  14  219.35   19.35   0
  -3   0  14  188.31   18.96   0
   3   0  14  239.33   19.43   0
  -3   0  14  195.24   18.44   0
  -4   0 -14  106.95   17.52   0
   4   0  14  146.35   18.33   0
  -4   0  14  129.47   17.87   0
   4   0  14  109.83   18.15   0
  -4   0  14   89.77   21.48   0
   5   0  14  121.70   17.17   0
  -5   0  14  123.64   17.04   0
   5   0  14   56.55   17.42   0
  -5   0  14  122.85   16.57   0
  -6   0  14  225.38   19.54   0
  -6   0  14  213.75   19.99   0
   6   0  14  180.75   16.69   0
   6   0  14  206.31   16.92   0
  -7   0  14  284.03   23.66   0
  -7   0  14  310.50   23.85   0
   7   0  14  265.15   20.07   0
   7   0  14  234.18   19.72   0
  -8   0  14  282.77   25.84   0
  -8   0  14  262.82   25.65   0
   8   0  14  215.70   18.74   0
   8   0  14  183.57   19.09   0
  -9   0  14   59.39   33.75   0
   9   0  14   89.71   16.79   0
   9   0  14   61.05   16.99   0
   0   1  14   18.23   14.26   0
   0   1 -14   34.08   14.74   0
   0   1  14   -9.92   20.12   0
   0  -1  14   20.24   15.58   0
   0  -1  14   -4.98   19.48   0
  -1  -1  14  441.20   22.57   0
   1   1  14  383.48   21.32   0
  -1   1  14  404.35   20.60   0
   1  -1  14  394.53   22.47   0
  -1   1 -14  363.82   21.25   0
   1   1 -14  415.57   21.12   0
  -1   1  14  405.09   14.88   0
   1   1  14  424.57   21.56   0
   1  -1  14  393.61   21.03   0
  -1  -1  14  394.96   19.88   0
   2   1  14  249.66   20.51   0
  -2   1  14  206.66   19.27   0
   2   1 -14  255.41   19.73   0
  -2   1 -14  214.02   19.72   0
  -2   1  14  228.54   19.13   0
   2   1  14  211.92   20.21   0
   2  -1  14  211.56   20.37   0
  -2  -1  14  234.49   21.01   0
   2  -1  14  206.08   21.08   0
  -2  -1  14  213.19   18.82   0
   3   1 -14   29.49   17.91   0
   3   1  14   29.04   18.48   0
  -3   1 -14   36.79   18.21   0
  -3   1  14    2.37   17.98   0
  -3   1  14   32.26   17.64   0
   3   1  14   35.35   18.68   0
  -3  -1  14    0.19   19.25   0
   3  -1  14   28.64   19.33   0
   3  -1  14   73.73   19.64   0
  -3  -1  14   10.37   17.27   0
  -4  -1  14   42.38   20.82   0
  -4   1 -14   14.66   12.35   0
   4   1  14   52.72   18.19   0
  -4   1  14   21.57   21.34   0
  -4   1  14   36.35   17.26   0
   4   1 -14    0.35   17.38   0
   4   1  14   14.57   17.67   0
  -4  -1  14   28.87   22.52   0
   4  -1  14   -1.87   18.86   0
   4  -1  14   36.44   18.18   0
  -5  -1  14  289.47   20.38   0
   5   1  14  268.90   17.34   0
  -5   1  14  266.13   20.60   0
   5   1  14  221.56   12.79   0
  -5   1  14  267.71   17.30   0
  -5  -1  14  254.28   17.95   0
  -5   1 -14  216.08   17.23   0
   5   1 -14  249.59   17.14   0
   5  -1  14  264.16   18.09   0
   5  -1  14  229.13   17.42   0
  -6   1 -14   65.71   15.70   0
  -6  -1  14   52.77   18.87   0
   6   1  14   39.10   16.13   0
  -6   1  14   77.94   18.80   0
   6   1  14   71.83   16.06   0
  -6  -1  14   54.66   16.23   0
   6  -1  14   34.52   16.82   0
   6  -1  14   48.24   15.85   0
  -6   1  14   58.12   19.09   0
  -7   1  14    9.79   22.58   0
  -7   1  14   25.91   22.10   0
  -7  -1  14   12.43   18.06   0
   7   1  14   57.43   18.78   0
   7   1  14   11.21   18.99   0
  -7  -1  14   14.76   23.03   0
   7  -1  14   12.16   13.87   0
  -7   1 -14   54.85   12.95   0
   7  -1  14   17.07   18.73   0
  -8   1  14   93.12   24.36   0
  -8   1  14   83.56   24.26   0
  -8  -1  14   95.91   24.90   0
   8   1  14   82.91   13.05   0
   8   1  14   68.11   18.04   0
  -8  -1  14   98.16   21.30   0
   8  -1  14   96.38   18.44   0
   8  -1  14   48.24   17.98   0
  -9   1  14   28.15   31.19   0
  -9  -1  14   34.58   28.79   0
   9   1  14   24.64   16.46   0
   9  -1  14   30.94   17.00   0
   9   1  14   31.37   16.35   0
  -9  -1  14   15.31   23.43   0
   9  -1  14   33.02   16.36   0
   0   2 -14  245.34   20.82   0
   0   2  14  228.11   14.17   0
   0   2  14  260.26   21.13   0
   0  -2  14  244.22   18.98   0
  -1  -2  14    3.77   18.08   0
  -1   2 -14   25.63   19.43   0
   1   2 -14  -11.72   20.14   0
  -1   2  14  -13.48   18.31   0
   1   2  14    4.98   18.85   0
   1   2  14   26.67   20.28   0
  -1   2  14  -12.42   19.53   0
   1  -2  14   -6.70   18.59   0
  -2  -2  14   76.06   17.61   0
  -2   2 -14   90.82   18.83   0
   2   2 -14   47.69   19.16   0
  -2   2  14   54.32   17.76   0
   2   2  14   48.93   13.79   0
   2   2  14   87.63   19.37   0
  -2   2  14   50.14   18.90   0
   2  -2  14   38.74   19.08   0
  -3   2  14   58.13   17.97   0
  -3   2 -14   45.03   18.11   0
   3   2 -14   46.86   18.31   0
  -3  -2  14   48.63   17.13   0
  -3   2  14   48.32   17.08   0
   3   2  14   29.08   18.23   0
   3   2  14   46.62   18.38   0
   3  -2  14   76.74   13.58   0
  -4   2  14   -7.35   17.20   0
  -4  -2  14    8.68   16.69   0
  -4   2  14   25.50   16.91   0
   4   2  14   29.24   17.35   0
  -4  -2  14   52.13   18.35   0
   4  -2  14   63.00   17.96   0
   4   2 -14    1.39   17.61   0
   4  -2  14   -4.88   17.67   0
   4   2  14    9.95   17.37   0
  -4   2 -14   13.34   17.65   0
   5   2  14   18.87   16.40   0
  -5   2  14   -1.71   19.78   0
  -5  -2  14  -23.41   15.74   0
  -5   2  14   20.73   15.60   0
   5   2  14   75.90   16.36   0
   5   2 -14    7.92   16.38   0
  -5  -2  14    7.55   17.67   0
   5  -2  14   31.88   17.29   0
  -5   2 -14   41.52   16.51   0
   5  -2  14   -6.26   16.25   0
   6  -2  14   35.01   15.48   0
   6   2  14   26.44   15.77   0
  -6   2  14   13.57   14.89   0
  -6  -2  14    3.64   18.29   0
  -6   2 -14   23.73   15.68   0
  -6   2  14   16.59   19.02   0
   6   2  14  -40.08   15.73   0
  -6  -2  14    1.81   16.45   0
   6  -2  14    9.20   17.01   0
   6   2 -14   10.87   15.56   0
   7  -2  14    3.01   18.45   0
   7   2  14    0.21   18.90   0
  -7   2  14   15.02   21.72   0
   7   2  14    4.19   18.44   0
  -7  -2  14   14.63   21.67   0
  -7  -2  14   10.60   23.14   0
   7  -2  14   11.93   19.78   0
  -7   2  14    9.44   22.35   0
  -7   2 -14   18.95   18.52   0
   7   2 -14   33.54   22.42   0
  -8   2  14    4.92   23.21   0
   8  -2  14  -11.02   16.85   0
  -8   2 -14   -0.39   16.95   0
  -8   2  14  -12.35   23.17   0
   8   2  14    0.62   17.40   0
   8   2  14   19.34   16.95   0
  -8  -2  14   -1.82   24.28   0
   8  -2  14  -29.41   18.06   0
  -8  -2  14    3.12   23.61   0
  -9   2 -14  -34.58   16.13   0
   9  -2  14    0.65   15.95   0
  -9   2  14    0.21   20.63   0
   9   2  14   13.52   16.11   0
   9   2  14   11.43   15.81   0
  -9  -2  14    5.07   23.09   0
   9  -2  14   11.84   16.75   0
  -9   2  14    7.99   24.08   0
  -9  -2  14    0.04   18.73   0
   0  -3  14  283.62   18.00   0
   0   3  14  342.55   20.05   0
   0   3  14  255.17   18.27   0
   0   3 -14  277.54   19.36   0
   1  -3  14   39.86   17.64   0
  -1  -3  14   48.88   17.26   0
  -1   3  14   63.28   19.39   0
   1   3  14   95.63   19.59   0
  -1   3  14   60.59   17.36   0
   1   3  14   42.37   12.71   0
  -1   3 -14   32.31   18.13   0
   1   3 -14   55.33   19.09   0
   2  -3  14  101.74   18.36   0
  -2  -3  14   79.35   17.27   0
  -2   3  14   98.40   16.99   0
  -2   3  14   54.25   18.94   0
   2   3  14   55.80   18.51   0
   2   3  14  105.46   19.11   0
  -2   3 -14   46.99   17.89   0
   2   3 -14   79.30   18.64   0
   3  -3  14    6.99   17.82   0
  -3  -3  14    4.49   16.54   0
  -3   3  14   27.65   16.56   0
   3   3  14   35.61   17.56   0
  -3   3 -14   15.73   17.62   0
   3   3  14    3.96   17.86   0
  -3   3  14    0.58   17.72   0
   3   3 -14   18.07   21.63   0
   4  -3  14  131.06   17.97   0
  -4   3  14  112.56   16.27   0
  -4  -3  14  106.42   16.14   0
  -4   3 -14   60.58   12.38   0
   4   3  14  113.65   17.06   0
   4   3 -14   90.47   17.22   0
   4   3  14  115.56   17.26   0
  -4   3  14  112.06   17.45   0
   5  -3  14   66.31   12.05   0
  -5   3 -14   62.59   16.61   0
  -5   3  14  100.22   19.02   0
   5   3 -14  117.38   16.71   0
  -5  -3  14  124.43   15.57   0
   5   3  14  101.72   16.10   0
   5   3  14  119.60   16.61   0
  -5   3  14   78.39   20.16   0
  -6   3 -14   41.21   17.70   0
   6   3 -14   94.26   17.95   0
  -6   3  14   61.74   20.38   0
   6  -3  14   52.23   13.72   0
  -6   3  14   51.62   21.15   0
   6   3  14   51.34   13.62   0
  -6  -3  14   57.98   14.94   0
   6   3  14   37.94   17.64   0
  -7   3  14    6.54   21.10   0
   7  -3  14    5.80   17.84   0
  -7   3  14   13.80   22.01   0
   7   3  14    8.72   17.78   0
   7   3 -14   -6.07   18.34   0
  -7  -3  14    0.17   21.37   0
  -7  -3  14    7.40   19.64   0
   7  -3  14   17.32   13.58   0
  -7   3 -14   -1.01   12.95   0
   7   3  14    8.01   18.58   0
  -8   3  14   23.60   19.88   0
   8   3 -14   14.99   20.60   0
   8   3  14   14.21   17.02   0
   8  -3  14    3.56   16.58   0
   8   3  14   42.94   16.38   0
  -8   3 -14   28.53   16.94   0
  -8   3  14   37.61   20.16   0
  -8  -3  14   16.80   21.65   0
   8  -3  14   19.79   18.35   0
  -8  -3  14   20.80   19.83   0
   0   4 -14   53.01   17.57   0
   0  -4  14   30.24   16.79   0
   0   4  14   16.76   16.93   0
   0  -4 -14   20.92   13.53   0
   0   4  14   26.09   13.34   0
  -1   4  14  170.58   19.15   0
  -1   4 -14  237.93   17.87   0
   1   4  14  189.54   19.01   0
   1   4 -14  236.63   13.23   0
   1  -4  14  183.31   17.22   0
  -1  -4  14  156.74   17.02   0
  -1   4  14  193.39   16.92   0
   1   4  14  158.66   17.23   0
  -1  -4 -14  209.59   18.61   0
   1  -4 -14  208.21   19.05   0
  -2   4  14  159.89   18.45   0
   2   4 -14  165.42   17.93   0
   2   4  14  166.37   13.21   0
   2  -4  14  132.42   17.28   0
  -2   4  14  178.55   16.34   0
  -2  -4  14  160.30   16.66   0
   2   4  14  158.73   17.32   0
   2  -4 -14  148.38   18.60   0
  -2  -4 -14  171.59   13.07   0
  -2   4 -14  180.33   17.21   0
  -3   4  14   84.62   17.64   0
   3   4  14  111.72   17.45   0
   3  -4  14  106.16   17.93   0
  -3   4  14   73.98   15.99   0
   3   4  14  112.22   17.31   0
  -3  -4  14  111.32   15.96   0
  -3   4 -14  100.37   16.77   0
   3   4 -14   78.33   17.12   0
   4  -4  14   85.30   18.41   0
   4   4  14  134.09   16.87   0
  -4   4  14  114.27   18.91   0
  -4   4  14  125.22   20.69   0
   4   4  14   93.51   16.35   0
  -4  -4  14  123.99   19.00   0
  -4   4 -14   82.29   16.26   0
   4   4 -14  115.09   16.57   0
  -5   4  14  391.82   16.46   0
   5  -4  14  394.41   17.05   0
   5   4  14  312.09   16.49   0
   5   4  14  386.95   17.12   0
  -5   4  14  422.20   17.68   0
  -5  -4  14  370.26   16.39   0
  -5   4 -14  322.35   16.89   0
   5   4 -14  363.02   17.29   0
  -6   4  14   26.14   21.40   0
   6  -4  14   14.55   18.42   0
   6   4  14   51.76   18.07   0
  -6   4 -14    0.49   18.79   0
   6   4  14   26.74   18.75   0
   6   4 -14   11.71   18.84   0
  -6  -4  14   14.71   17.83   0
  -6   4  14  -21.82   18.96   0
  -7   4  14   10.09   17.26   0
  -7   4  14   12.28   16.21   0
  -7   4 -14  -15.70   17.70   0
   7  -4  14   16.27   17.00   0
   7   4 -14   -4.17   21.61   0
   7   4  14   -8.39   17.13   0
   7   4  14   26.50   17.75   0
  -7  -4  14   17.78   20.37   0
  -8   4  14   29.11   19.66   0
   8  -4  14   22.27   16.18   0
   8   4  14    1.04   16.13   0
  -8  -4  14   19.21   21.41   0
   8  -4  14   -3.92   17.06   0
   8   4 -14   14.03   20.58   0
   8   4  14    5.93   16.77   0
  -8  -4  14    5.85   19.47   0
  -8   4 -14   18.08   16.54   0
  -8   4  14    5.15   19.07   0
   0   5 -14   30.60   16.15   0
   0   5  14   22.93   15.51   0
   0   5  14   26.38   17.53   0
   0  -5  14   -0.70   15.66   0
   0  -5 -14   -6.54   17.99   0
  -1   5 -14   29.96   15.92   0
   1   5 -14   12.73   16.47   0
  -1   5  14   -2.56   15.49   0
   1   5  14   23.30   15.83   0
  -1   5  14   78.89   17.15   0
   1   5  14    2.70   17.18   0
   1  -5  14  -17.90   15.73   0
  -1  -5  14   35.63   15.47   0
  -1  -5 -14   55.78   17.85   0
   1  -5 -14   32.32   18.15   0
  -2   5 -14   67.77   15.73   0
   2   5 -14   46.48   16.70   0
  -2   5  14   62.10   15.40   0
  -2   5  14   87.56   17.13   0
   2   5  14   85.35   15.75   0
   2  -5  14   79.03   15.95   0
  -2  -5  14   70.07   18.82   0
   2   5  14   69.92   16.78   0
   2  -5 -14   68.72   18.22   0
  -2  -5 -14   78.26   17.83   0
  -3   5 -14   23.14   15.45   0
   3   5 -14   36.46   15.96   0
  -3   5  14   11.97   14.96   0
   3   5  14   17.18   15.95   0
   3  -5  14   -7.35   11.67   0
  -3   5  14   11.68   16.45   0
  -3  -5  14   -7.14   14.96   0
   3   5  14    8.44   16.31   0
   3  -5 -14   24.05   17.57   0
  -3  -5 -14   21.79   17.28   0
   4   5 -14   31.25   19.10   0
  -4   5  14   35.23   18.07   0
   4   5  14   19.73   19.31   0
   4  -5  14   11.65   21.33   0
  -4  -5  14   16.26   16.78   0
   4  -5 -14   -5.11   20.88   0
  -4  -5 -14    2.93   20.65   0
  -4   5  14    2.40   20.13   0
   4   5  14   13.08   19.88   0
  -4   5 -14    0.68   13.67   0
   5   5  14  -20.53   19.13   0
   5   5 -14   -2.08   18.39   0
  -5   5  14  -20.04   17.49   0
   5   5  14   12.48   18.11   0
   5  -5  14   11.86   19.07   0
  -5  -5  14    9.35   17.55   0
   5  -5 -14   -2.44   19.47   0
  -5   5 -14   43.61   18.14   0
  -5   5  14    8.76   19.15   0
  -6   5  14   24.12   16.58   0
   6   5  14   -9.61   18.11   0
  -6   5  14   36.37   22.05   0
   6   5  14   26.07   17.14   0
   6  -5  14    7.10   17.39   0
  -6   5 -14   -1.21   17.46   0
  -6  -5  14   -1.08   16.81   0
   6   5 -14   11.88   17.60   0
  -7   5  14   29.91   19.57   0
   7   5  14    1.52   16.37   0
   7   5  14    5.05   17.44   0
   7  -5  14   21.23   16.50   0
  -7   5 -14   -4.57   16.98   0
  -7   5  14   10.11   21.37   0
   7   5 -14    4.74   17.07   0
  -7  -5  14   21.00   16.32   0
   0   6  14   58.71   14.78   0
   0   6 -14   51.07   17.44   0
   0   6  14   69.28   18.55   0
   0  -6  14   33.25   17.00   0
   0  -6 -14   59.87   18.80   0
  -1   6  14   43.59   16.79   0
   1   6  14   58.53   16.66   0
  -1   6 -14   23.11   13.54   0
   1   6 -14   57.62   17.41   0
  -1   6  14   41.51   18.18   0
   1  -6  14  -10.66   17.17   0
  -1  -6  14   28.02   13.29   0
   1  -6 -14   16.86   19.11   0
  -1  -6 -14   44.90   20.89   0
   1   6  14   70.55   19.91   0
   2   6  14  106.35   19.46   0
  -2   6  14   86.44   18.47   0
   2   6  14  128.86   18.62   0
  -2   6 -14   52.68   19.01   0
   2   6 -14   88.66   19.89   0
   2  -6  14   97.92   18.96   0
  -2  -6  14  111.29   18.54   0
   2  -6 -14  100.14   21.28   0
  -2  -6 -14   63.90   20.90   0
  -2   6  14  113.04   20.02   0
  -3   6  14  156.49   18.26   0
   3   6  14  151.06   19.58   0
  -3   6 -14  141.51   18.95   0
   3   6  14  130.41   19.20   0
   3   6 -14  167.90   19.55   0
   3  -6  14  193.79   19.41   0
  -3  -6  14  173.39   18.31   0
   3  -6 -14  159.24   21.08   0
  -3  -6 -14  198.42   20.65   0
  -3   6  14  173.30   19.74   0
  -4   6  14   53.86   17.22   0
  -4   6  14  115.59   18.73   0
  -4   6 -14   44.35   17.91   0
   4   6  14   47.86   18.40   0
   4   6 -14   65.72   22.63   0
   4   6  14   67.64   13.34   0
   4  -6  14   71.04   13.78   0
   4  -6 -14  100.46   19.76   0
  -4  -6 -14   58.79   14.35   0
  -4  -6  14   76.08   17.67   0
  -5   6 -14   48.96   16.99   0
  -5   6  14   66.42   16.38   0
   5   6  14   52.15   17.42   0
   5   6 -14   35.68   17.44   0
  -5   6  14   18.88   17.99   0
   5  -6  14   79.63   18.32   0
   5   6  14   50.65   17.87   0
   5  -6 -14   -5.25   23.49   0
  -5  -6 -14   46.05   18.78   0
  -5  -6  14   23.84   16.81   0
  -6   6  14   22.75   15.70   0
   6   6 -14   17.66   16.51   0
   6   6  14    0.52   16.26   0
   6  -6  14    3.67   16.94   0
  -6   6  14   35.95   17.31   0
   6  -6 -14   25.28   18.28   0
  -6  -6 -14   37.10   17.86   0
  -6  -6  14    8.83   16.05   0
  -6   6 -14   26.23   16.41   0
   6   6  14   23.58   17.25   0
   0   7  14   15.71   17.16   0
   0  -7  14    2.82   12.70   0
   0   7 -14    3.62   17.80   0
   0  -7 -14   37.88   13.53   0
   0   7  14   27.04   18.72   0
  -1   7  14   15.76   17.02   0
   1   7  14    2.70   17.25   0
  -1   7  14   14.08   18.92   0
  -1   7 -14   29.68   17.67   0
   1   7 -14    5.54   12.95   0
   1  -7  14   39.74   17.64   0
   1  -7 -14   37.72   19.36   0
  -1  -7 -14   22.42   19.24   0
  -1  -7  14    7.11   17.33   0
   1   7  14   48.48   18.18   0
  -2   7  14   39.81   16.60   0
   2   7  14   42.46   17.13   0
   2   7  14   30.70   17.91   0
  -2   7 -14   26.15   17.16   0
   2   7 -14   34.54   18.20   0
   2  -7  14   31.01   17.44   0
   2  -7 -14   34.42   19.17   0
  -2  -7 -14   15.52   18.94   0
  -2  -7  14   35.11   17.13   0
  -2   7  14   40.68   18.17   0
  -3   7  14  113.38   16.44   0
   3   7  14   67.26   17.27   0
  -3   7 -14   51.24   12.40   0
   3   7 -14   86.69   17.55   0
   3   7  14   23.59   17.74   0
   3  -7  14  114.51   17.73   0
   3  -7 -14   72.58   19.25   0
  -3  -7 -14   44.10   18.78   0
  -3   7  14  111.73   18.04   0
  -3  -7  14  105.07   17.02   0
   4   7  14  -16.04   17.14   0
  -4   7  14   10.94   15.77   0
  -4   7  14  -10.17   17.19   0
   4   7  14  -25.96   17.02   0
  -4   7 -14   -5.85   16.57   0
   4   7 -14   26.06   17.11   0
   4  -7  14   30.97   12.51   0
   4  -7 -14  -14.55   18.32   0
  -4  -7 -14   21.36   18.11   0
  -4  -7  14   16.10   16.17   0
  -5   7  14   10.32   15.56   0
  -5   7 -14    2.96   16.08   0
   5   7  14   12.33   16.12   0
   5   7  14   19.68   11.85   0
   5   7 -14   23.39   16.12   0
   5  -7  14   18.46   12.11   0
  -5   7  14   30.35   16.68   0
   5  -7 -14   30.79   17.68   0
  -5  -7 -14   -5.21   18.03   0
  -5  -7  14    3.90   15.69   0
   0   8  14  -20.74   17.40   0
   0   8  14   35.13   15.84   0
   0   8 -14  -19.03   16.45   0
   0  -8 -14   -2.05   12.40   0
   0  -8  14    6.67   16.44   0
  -1   8  14   13.74   15.79   0
   1   8  14    5.02   15.79   0
  -1   8 -14    4.06   16.33   0
   1   8  14   25.73   17.00   0
   1   8 -14   38.59   16.32   0
   1  -8 -14  -12.91   17.72   0
  -1  -8 -14   -2.07   17.41   0
   1  -8  14  -13.71   16.33   0
  -1  -8  14   16.64   15.87   0
  -1   8  14  -22.50   17.62   0
  -2   8  14   56.54   15.40   0
   2   8  14  -24.05   15.85   0
   2   8  14   30.16   16.56   0
  -2   8 -14   -3.34   16.23   0
   2   8 -14   31.92   16.62   0
  -2   8  14   35.23   17.21   0
   2  -8 -14  -30.79   17.71   0
  -2  -8 -14   60.70   17.30   0
   2  -8  14   82.61   16.30   0
  -2  -8  14    5.82   15.82   0
   0   0 -15   -3.67   18.80   0
   0   0  15  -14.43   18.12   0
   0   0  15   -8.48   18.84   0
  -1   0 -15  -18.09   18.82   0
   1   0  15    4.95   18.99   0
  -1   0  15   -8.70   17.76   0
  -1   0  15   -5.20   18.50   0
   1   0  15    2.91   19.68   0
   1   0 -15  -11.96   12.86   0
  -2   0 -15    3.39   17.79   0
   2   0  15   -7.22   18.64   0
  -2   0  15    2.47   17.33   0
  -2   0  15   -8.14   18.03   0
   2   0  15  -21.42   18.50   0
  -3   0 -15   17.53   17.46   0
   3   0  15  -43.01   18.39   0
  -3   0  15   17.19   17.49   0
   3   0  15   30.54   18.07   0
  -3   0  15   18.14   17.04   0
  -4   0 -15    1.27   16.49   0
   4   0  15  -22.01   16.96   0
  -4   0  15    9.99   16.58   0
   4   0  15   15.88   16.99   0
  -4   0  15   -8.61   19.82   0
  -5   0  15    0.78   19.27   0
   5   0  15  -12.15   16.02   0
   5   0  15  -14.06   16.23   0
  -5   0  15    0.14   15.38   0
  -6   0  15   -7.67   18.00   0
  -6   0  15    9.39   16.89   0
   6   0  15   19.48   10.48   0
   6   0  15  -20.61   15.69   0
  -7   0  15    0.52   17.49   0
  -7   0  15   10.43   21.36   0
   7   0  15   48.73   18.37   0
   7   0  15   22.35   17.97   0
  -8   0  15    2.70   20.04   0
  -8   0  15   -2.66   19.00   0
   8   0  15   -7.28   17.09   0
   8   0  15   20.13   16.88   0
   0   1  15  110.24   18.71   0
   0   1 -15  105.76   19.70   0
   0   1  15  100.06   18.57   0
   0  -1  15  102.29   20.68   0
   0  -1  15  128.04   18.16   0
   1   1 -15  173.50   19.01   0
   1   1  15  174.95   19.48   0
  -1   1  15  166.76   18.55   0
  -1   1 -15  157.48   19.19   0
  -1   1  15  160.75   18.15   0
   1   1  15  167.47   19.13   0
  -1  -1  15  175.08   19.68   0
   1  -1  15  171.78   20.48   0
   1  -1  15  177.22   18.94   0
  -1  -1  15  187.01   17.96   0
   2   1 -15  280.96   18.70   0
  -2   1 -15  283.30   18.87   0
   2   1  15  386.29   20.00   0
  -2   1  15  330.03   18.63   0
  -2   1  15  320.24   18.31   0
   2   1  15  258.54   19.26   0
  -2  -1  15  300.75   19.57   0
   2  -1  15  286.86   20.02   0
   2  -1  15  360.39   19.81   0
  -2  -1  15  300.73   18.11   0
   3   1  15   68.35   17.81   0
  -3   1  15   76.72   17.10   0
  -3   1  15   98.30   17.20   0
   3   1 -15   67.43   17.42   0
   3   1  15   79.40   17.83   0
  -3  -1  15   85.04   18.39   0
   3  -1  15   76.73   18.66   0
   3  -1  15   43.89   18.71   0
  -3  -1  15   63.50   16.93   0
  -3   1 -15   40.88   17.57   0
  -4  -1  15   87.91   16.08   0
   4   1  15   88.36   12.14   0
  -4   1  15  101.46   16.49   0
  -4   1  15   80.22   16.64   0
   4   1  15   45.35   17.01   0
  -4  -1  15   58.44   17.65   0
   4  -1  15   98.01   17.75   0
  -4   1 -15   86.81   16.76   0
   4  -1  15   81.99   12.37   0
   4   1 -15   96.09   16.42   0
  -5  -1  15   98.85   19.01   0
  -5   1 -15   87.15   11.56   0
   5   1  15  107.41   16.34   0
  -5   1  15  135.97   15.79   0
   5   1  15   72.37   16.25   0
  -5  -1  15  122.27   16.45   0
  -5   1  15  138.99   16.05   0
   5  -1  15   86.14   12.16   0
   5  -1  15  103.77   11.63   0
  -6  -1  15  154.97   21.40   0
   6   1  15  128.36   17.54   0
  -6   1  15  139.31   18.99   0
   6   1  15   65.75   19.80   0
  -6  -1  15  132.00   23.87   0
  -6   1 -15  136.68   17.39   0
   6  -1  15  152.40   18.23   0
   6  -1  15  134.19   19.30   0
  -6   1  15  148.66   21.97   0
  -7   1  15   73.17   21.60   0
  -7   1 -15    8.52   18.02   0
  -7   1  15   98.38   21.50   0
  -7  -1  15   68.85   17.61   0
   7   1  15   71.81   18.33   0
   7   1  15   -0.86   18.38   0
  -7  -1  15   63.16   22.31   0
   7  -1  15   54.41   18.52   0
   7  -1  15   30.85   18.10   0
  -8   1  15   44.44   19.22   0
  -8   1  15   63.19   19.93   0
  -8  -1  15   52.37   20.45   0
   8   1  15   22.72   16.78   0
   8   1  15   71.33   17.14   0
  -8  -1  15   67.04   19.42   0
   8  -1  15   44.50   17.29   0
   8  -1  15   63.56   16.93   0
   0   2 -15  559.35   20.34   0
   0   2  15  524.71   18.65   0
   0   2  15  519.97   20.41   0
   0  -2  15  517.02   18.76   0
  -1  -2  15   71.52   17.53   0
  -1   2 -15   50.32   18.79   0
   1   2 -15   77.66   19.30   0
  -1   2  15   47.30   17.66   0
   1   2  15   68.94   18.10   0
   1  -2  15  104.30   12.71   0
  -1   2  15  102.36   18.58   0
   1   2  15  110.93   19.08   0
   2   2 -15   71.23   18.25   0
  -2  -2  15   71.41   16.97   0
  -2   2  15  104.13   17.68   0
  -2   2  15   75.12   17.16   0
   2   2  15   66.92   18.70   0
  -2  -2  15   97.77   18.48   0
   2  -2  15   83.16   18.63   0
   2  -2  15   94.56   18.40   0
   2   2  15   49.52   18.68   0
  -2   2 -15   86.27   18.14   0
  -3   2  15  103.92   17.24   0
  -3  -2  15  104.64   16.63   0
  -3   2  15  111.94   16.41   0
   3  -2  15   45.83   18.15   0
   3   2  15   79.67   17.52   0
  -3  -2  15  110.44   18.01   0
  -3   2 -15   93.10   17.44   0
   3   2 -15  137.52   17.62   0
   3  -2  15  101.86   18.12   0
   3   2  15  128.50   12.61   0
   4   2  15   23.59   11.68   0
  -4  -2  15   18.91   15.53   0
  -4   2  15   28.87   16.13   0
  -4   2  15   16.39   15.57   0
   4   2  15   -2.94   16.38   0
   4   2 -15   25.32   16.51   0
  -4  -2  15   16.02   17.21   0
   4  -2  15    3.46   17.20   0
  -4   2 -15   38.57   16.43   0
   4  -2  15   57.77   16.71   0
   5   2  15  138.43   16.15   0
   5   2 -15  128.37   16.27   0
  -5  -2  15  126.42   15.58   0
  -5   2  15  152.12   16.08   0
  -5   2  15  139.64   18.90   0
  -5   2 -15   86.93   16.31   0
   5   2  15  100.74   16.11   0
  -5  -2  15  137.18   17.35   0
   5  -2  15  111.92   17.35   0
   5  -2  15  115.79   16.26   0
   6  -2  15   93.12   19.03   0
  -6   2 -15  106.10   18.93   0
   6   2  15  125.81   19.07   0
   6   2 -15   87.63   19.13   0
  -6   2  15  103.11   18.48   0
  -6  -2  15   95.90   22.45   0
   6   2  15  113.83   19.00   0
  -6   2  15   81.71   23.27   0
  -6  -2  15  128.84   24.37   0
   6  -2  15  115.77   20.35   0
   7  -2  15   52.17   17.50   0
  -7   2  15   48.84   20.95   0
   7   2  15   33.18   17.86   0
   7   2  15   48.07   17.57   0
  -7  -2  15   62.12   17.10   0
  -7  -2  15   70.80   22.30   0
  -7   2 -15   79.48   17.74   0
   7  -2  15   34.14   18.91   0
  -7   2  15   51.36   21.65   0
  -8   2  15   -7.49   18.71   0
   8  -2  15   18.72   16.58   0
  -8   2  15   24.53   22.41   0
   8   2  15   31.66   16.78   0
   8   2  15  -17.78   16.30   0
  -8  -2  15   24.72   20.22   0
  -8   2 -15   73.66   16.25   0
   8  -2  15   36.67   17.21   0
  -8  -2  15    3.45   19.74   0
   0  -3  15   23.46   16.61   0
   0   3  15   56.21   16.89   0
   0   3 -15   -5.67   18.14   0
   0   3  15   73.53   18.42   0
   1  -3  15   12.44   16.72   0
  -1  -3  15   47.21   16.27   0
  -1   3  15   22.43   16.46   0
   1   3  15   18.47   12.07   0
  -1   3 -15   75.19   17.44   0
   1   3 -15   26.09   18.17   0
  -1   3  15   34.32   17.94   0
   1   3  15   39.55   18.58   0
   2  -3  15  132.73   17.38   0
  -2  -3  15  108.20   16.55   0
  -2   3  15  106.62   16.28   0
  -2   3 -15  108.59   17.39   0
   2   3  15   94.06   17.45   0
   2   3 -15  102.69   17.96   0
   2   3  15  124.53   18.09   0
  -2   3  15  136.13   17.76   0
   3  -3  15    8.66   17.03   0
  -3  -3  15   -5.97   15.60   0
  -3   3 -15  -14.10   16.45   0
  -3   3  15   17.19   15.55   0
   3   3  15  -16.53   16.83   0
   3   3 -15    3.19   16.65   0
   3   3  15   -5.89   16.75   0
  -3   3  15   20.36   16.53   0
   4  -3  15  -34.13   16.84   0
  -4   3 -15   17.85   16.07   0
   4   3 -15   10.01   16.17   0
  -4   3  15  -10.16   15.27   0
  -4  -3  15   10.52   15.15   0
   4   3  15   34.73   15.68   0
   4   3  15   -6.92   16.36   0
  -4   3  15  -15.93   16.06   0
  -5   3  15  150.06   18.08   0
  -5   3 -15  137.00   18.17   0
   5  -3  15  183.78   19.76   0
   5   3 -15  174.31   23.18   0
  -5   3  15  155.88   21.40   0
  -5  -3  15  148.31   17.06   0
   5   3  15  141.91   17.51   0
   5   3  15  157.51   19.90   0
   6  -3  15   23.47   12.95   0
  -6   3  15   37.53   18.23   0
  -6   3  15   35.65   17.49   0
   6   3  15   62.97   18.07   0
  -6  -3  15   22.29   17.38   0
  -6  -3  15   25.28   19.32   0
   6  -3  15    9.57   19.30   0
   6   3 -15   11.29   18.63   0
  -6   3 -15   30.64   18.43   0
   6   3  15   47.34   18.46   0
   7   3  15   32.10   17.64   0
   7   3 -15    7.32   21.46   0
   7  -3  15   37.94   17.04   0
  -7   3  15   46.87   16.58   0
   7   3  15   54.15   16.88   0
  -7   3  15   34.04   17.53   0
  -7   3 -15    3.90   17.70   0
  -7  -3  15   60.43   16.79   0
  -7  -3  15   47.80   22.79   0
   7  -3  15   46.43   18.49   0
  -8   3  15   -1.10   18.77   0
  -8   3 -15   -8.17   16.17   0
   8   3  15   10.88   16.41   0
   8  -3  15    1.05   16.10   0
   8   3  15   -6.41   15.77   0
  -8  -3  15   -0.01   20.14   0
   8  -3  15  -10.20   17.43   0
  -8   3  15    6.02   18.38   0
  -8  -3  15   17.96   19.26   0
   8   3 -15   -1.38   19.71   0
   0   4  15  317.50   13.72   0
   0  -4  15  317.02   16.52   0
   0   4  15  266.26   12.45   0
   0   4 -15  244.92   17.50   0
  -1   4  15   37.30   17.41   0
   1   4  15   36.02   17.62   0
   1  -4  15   23.56   15.76   0
  -1  -4  15    2.41   15.50   0
  -1   4  15  -25.58   15.70   0
   1   4  15   24.49   11.32   0
  -1   4 -15   -2.41   16.30   0
   1   4 -15   35.18   11.97   0
  -2   4  15   28.19   17.06   0
   2  -4  15   84.90   16.08   0
   2   4  15   55.22   17.21   0
  -2   4  15   28.77   15.43   0
  -2  -4  15   55.35   15.32   0
   2   4  15    8.62   16.12   0
  -2   4 -15   30.90   16.13   0
   2   4 -15   48.77   16.63   0
   3  -4  15   21.89   12.23   0
  -3   4  15   41.16   15.15   0
   3   4  15   35.98   16.64   0
  -3   4  15   46.82   16.53   0
   3   4  15   39.26   16.47   0
  -3  -4  15   57.03   15.15   0
  -3   4 -15   32.10   16.03   0
   3   4 -15   54.66   16.28   0
   4  -4  15  113.22   15.64   0
  -4   4  15  106.60   21.16   0
   4   4  15   43.28   17.69   0
   4   4  15   73.73   14.63   0
  -4  -4  15   94.99   16.87   0
  -4   4  15  109.83   23.00   0
  -4   4 -15   38.33   17.74   0
   4   4 -15   84.21   19.97   0
  -5   4  15  105.27   17.78   0
   5  -4  15   90.34   19.11   0
   5   4  15  111.08   18.48   0
  -5   4 -15   59.03   19.15   0
   5   4  15   62.92   19.46   0
  -5  -4  15  111.58   17.91   0
   5   4 -15   97.46   18.96   0
  -5   4  15  109.81   19.30   0
  -6   4  15   16.82   16.51   0
   6  -4  15  -12.26   17.45   0
  -6   4 -15   12.11   17.81   0
   6   4  15   27.79   17.21   0
   6   4 -15   12.58   17.99   0
  -6  -4  15    0.18   20.61   0
   6   4  15   38.32   17.75   0
  -6   4  15    3.01   17.73   0
  -7   4 -15   18.58   17.11   0
  -7   4  15   15.72   15.71   0
   7   4 -15   38.64   17.14   0
  -7   4  15   27.86   16.66   0
   7  -4  15   58.68   16.45   0
   7   4  15   -3.18   16.45   0
  -7  -4  15   13.37   16.53   0
   7   4  15    0.97   17.25   0
   0   5 -15  108.43   16.07   0
   0   5  15  104.71   15.48   0
   0  -5  15  132.38   15.15   0
   0  -5 -15  120.02   17.94   0
   0   5  15   93.22   17.39   0
  -1   5 -15   47.95   15.65   0
   1   5 -15   65.02   16.09   0
  -1   5  15   50.62   15.06   0
   1   5  15   83.33   15.74   0
   1  -5  15   39.49   15.49   0
  -1  -5  15   27.68   15.04   0
  -1  -5 -15   59.39   17.14   0
   1  -5 -15   27.73   17.34   0
  -1   5  15   54.36   17.01   0
   1   5  15   83.20   16.93   0
  -2   5 -15   32.19   17.52   0
   2   5 -15   86.80   18.12   0
  -2   5  15   80.41   16.85   0
   2   5  15  104.66   17.47   0
   2  -5  15   61.35   17.72   0
  -2  -5  15   92.00   16.79   0
  -2  -5 -15  137.94   19.01   0
   2  -5 -15   61.18   21.40   0
  -2   5  15   58.13   20.71   0
   2   5  15   68.61   18.62   0
   3   5  15  235.88   20.18   0
   3   5 -15  208.64   20.13   0
  -3   5  15  219.73   18.78   0
   3   5  15  238.06   20.17   0
   3  -5  15  256.20   20.30   0
  -3  -5  15  241.51   18.59   0
  -3  -5 -15  198.14   20.71   0
   3  -5 -15  248.51   20.83   0
  -3   5 -15  240.48   19.41   0
  -3   5  15  298.72   20.37   0
   4   5 -15  151.94   19.24   0
  -4   5  15  145.80   19.65   0
   4   5  15  166.41   19.53   0
  -4   5  15  135.88   17.84   0
   4   5  15  180.45   18.79   0
   4  -5  15  129.06   20.21   0
  -4  -5  15  144.46   18.09   0
  -4   5 -15   99.04   18.47   0
  -5   5  15   34.30   20.21   0
   5   5  15   60.43   18.13   0
  -5   5  15   16.32   18.33   0
   5   5  15   52.18   17.31   0
   5  -5  15   36.92   18.21   0
  -5  -5  15   27.32   17.03   0
  -5   5 -15   21.26   17.67   0
   5   5 -15   21.46   17.61   0
  -6   5  15   39.55   16.00   0
   6   5  15  -35.95   16.74   0
   6  -5  15   26.83   16.90   0
   6   5  15   41.19   17.55   0
  -6   5  15   30.91   17.50   0
  -6   5 -15   19.50   17.08   0
  -6  -5  15   30.51   19.95   0
   6   5 -15   34.96   17.22   0
   0   6  15   32.37   19.65   0
   0   6 -15  -23.09   18.37   0
   0   6  15   55.09   17.49   0
   0  -6  15   -3.32   17.72   0
   0  -6 -15   18.40   14.40   0
  -1   6  15    6.05   19.66   0
  -1   6 -15   10.50   12.82   0
  -1   6  15   -3.00   17.56   0
   1   6  15   10.05   12.72   0
   1   6 -15  -18.90   18.67   0
   1   6  15   19.40   19.46   0
   1  -6  15   32.79   12.55   0
  -1  -6  15   30.25   17.51   0
   1  -6 -15   23.06   20.42   0
  -1  -6 -15   -2.98   20.01   0
  -2   6 -15   24.28   17.81   0
  -2   6  15   47.10   17.48   0
   2   6 -15   62.82   13.46   0
   2   6  15   64.16   17.93   0
  -2   6  15   66.06   19.25   0
   2  -6  15   63.65   18.02   0
   2   6  15   69.34   19.03   0
  -2  -6  15   73.01   17.56   0
   2  -6 -15  164.13   21.65   0
  -2  -6 -15   38.90   20.22   0
  -3   6 -15   26.83   17.47   0
  -3   6  15   27.98   16.89   0
   3   6 -15   62.24   17.97   0
   3   6  15   80.72   18.15   0
   3  -6  15   57.38   18.38   0
  -3   6  15   32.36   18.63   0
  -3  -6  15   48.98   17.17   0
   3   6  15   31.68   18.38   0
   3  -6 -15   70.41   19.77   0
  -3  -6 -15   65.69   19.07   0
  -4   6 -15   -6.86   16.87   0
  -4   6  15    3.12   15.92   0
   4   6 -15   36.71   17.10   0
   4   6  15  -15.26   17.63   0
   4  -6  15   34.02   18.22   0
  -4   6  15   38.53   17.88   0
  -4  -6  15    2.69   16.70   0
   4  -6 -15   29.68   18.67   0
  -4  -6 -15  -24.52   18.76   0
   4   6  15   33.70   17.58   0
   5   6  15  -10.88   17.27   0
  -5   6  15    1.82   15.69   0
   5   6 -15   16.47   20.15   0
   5   6  15  -13.54   16.63   0
   5  -6  15  -34.07   17.92   0
   5  -6 -15   12.08   17.84   0
  -5  -6 -15   42.13   17.55   0
  -5  -6  15   26.51   16.30   0
  -5   6  15   13.44   17.31   0
  -5   6 -15   -4.02   16.55   0
   0   7  15  -18.66   16.31   0
   0   7 -15    3.19   17.07   0
   0  -7  15    9.52   16.64   0
   0  -7 -15    8.17   18.46   0
   0   7  15  -39.37   18.14   0
  -1   7  15   26.22   16.30   0
   1   7  15   -3.72   16.46   0
  -1   7 -15   37.37   16.83   0
   1   7 -15    3.85   17.06   0
   1  -7  15   10.32   16.94   0
  -1  -7  15   64.07   16.54   0
  -1  -7 -15   20.98   18.33   0
   1  -7 -15   -2.41   19.09   0
  -1   7  15   -5.76   18.04   0
   1   7  15    5.96   17.78   0
   2   7  15   58.53   17.45   0
  -2   7  15   13.43   16.13   0
   2   7  15   -7.79   11.78   0
  -2   7 -15  -25.85   16.93   0
   2   7 -15   15.70   17.43   0
   2  -7  15   15.51   11.91   0
   2  -7 -15    9.40   18.81   0
  -2  -7 -15  -21.56   18.43   0
  -2  -7  15    7.18   16.55   0
  -2   7  15   97.03   17.73   0
  -3   7  15   16.60   15.62   0
   3   7  15   -6.83   17.15   0
   3   7  15   41.58   16.52   0
  -3   7 -15   23.97   16.40   0
   3   7 -15   30.11   16.81   0
   3  -7  15    2.25   17.07   0
   3  -7 -15   43.03   18.15   0
  -3  -7 -15   11.16   18.06   0
  -3  -7  15    2.13   16.09   0
  -3   7  15    3.78   17.21   0
   0   0  16  125.53   17.48   0
   0   0  16  113.56   18.22   0
   0   0 -16   54.49   18.25   0
   1   0  16  180.51   18.31   0
  -1   0  16  174.86   17.10   0
  -1   0  16  104.18   17.91   0
   1   0  16  105.44   18.80   0
  -1   0 -16   97.96   18.42   0
  -2   0 -16    3.55   17.21   0
   2   0  16   30.99   17.75   0
  -2   0  16   -3.48   17.23   0
   2   0  16   11.92   17.47   0
  -2   0  16   -1.40   16.77   0
  -3   0 -16    0.97   11.53   0
   3   0  16   -5.49   12.18   0
  -3   0  16   -7.43   16.60   0
   3   0  16    5.93   11.94   0
  -3   0  16   20.51   15.99   0
   4   0  16   54.20   16.41   0
  -4   0  16   57.96   16.00   0
   4   0  16   61.59   11.86   0
  -4   0  16   65.18   19.03   0
  -5   0  16   88.63   22.14   0
   5   0  16   81.12   18.02   0
   5   0  16  119.55   17.85   0
  -5   0  16  126.09   19.94   0
  -6   0  16    3.24   17.67   0
  -6   0  16   -4.95   22.01   0
   6   0  16   34.47   18.88   0
   6   0  16   26.02   12.80   0
  -7   0  16   81.68   20.80   0
  -7   0  16   89.52   21.02   0
   7   0  16   44.48   17.70   0
   7   0  16   51.08   17.46   0
  -8   0  16   29.03   19.51   0
  -8   0  16   41.11   17.73   0
   8   0  16  -30.75   16.56   0
   8   0  16   47.55   16.28   0
   0   1  16  752.40   19.56   0
   0   1  16  693.84   19.15   0
   0  -1  16  745.61   20.87   0
   0  -1  16  781.42   18.93   0
   0   1 -16  747.07   20.58   0
   1   1  16   30.39   18.12   0
  -1   1  16  -10.44   17.38   0
  -1   1  16    5.99   17.18   0
   1   1  16   25.20   17.63   0
  -1  -1  16   22.95   18.31   0
   1  -1  16    8.90   18.55   0
   1   1 -16  -15.29   17.71   0
   1  -1  16   10.17   17.35   0
  -1  -1  16  -28.03   16.83   0
  -1   1 -16    4.57   17.72   0
   2   1  16   17.84   18.11   0
  -2   1  16   10.25   16.62   0
   2   1 -16    6.92   16.96   0
  -2   1  16   31.16   16.49   0
   2   1  16   18.28   17.46   0
  -2  -1  16   38.02   17.62   0
   2  -1  16   54.20   12.88   0
  -2   1 -16   62.10   16.84   0
   2  -1  16   35.11   17.77   0
  -2  -1  16   47.52   16.32   0
   3   1  16   84.14   17.00   0
  -3   1  16   68.45   16.12   0
  -3   1  16   93.68   15.96   0
   3   1  16   65.64   16.63   0
  -3  -1  16   67.17   16.94   0
   3  -1  16   95.22   17.35   0
  -3   1 -16   73.32   16.31   0
   3  -1  16   70.14   17.75   0
   3   1 -16   34.03   16.14   0
  -3  -1  16   74.05   15.76   0
  -4  -1  16   98.62   15.55   0
  -4   1 -16   65.12   11.40   0
   4   1  16   89.94   16.40   0
  -4   1  16   95.04   15.81   0
   4   1  16   62.79   16.24   0
  -4   1  16   81.92   15.86   0
   4   1 -16   76.94   15.87   0
  -4  -1  16   99.36   16.29   0
   4  -1  16   69.03   16.97   0
   4  -1  16   63.49   16.61   0
  -5  -1  16   46.72   18.33   0
   5   1  16   48.92   19.62   0
  -5   1  16   49.82   18.51   0
   5   1  16   23.21   19.37   0
  -5  -1  16   46.39   23.61   0
   5  -1  16   36.94   19.97   0
  -5   1 -16   37.34   18.82   0
  -5   1  16   40.66   23.09   0
   5  -1  16   33.59   19.74   0
  -6   1 -16   10.69   17.89   0
  -6  -1  16   65.14   17.61   0
  -6   1  16   64.32   17.89   0
   6   1  16   71.06   18.52   0
   6   1  16   44.88   18.58   0
  -6  -1  16   69.82   18.22   0
   6  -1  16   14.70   18.94   0
   6  -1  16   56.38   18.41   0
  -6   1  16   49.97   21.92   0
  -7   1  16   77.87   17.18   0
  -7   1  16   96.11   20.63   0
  -7  -1  16   84.04   20.60   0
  -7  -1  16   82.38   21.15   0
   7   1  16  104.07   17.30   0
   7   1  16   73.57   17.56   0
   7  -1  16   56.38   17.91   0
   7  -1  16   77.12   17.22   0
  -8   1  16   19.23   17.46   0
  -8   1  16    0.55   21.81   0
  -8  -1  16   16.20   19.20   0
   8   1  16    1.17   16.13   0
  -8  -1  16   11.10   17.41   0
   8   1  16   26.52   16.00   0
   8  -1  16   -8.08   16.51   0
   8  -1  16   11.88   15.82   0
   0   2  16   28.13   17.63   0
   0   2  16   21.28   16.69   0
   0  -2  16   49.41   18.61   0
   0   2 -16   58.09   18.01   0
   0  -2  16    9.71   16.40   0
  -1  -2  16   26.74   16.09   0
   1   2  16   15.07   17.43   0
  -1   2  16   31.38   16.76   0
  -1   2  16   -0.65   16.43   0
   1   2  16   45.04   16.84   0
  -1  -2  16    2.97   18.04   0
   1  -2  16   13.17   18.18   0
  -1   2 -16   62.97   17.37   0
   1   2 -16   29.52   17.73   0
   1  -2  16   31.00   16.52   0
   2   2  16    2.34   17.30   0
  -2  -2  16   -3.52   15.51   0
  -2   2  16   -5.55   16.39   0
  -2   2  16   10.08   15.91   0
   2   2  16   15.72   12.13   0
  -2  -2  16    7.11   17.52   0
   2  -2  16   13.93   17.40   0
  -2   2 -16    8.97   16.61   0
   2   2 -16   10.51   16.89   0
   2  -2  16    9.18   12.17   0
   3   2  16  107.09   12.21   0
  -3  -2  16  111.87   15.70   0
  -3   2  16  156.57   16.33   0
  -3   2  16  120.17   15.81   0
   3   2  16   66.86   16.61   0
   3   2 -16   92.64   20.44   0
  -3   2 -16  115.35   16.55   0
  -3  -2  16  112.44   17.85   0
   3  -2  16  119.46   17.36   0
   3  -2  16  104.81   12.39   0
   4   2  16   28.95   11.32   0
   4   2 -16   46.70   15.86   0
  -4  -2  16   53.06   14.97   0
  -4   2  16   65.91   15.49   0
  -4   2  16   53.43   15.14   0
  -4   2 -16   -0.60   15.75   0
   4   2  16   20.22   15.87   0
  -4  -2  16   22.85   16.86   0
   4  -2  16   34.33   16.99   0
   4  -2  16   46.74   16.22   0
   5   2  16   72.97   19.28   0
  -5   2 -16   45.07   13.73   0
  -5  -2  16   77.58   18.25   0
  -5   2  16   71.88   18.28   0
  -5   2  16   71.64   18.77   0
   5   2  16   72.65   19.09   0
   5   2 -16   52.31   23.04   0
  -5  -2  16   77.56   24.32   0
   5  -2  16   72.00   14.37   0
   5  -2  16   69.55   13.73   0
   6  -2  16  -23.77   12.63   0
   6   2  16   30.62   17.88   0
  -6   2  16   17.70   20.78   0
  -6  -2  16    2.23   17.19   0
   6   2 -16   -4.24   17.60   0
   6   2  16   17.37   17.69   0
  -6   2  16   -5.48   21.51   0
  -6  -2  16  -10.31   22.36   0
   6  -2  16   18.34   19.21   0
  -6   2 -16    7.42   17.75   0
   7  -2  16    9.03   16.89   0
  -7   2 -16   32.62   16.71   0
  -7   2  16   22.18   19.96   0
   7   2  16   12.69   17.12   0
   7   2  16   29.26   16.57   0
  -7  -2  16   17.99   20.11   0
  -7  -2  16   29.08   21.25   0
   7  -2  16   29.43   17.62   0
  -7   2  16   24.99   20.59   0
   0  -3  16   27.03   15.62   0
   0   3 -16   74.26   17.22   0
   0   3  16   55.07   11.50   0
   0   3  16   66.86   17.44   0
   1  -3  16   68.90   15.95   0
  -1  -3  16   55.78   15.49   0
  -1   3 -16   51.36   12.04   0
   1   3 -16   68.25   17.55   0
  -1   3  16   64.70   15.66   0
   1   3  16   42.16   16.04   0
   1   3  16   69.05   17.68   0
  -1   3  16   58.75   17.02   0
   2  -3  16   73.26   16.59   0
  -2  -3  16   78.17   15.55   0
  -2   3 -16   62.59   16.51   0
   2   3 -16   90.65   17.15   0
  -2   3  16   82.15   15.53   0
   2   3  16   55.65   16.89   0
   2   3  16   68.69   12.31   0
  -2   3  16  104.71   16.37   0
   3  -3  16   83.92   16.51   0
  -3   3 -16   85.24   16.49   0
   3   3 -16   84.04   16.57   0
  -3  -3  16   94.86   15.17   0
  -3   3  16   93.37   15.36   0
   3   3  16   90.46   16.23   0
   3   3  16  105.88   16.67   0
  -3   3  16  116.97   16.14   0
  -4   3  16   71.35   19.11   0
  -4   3 -16    6.15   19.47   0
   4   3 -16   37.80   19.91   0
   4  -3  16   32.86   20.21   0
  -4  -3  16   39.26   18.45   0
  -4   3  16   20.38   18.55   0
   4   3  16   43.18   19.12   0
   4   3  16   26.79   19.76   0
   5  -3  16   70.49   18.33   0
  -5   3  16   47.18   22.41   0
[truncated: 43,145 more chars]
