# Supplementary material for: Crystal structure of pyridinium tetra­iso­thio­cyanato­dipyridine­chromium(III) pyridine monosolvate
Source: Acta Crystallogr E Crystallogr Commun. 2019 Nov 15;75(Pt 12):1875–9. doi: 10.1107/S2056989019014488 (PMC6895946; doi:10.1107/S2056989019014488)
Supplement: Supplementary file 2 [file e-75-01875-Isup2.hkl]

data_I                                                                          
_shelx_title ' Cr(III)(NCS)4(Pyridine)2*Pyridinium*Pyridin in Pmc2(1)'          
_shelx_refln_list_code          4                                               
_shelx_F_calc_maximum      105.82                                               
_exptl_crystal_F_000       618.00                                               
_reflns_d_resolution_high  0.7831                                               
                                                                                
loop_                                                                           
 _space_group_symop_operation_xyz                                               
 'x, y, z'                                                                      
 '-x, -y, z+1/2'                                                                
 'x, -y, z+1/2'                                                                 
 '-x, y, z'                                                                     
                                                                                
_cell_length_a    10.1068                                                       
_cell_length_b     8.8168                                                       
_cell_length_c    16.2628                                                       
_cell_angle_alpha  90.000                                                       
_cell_angle_beta   90.000                                                       
_cell_angle_gamma  90.000                                                       
                                                                                
_shelx_F_squared_multiplier     1.000                                           
                                                                                
loop_                                                                           
 _refln_index_h                                                                 
 _refln_index_k                                                                 
 _refln_index_l                                                                 
 _refln_F_squared_calc                                                          
 _refln_F_squared_meas                                                          
 _refln_F_squared_sigma                                                         
 _refln_observed_status                                                         
   0   1 -20         36.75         48.25        20.71 o                         
   1   1 -20         16.36          3.74        20.78 o                         
   2   1 -20         56.80        -20.37        20.37 o                         
   0   2 -20          7.07        -20.92        20.92 o                         
   1   2 -20          5.93         12.38        14.17 o                         
   2   2 -20          3.44          3.66        15.23 o                         
   0   3 -20        102.11         55.40        20.82 o                         
   0   1 -19         98.20         20.47        22.34 o                         
   1   1 -19          8.05         21.83        32.30 o                         
   2   1 -19          0.74         -8.21        12.13 o                         
   3   1 -19         38.14         13.76        20.46 o                         
   4   1 -19         50.57         -5.96        20.05 o                         
   0   2 -19         15.10          0.97        22.28 o                         
   1   2 -19         37.49         10.55        15.20 o                         
   2   2 -19         88.39         54.46        44.39 o                         
   3   2 -19         66.84         27.90        63.68 o                         
   4   2 -19         97.18         57.91        14.10 o                         
   0   3 -19         77.94         37.37        22.14 o                         
   1   3 -19         11.57         19.80        15.39 o                         
   2   3 -19         21.58         20.72        14.62 o                         
   3   3 -19         60.95         65.67        23.34 o                         
   0   4 -19         35.41         69.36        20.88 o                         
   1   4 -19         15.94          8.44        14.58 o                         
   2   4 -19          2.79         13.70        14.19 o                         
   0   1 -18         25.95         50.90        23.67 o                         
   1   1 -18         52.83         -1.26        16.48 o                         
   2   1 -18        115.89         89.20        16.10 o                         
   3   1 -18         14.13         -1.37        15.14 o                         
   4   1 -18         15.86          4.79        14.56 o                         
   5   1 -18         36.13         11.55        19.77 o                         
   0   2 -18         43.73         27.61        24.21 o                         
   1   2 -18         10.51          8.58        31.91 o                         
   2   2 -18         61.42         24.76        15.83 o                         
   3   2 -18          0.81         -5.41        15.15 o                         
   4   2 -18         17.64         27.43        11.78 o                         
   5   2 -18         19.23         20.75        15.12 o                         
   6   2 -18          2.61         -3.70        13.03 o                         
   0   3 -18         23.60        -18.00        23.25 o                         
   1   3 -18         23.21         -1.74        16.16 o                         
   2   3 -18        123.54        101.00        17.38 o                         
   3   3 -18         97.77         83.00        26.72 o                         
   4   3 -18         53.22         38.10        14.36 o                         
   5   3 -18         30.89          6.94        15.14 o                         
   0   4 -18         47.15         61.16        15.75 o                         
   1   4 -18         48.49         46.09        41.03 o                         
   2   4 -18         38.93          3.11        27.65 o                         
   3   4 -18         75.42         52.13        14.82 o                         
   4   4 -18          1.80          5.79        13.91 o                         
   0   5 -18         12.23         -2.91        20.78 o                         
   1   5 -18          2.24          6.72        14.39 o                         
   2   5 -18         19.27         11.36        25.66 o                         
   0   1 -17         42.67         37.41        20.43 o                         
   1   1 -17        156.48        120.75        18.23 o                         
   2   1 -17         80.55         55.07        13.39 o                         
   3   1 -17         26.98          4.86        20.75 o                         
   4   1 -17         75.87         -9.97        22.23 o                         
   5   1 -17        124.21        107.35        21.39 o                         
   6   1 -17         35.16         21.97        19.96 o                         
   0   2 -17        275.18        286.88        21.21 o                         
   1   2 -17        116.30        113.05        14.02 o                         
   2   2 -17        232.12        198.12        28.52 o                         
   3   2 -17        142.69        127.58        41.15 o                         
   4   2 -17        168.35        136.44        24.34 o                         
   5   2 -17         55.48         45.91        14.67 o                         
   6   2 -17         59.00         54.25        17.23 o                         
   7   2 -17         39.93         39.95        18.64 o                         
   0   3 -17         44.51          9.36        22.18 o                         
   1   3 -17         41.99         63.74        26.72 o                         
   2   3 -17         46.39         -3.45        16.57 o                         
   3   3 -17          4.79         -9.52        12.98 o                         
   4   3 -17         10.96          6.21        39.42 o                         
   5   3 -17         65.62         27.01        18.98 o                         
   6   3 -17         49.53         14.50        14.17 o                         
   0   4 -17          2.07        -23.11        23.11 o                         
   1   4 -17         77.24         76.53        20.06 o                         
   2   4 -17         61.63         40.70        17.67 o                         
   3   4 -17         77.22         79.00        12.60 o                         
   4   4 -17         36.33         23.41        15.33 o                         
   5   4 -17         47.99         51.00        14.44 o                         
   0   5 -17         39.42         17.24        21.50 o                         
   1   5 -17         71.76         48.23        25.68 o                         
   2   5 -17         22.98         35.34        14.94 o                         
   3   5 -17        121.08         68.42        20.68 o                         
   4   5 -17         47.46         58.77        14.12 o                         
   0   6 -17         15.51         17.13        27.80 o                         
   1   6 -17         19.65          2.76         8.48 o                         
   2   6 -17         52.98         18.46        25.08 o                         
   0   0 -16        114.02         63.86        21.39 o                         
   1   0 -16        151.54        114.80        21.59 o                         
   2   0 -16         26.67          4.16        20.17 o                         
   3   0 -16         22.40          1.14        13.51 o                         
   0   1 -16        854.38        875.49        24.12 o                         
   1   1 -16         26.23         -6.28        14.68 o                         
   2   1 -16         40.81         43.88        32.33 o                         
   3   1 -16         84.56         67.38        23.02 o                         
   4   1 -16         94.34         81.56        10.85 o                         
   5   1 -16         50.01         43.76        22.06 o                         
   6   1 -16         66.48         12.53        20.97 o                         
   0   2 -16         11.99         68.08        21.11 o                         
   1   2 -16         23.20         56.24        19.60 o                         
   2   2 -16          3.81         11.41        13.88 o                         
   3   2 -16        160.71        126.00        15.07 o                         
   4   2 -16         56.90         26.92        27.72 o                         
   5   2 -16         72.95         55.81        13.82 o                         
   6   2 -16          4.60          1.83        14.65 o                         
   7   2 -16         51.44         38.23        19.58 o                         
   0   3 -16         61.33         87.03        20.18 o                         
   1   3 -16         73.52         67.80        11.63 o                         
   2   3 -16        104.70         92.19        16.44 o                         
   3   3 -16        105.37         99.20        13.70 o                         
   4   3 -16         43.97         25.55        18.55 o                         
   5   3 -16         55.42         40.98        18.64 o                         
   6   3 -16         35.15         35.49        26.97 o                         
   7   3 -16         36.52         34.84        13.92 o                         
   0   4 -16         34.84         63.54        18.90 o                         
   1   4 -16         13.37          7.61        13.43 o                         
   2   4 -16         30.62         -9.58        15.57 o                         
   3   4 -16        136.32         94.73        29.13 o                         
   4   4 -16        166.23        172.57        28.29 o                         
   5   4 -16         10.45          8.15        25.66 o                         
   6   4 -16          4.49          0.92        14.19 o                         
   0   5 -16         71.24         39.02        22.68 o                         
   1   5 -16         19.64         30.33        15.85 o                         
   2   5 -16          5.38        -21.90        22.22 o                         
   3   5 -16        124.69        105.89        15.34 o                         
   4   5 -16          4.70        -17.98        28.01 o                         
   5   5 -16         47.85         38.39        16.21 o                         
   0   6 -16         56.28         33.36        15.39 o                         
   1   6 -16          8.59          9.71        14.70 o                         
   2   6 -16         37.09         50.12        10.62 o                         
   3   6 -16         16.71         17.46        12.99 o                         
   4   6 -16         13.07         -3.12        11.41 o                         
   0   7 -16         15.31          2.69        14.30 o                         
   1   7 -16         27.03         28.17        13.75 o                         
   0   1 -15        141.70        123.94        23.09 o                         
   1   1 -15        210.53        194.48        15.83 o                         
   2   1 -15        343.03        330.62        15.57 o                         
   3   1 -15         89.35         65.50        15.56 o                         
   4   1 -15        104.43        107.56        13.75 o                         
   5   1 -15        120.16        102.13        13.55 o                         
   6   1 -15        158.13        160.18        20.38 o                         
   7   1 -15         89.64          9.98        21.12 o                         
   0   2 -15        626.06        655.50        23.84 o                         
   1   2 -15         90.65         77.11        16.02 o                         
   2   2 -15         64.24         93.18        15.08 o                         
   3   2 -15        150.65        139.89        26.03 o                         
   4   2 -15         19.90         37.46        13.65 o                         
   5   2 -15        139.02        130.89        24.28 o                         
   6   2 -15        126.80        114.66        15.77 o                         
   7   2 -15         85.25         93.14        20.79 o                         
   8   2 -15         19.55         86.32        19.04 o                         
   0   3 -15         48.34         -6.64        21.26 o                         
   1   3 -15         52.64         65.07        28.77 o                         
   2   3 -15        117.14        124.01        14.64 o                         
   3   3 -15          9.70         -6.45        13.71 o                         
   4   3 -15          3.07         16.34        13.36 o                         
   5   3 -15        160.79        179.73        21.86 o                         
   6   3 -15         28.91         24.63        15.35 o                         
   7   3 -15         50.38          6.38        16.00 o                         
   8   3 -15          3.57         -5.99        14.65 o                         
   0   4 -15        362.13        287.02        20.51 o                         
   1   4 -15          7.80         22.58        22.03 o                         
   2   4 -15         51.12         46.52        13.57 o                         
   3   4 -15         51.46         51.48        13.39 o                         
   4   4 -15        105.83         74.78        26.88 o                         
   5   4 -15        100.56         97.44        22.52 o                         
   6   4 -15         25.72         14.47        14.83 o                         
   7   4 -15         22.70         33.52        14.19 o                         
   0   5 -15        117.14        133.46        14.03 o                         
   1   5 -15         70.82         60.61         9.67 o                         
   2   5 -15         94.89        109.77        24.55 o                         
   3   5 -15        273.63        265.02        13.91 o                         
   4   5 -15        160.68        152.38        31.00 o                         
   5   5 -15         37.20         25.03        14.62 o                         
   6   5 -15         35.30         31.87        14.21 o                         
   0   6 -15         14.76          0.20        24.31 o                         
   1   6 -15          9.59          4.00         9.96 o                         
   2   6 -15         61.74        103.02        36.19 o                         
   3   6 -15         72.29         66.50        10.84 o                         
   4   6 -15         20.10         10.55        16.54 o                         
   5   6 -15         20.32         19.19        10.48 o                         
   0   7 -15          2.37          6.54        14.69 o                         
   1   7 -15         33.42         18.05        10.40 o                         
   2   7 -15         20.35         -6.79        12.27 o                         
   3   7 -15         19.08         31.67        10.14 o                         
   0   0 -14        548.03        553.62        25.90 o                         
   1   0 -14        708.21        759.54        17.82 o                         
   2   0 -14       1084.10       1192.05        17.75 o                         
   3   0 -14        191.77        199.07        21.65 o                         
   4   0 -14        116.52        125.33        20.53 o                         
   0   1 -14          6.01         39.94        17.27 o                         
   1   1 -14        457.10        458.88        30.32 o                         
   2   1 -14        248.24        277.19        24.25 o                         
   3   1 -14         38.49         38.80        14.96 o                         
   4   1 -14         29.94         10.21        11.80 o                         
   5   1 -14        308.86        274.38        19.64 o                         
   6   1 -14         66.55         77.01        18.40 o                         
   7   1 -14         25.62         64.28        15.18 o                         
   0   2 -14        297.72        287.51        24.40 o                         
   1   2 -14          4.37          8.54        21.89 o                         
   2   2 -14         69.91         87.26        25.27 o                         
   3   2 -14         59.38         53.84        15.09 o                         
   4   2 -14         27.65          8.62        14.61 o                         
   5   2 -14         16.64         28.89        19.69 o                         
   6   2 -14          9.43         20.24        12.94 o                         
   7   2 -14         22.05         29.94        16.73 o                         
   8   2 -14          2.03         -0.46        19.86 o                         
   9   2 -14          4.17        -18.90        18.90 o                         
   0   3 -14        321.92        325.25        22.69 o                         
   1   3 -14         71.92         51.00        15.41 o                         
   2   3 -14        115.65         76.89        18.93 o                         
   3   3 -14          9.38         19.67        16.01 o                         
   4   3 -14        113.62         86.25        17.51 o                         
   5   3 -14        150.39        115.05        32.10 o                         
   6   3 -14         74.62         87.66        31.08 o                         
   7   3 -14          9.28         -3.64        12.40 o                         
   8   3 -14         23.44         26.27        15.33 o                         
   0   4 -14         38.16         40.93        18.80 o                         
   1   4 -14        248.59        265.97         9.74 o                         
   2   4 -14        196.41        197.51         9.50 o                         
   3   4 -14        123.19        106.56        14.04 o                         
   4   4 -14        137.36        118.49        19.22 o                         
   5   4 -14        484.28        402.45        23.83 o                         
   6   4 -14         17.18          7.14        15.59 o                         
   7   4 -14          0.50        -12.31        16.05 o                         
   8   4 -14         20.11         19.07        15.11 o                         
   0   5 -14         30.23         15.27        21.76 o                         
   1   5 -14         32.04         38.03         9.97 o                         
   2   5 -14         82.15         78.07         9.98 o                         
   3   5 -14         18.09         31.03         9.66 o                         
   4   5 -14         24.50          8.36        10.39 o                         
   5   5 -14          5.91         15.78        17.01 o                         
   6   5 -14         13.59          6.22        14.53 o                         
   7   5 -14         25.70          0.09        14.11 o                         
   0   6 -14         81.40         64.97        14.98 o                         
   1   6 -14         39.70         41.41        10.58 o                         
   2   6 -14        104.42         93.33        12.22 o                         
   3   6 -14        187.46        197.26        11.72 o                         
   4   6 -14         86.20         81.72        12.02 o                         
   5   6 -14         40.88         39.55        11.58 o                         
   6   6 -14         26.93         30.93        10.08 o                         
   0   7 -14         18.53         27.05        20.07 o                         
   1   7 -14         20.88         25.77         9.72 o                         
   2   7 -14         44.59         32.42        10.73 o                         
   3   7 -14        110.41         75.77        10.81 o                         
   4   7 -14         15.48          7.97        11.47 o                         
   5   7 -14         29.76         15.32         9.91 o                         
   0   8 -14         11.32        -10.96        11.60 o                         
   1   8 -14          9.01          8.75        10.90 o                         
   2   8 -14         32.43         19.45        21.44 o                         
   0   1 -13       1115.46       1174.20        28.61 o                         
   1   1 -13        133.05        152.79        18.17 o                         
   2   1 -13        141.96        184.91        30.78 o                         
   3   1 -13        423.37        464.82        17.28 o                         
   4   1 -13        121.33        138.08        16.95 o                         
   5   1 -13          2.70        -14.20        14.20 o                         
   6   1 -13        155.32        142.32        19.49 o                         
   7   1 -13        301.93        274.39        18.89 o                         
   8   1 -13        134.13        144.32        21.68 o                         
   0   2 -13        832.44        905.41        27.02 o                         
   1   2 -13        251.90        280.70        18.28 o                         
   2   2 -13        194.88        196.96        17.28 o                         
   3   2 -13          7.14         26.42        12.96 o                         
   4   2 -13        342.20        350.91        16.03 o                         
   5   2 -13        161.00        153.81        15.03 o                         
   6   2 -13         34.63         34.58        14.81 o                         
   7   2 -13        102.60         82.60        14.26 o                         
   8   2 -13        187.76        180.12        21.96 o                         
   9   2 -13          5.04         21.46        19.38 o                         
   0   3 -13        313.77        374.18        23.77 o                         
   1   3 -13         13.00          3.35        16.25 o                         
   2   3 -13        541.15        593.65        16.77 o                         
   3   3 -13        424.52        418.75        15.14 o                         
   4   3 -13         83.00         77.29        14.74 o                         
   5   3 -13         86.00         80.90        17.02 o                         
   6   3 -13        101.51        108.65        13.56 o                         
   7   3 -13        163.38        182.05        17.36 o                         
   8   3 -13         77.88         87.33        17.11 o                         
   9   3 -13          5.94         -9.68        19.66 o                         
   0   4 -13        228.61        206.25        16.06 o                         
   1   4 -13         38.28         49.54         9.67 o                         
   2   4 -13         47.18         67.48        12.48 o                         
   3   4 -13        364.30        370.43        20.50 o                         
   4   4 -13        182.79        185.71         9.82 o                         
   5   4 -13         69.18         88.07        22.32 o                         
   6   4 -13        108.90        106.71        13.06 o                         
   7   4 -13         19.21          5.80        30.62 o                         
   8   4 -13          0.77         11.99        15.69 o                         
   0   5 -13         82.06         57.55        15.77 o                         
   1   5 -13        319.72        300.73        15.64 o                         
   2   5 -13        382.14        408.32        10.81 o                         
   3   5 -13        330.62        348.83        17.98 o                         
   4   5 -13        126.58        124.54         9.87 o                         
   5   5 -13        372.38        381.07        32.33 o                         
   6   5 -13         20.35          2.10        10.17 o                         
   7   5 -13         46.93         22.39        15.80 o                         
   8   5 -13         74.03         71.22        35.92 o                         
   0   6 -13        116.43        128.83        22.45 o                         
   1   6 -13         32.63         33.27         8.57 o                         
   2   6 -13         41.51         64.09         9.76 o                         
   3   6 -13        252.07        241.73        18.84 o                         
   4   6 -13        249.72        280.24        15.64 o                         
   5   6 -13          8.05          0.54        10.95 o                         
   6   6 -13         19.87          2.15        11.43 o                         
   7   6 -13         88.33         87.55        13.23 o                         
   0   7 -13         37.81         40.81        19.86 o                         
   1   7 -13          4.29          3.91        15.22 o                         
   2   7 -13          7.11          5.50        14.86 o                         
   3   7 -13         73.85         68.22        10.88 o                         
   4   7 -13          4.75          0.13        14.25 o                         
   5   7 -13         23.52          3.04        10.17 o                         
   6   7 -13          7.50          4.57        10.70 o                         
   0   8 -13          5.02        -15.07        17.18 o                         
   1   8 -13         22.86         32.23        10.18 o                         
   2   8 -13         21.58         -6.76        10.23 o                         
   3   8 -13          1.35          0.24         9.93 o                         
   4   8 -13          1.17        -15.05        16.56 o                         
   0   0 -12       2280.27       2352.36        25.31 o                         
   1   0 -12        784.90        795.46        19.92 o                         
   2   0 -12        758.54        767.81        18.75 o                         
   3   0 -12       1832.88       1933.93        42.97 o                         
   4   0 -12        195.53        234.08        24.16 o                         
   5   0 -12        306.93        316.46        22.28 o                         
   0   1 -12         73.39         47.94        27.70 o                         
   1   1 -12        206.55        232.88        19.15 o                         
   2   1 -12        380.86        382.95        15.42 o                         
   3   1 -12         10.19         16.28        17.28 o                         
   4   1 -12        264.63        282.56        18.93 o                         
   5   1 -12        128.41        151.25        16.93 o                         
   6   1 -12         69.90         65.45        20.16 o                         
   7   1 -12         31.31         37.41        18.47 o                         
   8   1 -12         64.33         57.13        17.98 o                         
   0   2 -12         47.22         85.82        25.61 o                         
   1   2 -12         12.11          7.52        18.04 o                         
   2   2 -12        100.60        108.21        32.28 o                         
   3   2 -12        353.10        350.77        17.88 o                         
   4   2 -12        385.63        395.22        17.02 o                         
   5   2 -12         26.12         22.06        16.76 o                         
   6   2 -12         12.05         12.42        14.28 o                         
   7   2 -12         22.04          7.52        14.44 o                         
   8   2 -12         69.20        107.03        22.22 o                         
   9   2 -12          7.11          0.06        20.31 o                         
   0   3 -12        205.29        202.45        18.41 o                         
   1   3 -12         35.73         47.91        12.67 o                         
   2   3 -12        203.06        212.95        14.28 o                         
   3   3 -12        122.28        107.65        16.26 o                         
   4   3 -12        191.65        203.55        15.53 o                         
   5   3 -12         20.05         -7.48        14.57 o                         
   6   3 -12         54.81         74.29        14.05 o                         
   7   3 -12         61.68         50.77        14.68 o                         
   8   3 -12         12.74         16.90        17.79 o                         
   9   3 -12          2.36         13.41        20.04 o                         
   0   4 -12        437.63        481.37        17.47 o                         
   1   4 -12        329.80        351.98        12.14 o                         
   2   4 -12         20.41         21.49        11.54 o                         
   3   4 -12        386.65        388.30        18.52 o                         
   4   4 -12         97.29        109.30         9.59 o                         
   5   4 -12        398.15        383.05        21.19 o                         
   6   4 -12        165.82        157.67        14.67 o                         
   7   4 -12         53.08         45.15        17.56 o                         
   8   4 -12          7.45         12.75        16.36 o                         
   9   4 -12        128.53        101.15        15.79 o                         
   0   5 -12         83.56         89.46        16.86 o                         
   1   5 -12         13.47          7.92        10.61 o                         
   2   5 -12        162.00        182.26        13.70 o                         
   3   5 -12         76.80         77.87        12.79 o                         
   4   5 -12         52.99         54.74         9.77 o                         
   5   5 -12        105.85        110.21         8.92 o                         
   6   5 -12         59.92         76.17        15.51 o                         
   7   5 -12         69.23         63.98        13.37 o                         
   8   5 -12         20.32         13.09        14.09 o                         
   0   6 -12        230.61        241.08        14.32 o                         
   1   6 -12         88.02         85.95        10.30 o                         
   2   6 -12        167.64        171.02         9.96 o                         
   3   6 -12         53.87         47.80         8.53 o                         
   4   6 -12         62.23         75.64         9.46 o                         
   5   6 -12        170.35        161.33        20.13 o                         
   6   6 -12          6.78          7.41        10.12 o                         
   7   6 -12         37.68         32.31        10.36 o                         
   0   7 -12        104.83         82.78        10.75 o                         
   1   7 -12         43.80         38.07        12.58 o                         
   2   7 -12          6.35         -0.13        11.36 o                         
   3   7 -12        236.45        250.66        19.63 o                         
   4   7 -12         49.12         64.83        13.42 o                         
   5   7 -12          7.92          7.83        10.81 o                         
   6   7 -12         20.57         11.60        10.97 o                         
   0   8 -12         17.12          9.34        25.34 o                         
   1   8 -12         32.31         27.26        17.40 o                         
   2   8 -12         46.62         30.30        13.66 o                         
   3   8 -12         30.69         37.62         9.17 o                         
   4   8 -12          8.12         17.28         9.94 o                         
   5   8 -12         14.05         -1.63        13.29 o                         
   0   9 -12         26.45         23.04        13.54 o                         
   1   9 -12         29.64          0.10         9.64 o                         
   2   9 -12         31.48         33.33        12.02 o                         
   0   1 -11        420.31        445.56        29.40 o                         
   1   1 -11        362.29        407.85        20.41 o                         
   2   1 -11        536.00        539.78        19.99 o                         
   3   1 -11         15.80         32.77        19.92 o                         
   4   1 -11        130.28        158.80        19.11 o                         
   5   1 -11        463.87        476.09        23.79 o                         
   6   1 -11        143.84        143.26        16.49 o                         
   7   1 -11         26.42         35.77        19.73 o                         
   8   1 -11        184.27        179.62        18.75 o                         
   0   2 -11        495.42        505.51        19.95 o                         
   1   2 -11        448.14        443.54        19.47 o                         
   2   2 -11       1361.08       1387.94        52.16 o                         
   3   2 -11        194.06        213.42        17.91 o                         
   4   2 -11        260.99        251.25        19.31 o                         
   5   2 -11       1279.00       1420.35        20.09 o                         
   6   2 -11        243.67        272.31        18.32 o                         
   7   2 -11         61.16         46.15        15.09 o                         
   8   2 -11        144.72        158.87        18.64 o                         
   9   2 -11        103.31        128.62        21.32 o                         
  10   2 -11          3.19         14.87        19.24 o                         
   0   3 -11         92.44        114.50        18.71 o                         
   1   3 -11        827.49        857.04        13.88 o                         
   2   3 -11        257.07        278.37        13.07 o                         
   3   3 -11        297.53        276.73        13.40 o                         
   4   3 -11         15.44         10.54        11.64 o                         
   5   3 -11        211.22        217.75        16.83 o                         
   6   3 -11         30.89         35.81        14.48 o                         
   7   3 -11         47.55         61.15        14.86 o                         
   8   3 -11        154.08        132.09        15.33 o                         
   9   3 -11         73.17         54.87        21.34 o                         
  10   3 -11         54.85         17.43        19.28 o                         
   0   4 -11       2109.47       2233.05        21.79 o                         
   1   4 -11        415.98        433.15        12.91 o                         
   2   4 -11        242.49        259.45        12.53 o                         
   3   4 -11        344.53        375.41        10.79 o                         
   4   4 -11        159.17        182.00        11.18 o                         
   5   4 -11         13.89         16.95         9.70 o                         
   6   4 -11        103.68         97.59        10.98 o                         
   7   4 -11        300.30        269.65        52.72 o                         
   8   4 -11        101.03         88.07        22.42 o                         
   9   4 -11         33.21         19.74        19.11 o                         
   0   5 -11        134.27        165.19        15.90 o                         
   1   5 -11        132.99        137.12        11.76 o                         
   2   5 -11        343.23        351.50        11.30 o                         
   3   5 -11        424.79        465.55        10.16 o                         
   4   5 -11        165.02        180.01        13.83 o                         
   5   5 -11        353.97        354.56        18.70 o                         
   6   5 -11        138.17        136.68        14.61 o                         
   7   5 -11         56.26         44.65        11.92 o                         
   8   5 -11         44.70         63.20        15.88 o                         
   9   5 -11         41.33          3.28        15.16 o                         
   0   6 -11         73.85         85.26        33.55 o                         
   1   6 -11        103.67        114.81        11.57 o                         
   2   6 -11        161.38        178.16         9.53 o                         
   3   6 -11         12.86         21.55         9.85 o                         
   4   6 -11          2.40          4.97         9.47 o                         
   5   6 -11        138.95        139.54         9.48 o                         
   6   6 -11         14.85         31.61        11.10 o                         
   7   6 -11         18.96         14.49        11.02 o                         
   8   6 -11         42.25         22.00        11.13 o                         
   0   7 -11        175.81        160.35        12.16 o                         
   1   7 -11         50.23         46.79         9.26 o                         
   2   7 -11         57.94         51.64         9.36 o                         
   3   7 -11         19.82         11.89         9.15 o                         
   4   7 -11         17.13          1.79        11.22 o                         
   5   7 -11         30.88         32.20         9.03 o                         
   6   7 -11         79.87         87.87        10.81 o                         
   7   7 -11         14.00         13.75         9.02 o                         
   0   8 -11        156.18        143.37        14.47 o                         
   1   8 -11         15.54         28.72         9.61 o                         
   2   8 -11          0.55         18.33        12.21 o                         
   3   8 -11        100.68        111.43        12.52 o                         
   4   8 -11         66.89         71.44        10.34 o                         
   5   8 -11          1.98          6.78         8.90 o                         
   0   9 -11         44.90         52.31        21.27 o                         
   1   9 -11         42.33         42.84         8.13 o                         
   2   9 -11         33.62         22.59        15.86 o                         
   3   9 -11         49.67         33.47        16.31 o                         
   0   0 -10        280.95        242.97        31.13 o                         
   1   0 -10       1367.46       1485.24        22.15 o                         
   2   0 -10        159.06        181.37        21.33 o                         
   3   0 -10        125.93        142.72        15.15 o                         
   4   0 -10        635.38        719.92        26.41 o                         
   5   0 -10       1107.19       1159.88        26.25 o                         
   6   0 -10         41.15         28.08        22.49 o                         
   0   1 -10       2455.80       2564.52        33.77 o                         
   1   1 -10        156.28        165.78        16.69 o                         
   2   1 -10        362.73        339.29        16.31 o                         
   3   1 -10        915.31        960.88        38.40 o                         
   4   1 -10        549.91        572.04        19.12 o                         
   5   1 -10        917.33        948.46        30.91 o                         
   6   1 -10         93.99         90.87        17.45 o                         
   7   1 -10        392.21        407.46        21.23 o                         
   8   1 -10         22.52         20.26        18.93 o                         
   0   2 -10        284.71        289.25        16.51 o                         
   1   2 -10        122.76        107.67        19.11 o                         
   2   2 -10          6.42         15.51        18.90 o                         
   3   2 -10        125.31        142.41        18.51 o                         
   4   2 -10        461.19        461.11        18.25 o                         
   5   2 -10         88.32         82.48        18.98 o                         
   6   2 -10        102.73         98.50        17.58 o                         
   7   2 -10         81.89         67.08        16.78 o                         
   8   2 -10         14.89         31.30        18.72 o                         
   9   2 -10         33.79         30.63        21.97 o                         
  10   2 -10         63.70         74.97        20.06 o                         
   0   3 -10         62.85         57.00        25.13 o                         
   1   3 -10        595.88        637.69        14.04 o                         
   2   3 -10        483.17        495.66        13.91 o                         
   3   3 -10        619.98        653.09        24.78 o                         
   4   3 -10        378.21        406.70        12.93 o                         
   5   3 -10        189.06        188.96        11.51 o                         
   6   3 -10        136.66        120.97        15.00 o                         
   7   3 -10        228.75        238.95        15.79 o                         
   8   3 -10         84.88        113.75        15.67 o                         
   9   3 -10         56.55         63.01        21.79 o                         
  10   3 -10         18.07         32.13        19.91 o                         
   0   4 -10       1486.45       1537.47        25.25 o                         
   1   4 -10        594.87        631.73        13.77 o                         
   2   4 -10        451.71        479.61        12.81 o                         
   3   4 -10        184.10        162.70        11.47 o                         
   4   4 -10        414.82        462.88        13.29 o                         
   5   4 -10         62.80         74.52        11.35 o                         
   6   4 -10         63.76         74.33         9.46 o                         
   7   4 -10        344.23        335.29        21.44 o                         
   8   4 -10        255.41        256.59        17.67 o                         
   9   4 -10         12.81        -14.38        16.37 o                         
  10   4 -10         69.54         66.73        24.22 o                         
   0   5 -10        523.52        575.94        14.58 o                         
   1   5 -10         28.81         27.64        11.76 o                         
   2   5 -10        499.12        530.43        12.15 o                         
   3   5 -10        477.39        501.45        17.35 o                         
   4   5 -10         64.19         79.29         9.56 o                         
   5   5 -10         90.75         93.71        10.27 o                         
   6   5 -10         14.76          8.50         9.57 o                         
   7   5 -10         64.08         66.84         9.85 o                         
   8   5 -10         77.86        102.17        12.12 o                         
   9   5 -10          0.84        -11.53        16.13 o                         
   0   6 -10         87.70        103.31        12.29 o                         
   1   6 -10        110.45        116.47         9.44 o                         
   2   6 -10         16.51         21.26        11.06 o                         
   3   6 -10         78.40         96.97        10.36 o                         
   4   6 -10         66.21         71.22         9.88 o                         
   5   6 -10         91.85         91.15         8.74 o                         
   6   6 -10        158.02        148.33        13.69 o                         
   7   6 -10         12.45         31.00        11.35 o                         
   8   6 -10         10.66         16.21        11.27 o                         
   0   7 -10        111.57        114.10        13.83 o                         
   1   7 -10        230.69        215.01         9.93 o                         
   2   7 -10        312.56        306.26        14.75 o                         
   3   7 -10          5.03         -2.82         9.62 o                         
   4   7 -10         90.05         76.90         9.79 o                         
   5   7 -10        179.59        189.64        11.33 o                         
   6   7 -10         46.09         55.95        10.53 o                         
   7   7 -10         21.79         19.53        10.02 o                         
   0   8 -10         95.15         40.30        15.08 o                         
   1   8 -10         52.51         69.41        10.28 o                         
   2   8 -10         18.03         27.16         9.86 o                         
   3   8 -10        142.91        127.59        21.41 o                         
   4   8 -10        101.23         90.73        15.31 o                         
   5   8 -10         41.17         50.45        10.16 o                         
   6   8 -10          9.58         20.59         9.70 o                         
   0   9 -10          4.06          3.04        11.69 o                         
   1   9 -10         13.37         13.73         8.48 o                         
   2   9 -10         13.19         -0.03        11.68 o                         
   3   9 -10         62.27         40.57        14.95 o                         
   4   9 -10         34.52         21.49         9.68 o                         
   0   1  -9        434.50        419.76        30.87 o                         
   1   1  -9        867.82        888.46        22.39 o                         
   2   1  -9        522.26        511.61        17.21 o                         
   3   1  -9        760.14        761.76        30.46 o                         
   4   1  -9        365.69        328.36        21.29 o                         
   5   1  -9        801.05        857.94        30.50 o                         
   6   1  -9         83.56         95.61        18.42 o                         
   7   1  -9         67.32         90.39        21.33 o                         
   8   1  -9         43.12         70.43        19.70 o                         
   0   2  -9       2316.98       2403.26        23.77 o                         
   1   2  -9         54.47         40.55        12.96 o                         
   2   2  -9        248.16        263.58        14.25 o                         
   3   2  -9       3150.23       3111.14        31.06 o                         
   4   2  -9        690.77        741.76        19.43 o                         
   5   2  -9        252.14        250.43        19.28 o                         
   6   2  -9        555.34        602.82        28.29 o                         
   7   2  -9        726.93        756.42        19.17 o                         
   8   2  -9          1.62        -13.24        19.48 o                         
   9   2  -9         43.26         54.15        18.19 o                         
  10   2  -9        204.47        213.78        21.40 o                         
   0   3  -9        549.01        597.64        19.83 o                         
   1   3  -9        534.70        569.86        14.10 o                         
   2   3  -9        722.26        735.41        14.84 o                         
   3   3  -9        183.57        201.53        14.06 o                         
   4   3  -9        467.33        498.59        17.33 o                         
   5   3  -9         18.11         19.51        13.02 o                         
   6   3  -9        176.27        229.87        25.93 o                         
   7   3  -9         31.36         18.03        15.71 o                         
   8   3  -9        122.82        130.71        16.96 o                         
   9   3  -9        109.42        135.09        17.75 o                         
  10   3  -9         10.17        -22.91        24.95 o                         
  11   3  -9         36.04         40.95        18.52 o                         
   0   4  -9         95.41        116.96        18.30 o                         
   1   4  -9        298.13        311.73        13.21 o                         
   2   4  -9        778.91        856.37        12.83 o                         
   3   4  -9         13.66         12.94        12.36 o                         
   4   4  -9         79.88         82.89        15.07 o                         
   5   4  -9        833.62        878.86        17.94 o                         
   6   4  -9         24.42         20.08        11.00 o                         
   7   4  -9          1.68         11.78        11.56 o                         
   8   4  -9        299.23        278.36        38.87 o                         
   9   4  -9         13.14          0.14        17.61 o                         
  10   4  -9         13.26         17.76        17.17 o                         
   0   5  -9       1761.05       1779.58        61.03 o                         
   1   5  -9         76.30         84.11        12.49 o                         
   2   5  -9         83.07         91.43        22.06 o                         
   3   5  -9         99.82         93.34        11.81 o                         
   4   5  -9        153.14        189.42        13.25 o                         
   5   5  -9         40.87         45.60        10.26 o                         
   6   5  -9        160.82        171.13        14.62 o                         
   7   5  -9        165.82        172.12        10.68 o                         
   8   5  -9         32.32         44.03        12.37 o                         
   9   5  -9          4.51          8.83        15.75 o                         
  10   5  -9         82.06         71.20        20.82 o                         
   0   6  -9        209.81        227.70        31.66 o                         
   1   6  -9         59.89         66.15        10.87 o                         
   2   6  -9         17.80         11.50        12.69 o                         
   3   6  -9          8.85         21.75        16.59 o                         
   4   6  -9         26.43         51.03         9.01 o                         
   5   6  -9         22.55         26.93        11.54 o                         
   6   6  -9         77.65         85.43        10.58 o                         
   7   6  -9          4.87          5.93        11.56 o                         
   8   6  -9          4.93         10.06        11.40 o                         
   9   6  -9         38.02         27.35        11.28 o                         
   0   7  -9        323.77        345.49        24.31 o                         
   1   7  -9          9.72          8.38        11.00 o                         
   2   7  -9        107.79        111.29        11.95 o                         
   3   7  -9         18.19         33.46        10.58 o                         
   4   7  -9         12.93         23.54        12.77 o                         
   5   7  -9        110.09        102.28        10.79 o                         
   6   7  -9          8.03         -1.11        11.22 o                         
   7   7  -9        118.58        126.08        11.35 o                         
   8   7  -9         13.01         12.13         9.74 o                         
   0   8  -9         87.54         97.50        12.87 o                         
   1   8  -9        130.21        111.09        17.65 o                         
   2   8  -9        296.84        284.15        11.30 o                         
   3   8  -9         20.57         35.83        11.11 o                         
   4   8  -9         85.86         76.35        12.33 o                         
   5   8  -9         74.28         92.65        11.32 o                         
   6   8  -9         17.04         20.71         9.94 o                         
   7   8  -9         46.52         33.62         9.57 o                         
   0   9  -9          9.24         31.51        14.55 o                         
   1   9  -9         18.87          0.79        11.17 o                         
   2   9  -9         39.01         30.03         9.14 o                         
   3   9  -9        131.34         81.14        10.43 o                         
   4   9  -9         38.26         27.49        17.56 o                         
   5   9  -9          6.78         -2.72         9.92 o                         
   0  10  -9          1.07         16.37        13.98 o                         
   1  10  -9          4.74          0.38        11.66 o                         
   0   0  -8       1800.81       1975.64        37.38 o                         
   1   0  -8        337.58        245.33        22.99 o                         
   2   0  -8        660.31        618.08        41.24 o                         
   3   0  -8        259.88        229.13        20.10 o                         
   4   0  -8         65.00         68.70        26.43 o                         
   5   0  -8       1881.44       1937.11        29.51 o                         
   6   0  -8          1.22         33.36        23.97 o                         
   0   1  -8        283.36        233.67        32.58 o                         
   1   1  -8        267.64        332.47        22.82 o                         
   2   1  -8       1729.83       1812.35        25.71 o                         
   3   1  -8       1120.07       1133.93        23.64 o                         
   4   1  -8        677.90        691.66        20.25 o                         
   5   1  -8       1101.97       1126.40        22.33 o                         
   6   1  -8        231.63        246.93        20.19 o                         
   7   1  -8        204.73        204.75        23.10 o                         
   8   1  -8        154.60        128.48        24.75 o                         
   0   2  -8        411.61        382.67        25.07 o                         
   1   2  -8        120.61        121.07        15.13 o                         
   2   2  -8        649.64        645.71        14.61 o                         
   3   2  -8        213.09        213.43        13.92 o                         
   4   2  -8        173.06        178.33        14.92 o                         
   5   2  -8         96.46         76.28        18.02 o                         
   6   2  -8          2.44          0.53        18.54 o                         
   7   2  -8        122.69        136.12        21.11 o                         
   8   2  -8         49.08         42.46        20.91 o                         
   9   2  -8          3.46        -11.60        18.39 o                         
  10   2  -8          2.97         -6.67        21.05 o                         
   0   3  -8         50.09         50.51        24.97 o                         
   1   3  -8       1834.23       1802.65        15.51 o                         
   2   3  -8       1434.52       1440.13        21.74 o                         
   3   3  -8        807.17        815.03        14.85 o                         
   4   3  -8        137.38        157.16        13.77 o                         
   5   3  -8        290.19        266.43        14.75 o                         
   6   3  -8        326.53        335.66        22.36 o                         
   7   3  -8        424.39        447.53        17.20 o                         
   8   3  -8        225.50        224.13        16.76 o                         
   9   3  -8        215.43        235.40        19.78 o                         
  10   3  -8         10.80        -20.25        25.70 o                         
  11   3  -8         36.14         30.83        23.24 o                         
   0   4  -8          1.83         18.00        18.21 o                         
   1   4  -8        630.97        625.83        11.36 o                         
   2   4  -8       1122.93       1182.97        17.49 o                         
   3   4  -8         40.30         43.46        12.86 o                         
   4   4  -8        171.13        172.57        12.38 o                         
   5   4  -8        498.95        556.76        15.06 o                         
   6   4  -8        137.26        153.39        13.73 o                         
   7   4  -8         36.67         46.28        10.81 o                         
   8   4  -8        250.74        235.77        11.22 o                         
   9   4  -8        103.82        102.40        20.74 o                         
  10   4  -8          5.92         -4.31        20.58 o                         
   0   5  -8        604.90        618.12        24.22 o                         
   1   5  -8         40.13         34.25        12.24 o                         
   2   5  -8        247.64        262.95        13.02 o                         
   3   5  -8         30.07         26.54        11.97 o                         
   4   5  -8        150.82        159.97        11.67 o                         
   5   5  -8        209.19        220.92        11.40 o                         
   6   5  -8         64.58         86.73        10.68 o                         
   7   5  -8         18.68         23.05         9.94 o                         
   8   5  -8         51.61         47.88        10.63 o                         
   9   5  -8         46.18         47.68        12.58 o                         
  10   5  -8         44.62         32.85        15.97 o                         
   0   6  -8       1041.90       1149.69        17.87 o                         
   1   6  -8         73.68         67.85        10.34 o                         
   2   6  -8        103.02        105.91        11.09 o                         
   3   6  -8          3.60         10.92        10.75 o                         
   4   6  -8        155.84        171.40        10.46 o                         
   5   6  -8        153.22        163.67        10.12 o                         
   6   6  -8         75.51         70.29         9.44 o                         
   7   6  -8         88.14         91.31         9.57 o                         
   8   6  -8         11.29          9.05        11.13 o                         
   9   6  -8          4.89          1.79        11.05 o                         
   0   7  -8        705.44        702.82        15.42 o                         
   1   7  -8        188.74        198.86        10.87 o                         
   2   7  -8        196.94        223.59        15.43 o                         
   3   7  -8         28.11         12.43        10.12 o                         
   4   7  -8        116.86        122.51        10.40 o                         
   5   7  -8        124.63        132.39         9.40 o                         
   6   7  -8        179.08        204.19        11.28 o                         
   7   7  -8         41.33         45.97        10.46 o                         
   8   7  -8         86.30         76.78        11.03 o                         
   0   8  -8         50.08         61.56        13.01 o                         
   1   8  -8         89.35         73.78         7.93 o                         
   2   8  -8        103.29         95.82         9.20 o                         
   3   8  -8         76.08         70.08        13.81 o                         
   4   8  -8         22.95         -1.08        11.01 o                         
   5   8  -8        189.26        190.22        17.72 o                         
   6   8  -8         36.61         24.32        10.14 o                         
   7   8  -8         52.03         51.32        10.21 o                         
   0   9  -8          2.51         20.53        14.92 o                         
   1   9  -8          0.64          3.89        10.50 o                         
   2   9  -8          8.68         14.06        10.43 o                         
   3   9  -8        111.93         96.88        19.96 o                         
   4   9  -8         52.43         60.02        13.30 o                         
   5   9  -8          7.74         11.06         9.70 o                         
   0  10  -8         55.10         39.83        32.15 o                         
   1  10  -8          7.82         -5.41         9.59 o                         
   2  10  -8          5.79          9.53         9.47 o                         
   3  10  -8        124.28         66.19         9.85 o                         
   0   1  -7        220.39        227.27        32.70 o                         
   1   1  -7         76.21         75.71        22.69 o                         
   2   1  -7       1007.90        979.92        23.12 o                         
   3   1  -7       3729.62       3829.11        66.10 o                         
   4   1  -7       1129.25       1180.59        44.37 o                         
   5   1  -7        834.25        819.74        23.40 o                         
   6   1  -7         90.02        112.18        23.24 o                         
   7   1  -7        420.41        433.97        24.54 o                         
   8   1  -7         90.67         94.53        25.41 o                         
   0   2  -7       1498.79       1351.10        23.80 o                         
   1   2  -7       2185.04       2255.02        20.80 o                         
   2   2  -7       2377.18       2536.22        51.91 o                         
   3   2  -7        631.58        646.22        15.87 o                         
   4   2  -7       1413.40       1446.37        18.71 o                         
   5   2  -7       1117.95       1202.65        16.30 o                         
   6   2  -7         85.68        107.06        19.01 o                         
   7   2  -7        255.75        304.59        30.80 o                         
   8   2  -7        701.77        816.10        23.11 o                         
   9   2  -7        168.10        178.72        23.53 o                         
  10   2  -7        116.59        155.72        22.07 o                         
   0   3  -7       4619.41       4437.75        68.09 o                         
   1   3  -7        134.33        106.25        14.25 o                         
   2   3  -7        575.85        579.99        14.55 o                         
   3   3  -7       1666.09       1697.56        15.37 o                         
   4   3  -7        493.83        480.71        14.33 o                         
   5   3  -7        563.21        561.62        14.70 o                         
   6   3  -7        106.94        101.13        13.62 o                         
   7   3  -7        382.68        401.41        15.24 o                         
   8   3  -7         13.89         31.88        16.65 o                         
   9   3  -7         12.10         18.83        18.84 o                         
  10   3  -7        136.31        132.50        22.32 o                         
  11   3  -7          6.72        -23.84        23.84 o                         
   0   4  -7        587.18        605.12        19.31 o                         
   1   4  -7        111.21        113.03        13.22 o                         
   2   4  -7        120.99        125.81        13.77 o                         
   3   4  -7        704.32        667.23        15.75 o                         
   4   4  -7         82.18         93.54        12.63 o                         
   5   4  -7         75.70         78.24        10.90 o                         
   6   4  -7        257.58        274.52        12.76 o                         
   7   4  -7        146.57        167.33        13.32 o                         
   8   4  -7         56.64         67.90        11.14 o                         
   9   4  -7         44.07         35.34        14.76 o                         
  10   4  -7         35.93         37.99        18.43 o                         
  11   4  -7          4.39         22.98        19.18 o                         
   0   5  -7        634.03        695.43        26.28 o                         
   1   5  -7       1047.14       1057.95        13.56 o                         
   2   5  -7        567.38        565.91        12.89 o                         
   3   5  -7        109.45        113.14        12.17 o                         
   4   5  -7         12.05         13.20        11.86 o                         
   5   5  -7        172.37        186.89        11.81 o                         
   6   5  -7        109.29        125.26        10.85 o                         
   7   5  -7        105.78        130.89        10.80 o                         
   8   5  -7        306.02        310.35        10.84 o                         
   9   5  -7         94.76         76.84        12.93 o                         
  10   5  -7          6.95         29.45        16.11 o                         
   0   6  -7        763.73        766.94        37.20 o                         
   1   6  -7        218.28        248.51        11.91 o                         
   2   6  -7        105.59        131.46        11.70 o                         
   3   6  -7        131.30        135.97        11.37 o                         
   4   6  -7        398.61        397.21        15.33 o                         
   5   6  -7         88.96         79.07        10.24 o                         
   6   6  -7         98.87        103.55         9.68 o                         
   7   6  -7        234.58        256.17        11.41 o                         
   8   6  -7         33.30         25.52        11.95 o                         
   9   6  -7         26.74         28.19        11.89 o                         
  10   6  -7         32.69         18.84        11.82 o                         
   0   7  -7        550.70        570.24        23.65 o                         
   1   7  -7         34.79         35.53        18.19 o                         
   2   7  -7        187.58        194.89        10.28 o                         
   3   7  -7        118.99        137.14        17.85 o                         
   4   7  -7         10.05         12.81        14.38 o                         
   5   7  -7          8.07         13.01         8.30 o                         
   6   7  -7         19.53         23.19         9.78 o                         
   7   7  -7         28.56         21.54        10.69 o                         
   8   7  -7         10.20         10.04        10.51 o                         
   9   7  -7         15.85         -7.31        10.38 o                         
   0   8  -7        105.64         84.16        13.52 o                         
   1   8  -7        103.14         94.97         9.56 o                         
   2   8  -7        248.80        241.06        13.82 o                         
   3   8  -7        117.05        104.68        11.52 o                         
   4   8  -7         63.80         62.37         9.07 o                         
   5   8  -7         62.01         77.09        15.50 o                         
   6   8  -7        138.63        141.54        10.99 o                         
   7   8  -7         28.77         35.30        10.14 o                         
   0   9  -7         64.76         63.40        28.98 o                         
   1   9  -7         63.59         54.87         9.82 o                         
   2   9  -7         81.67         68.36        10.78 o                         
   3   9  -7         46.42         39.25        10.65 o                         
   4   9  -7         59.23         51.64        14.60 o                         
   5   9  -7        117.27         91.76        19.46 o                         
   6   9  -7         13.37         17.05         9.43 o                         
   0  10  -7          8.25         -0.55        13.74 o                         
   1  10  -7          2.11         -9.54         9.68 o                         
   2  10  -7          2.75          5.75        11.98 o                         
   3  10  -7         24.79         12.12         9.57 o                         
   0   0  -6       2777.23       2608.60        44.33 o                         
   1   0  -6       2309.06       2363.11        30.01 o                         
   2   0  -6        764.59        716.35        27.94 o                         
   3   0  -6       7408.91       7634.40       202.30 o                         
   4   0  -6       5634.79       5828.61        40.70 o                         
   5   0  -6       1343.46       1358.91        29.81 o                         
   6   0  -6        826.34        850.73        27.49 o                         
   0   1  -6        341.67        289.64        25.63 o                         
   1   1  -6        667.45        584.82        16.23 o                         
   2   1  -6        674.76        614.37        18.17 o                         
   3   1  -6        215.17        230.09        23.39 o                         
   4   1  -6        988.77        991.96        24.09 o                         
   5   1  -6        765.62        816.25        40.00 o                         
   6   1  -6        151.37        157.21        22.20 o                         
   7   1  -6        202.41        256.14        29.61 o                         
   8   1  -6        149.84        148.70        26.80 o                         
   0   2  -6       1131.49       1076.85        24.44 o                         
   1   2  -6        612.10        630.12        15.21 o                         
   2   2  -6       1160.60       1064.14        16.62 o                         
   3   2  -6        335.68        338.24        33.99 o                         
   4   2  -6          8.00         26.07        15.56 o                         
   5   2  -6        570.35        547.51        15.63 o                         
   6   2  -6         56.29         61.53        20.48 o                         
   7   2  -6        169.79        168.80        20.48 o                         
   8   2  -6        157.57        171.88        22.07 o                         
   9   2  -6        105.60         96.41        19.89 o                         
  10   2  -6          3.82         12.94        21.50 o                         
   0   3  -6       4227.35       4196.24        80.28 o                         
   1   3  -6       1520.39       1611.40        16.51 o                         
   2   3  -6        680.98        632.57        21.37 o                         
   3   3  -6        858.42        825.38        14.83 o                         
   4   3  -6        597.26        605.63        15.19 o                         
   5   3  -6        266.78        272.72        13.91 o                         
   6   3  -6        294.01        346.22        18.97 o                         
   7   3  -6        592.98        604.72        14.12 o                         
   8   3  -6        211.17        225.81        17.21 o                         
   9   3  -6        121.50        149.76        19.73 o                         
  10   3  -6        204.71        272.90        27.68 o                         
  11   3  -6         67.17         45.65        24.48 o                         
   0   4  -6       3154.26       3242.30        23.54 o                         
   1   4  -6        167.17        161.57        13.54 o                         
   2   4  -6        180.01        154.18        13.23 o                         
   3   4  -6        864.52        862.73        13.82 o                         
   4   4  -6        320.31        358.35        13.21 o                         
   5   4  -6         33.88         23.92        13.35 o                         
   6   4  -6        475.86        530.26        13.55 o                         
   7   4  -6        344.96        356.56        12.25 o                         
   8   4  -6         11.60         17.71        11.88 o                         
   9   4  -6         50.54         47.22        14.98 o                         
  10   4  -6         74.66         67.00        21.78 o                         
  11   4  -6          1.02         24.09        23.88 o                         
   0   5  -6        913.75        938.74        19.11 o                         
   1   5  -6         92.70         99.72        12.76 o                         
   2   5  -6        383.63        377.50        12.96 o                         
   3   5  -6         69.71         60.25        18.72 o                         
   4   5  -6         28.83         44.49        11.92 o                         
   5   5  -6        132.35        148.07        10.89 o                         
   6   5  -6         79.79         83.93        11.63 o                         
   7   5  -6        105.85        113.86        12.68 o                         
   8   5  -6         13.92          7.93        10.20 o                         
   9   5  -6          8.47         29.30        12.89 o                         
  10   5  -6         28.62         34.50        13.05 o                         
   0   6  -6         81.81         67.56        16.73 o                         
   1   6  -6        446.09        447.05        12.17 o                         
   2   6  -6        663.24        693.62        12.64 o                         
   3   6  -6        294.20        281.90        11.92 o                         
   4   6  -6         72.20         82.83        11.08 o                         
   5   6  -6        190.64        209.09        14.10 o                         
   6   6  -6          6.92         -0.60         9.73 o                         
   7   6  -6         43.22         44.83         9.24 o                         
   8   6  -6        277.10        315.94        12.03 o                         
   9   6  -6         27.91         40.93        11.29 o                         
  10   6  -6         15.58         12.27        11.58 o                         
   0   7  -6        948.04        995.99        16.79 o                         
   1   7  -6        187.91        190.51        10.92 o                         
   2   7  -6         84.11         94.14        10.49 o                         
   3   7  -6        470.58        474.16        12.54 o                         
   4   7  -6        118.16        143.84        10.16 o                         
   5   7  -6         57.41         60.11         9.64 o                         
   6   7  -6        226.68        233.47        14.01 o                         
   7   7  -6        219.66        237.26        11.78 o                         
   8   7  -6         42.20         54.00        10.17 o                         
   9   7  -6         28.07         18.84        10.55 o                         
   0   8  -6        129.02        131.30        13.77 o                         
   1   8  -6         29.05         14.60         9.62 o                         
   2   8  -6        129.42        105.64         7.91 o                         
   3   8  -6         48.08         55.15         9.38 o                         
   4   8  -6         63.16         59.90         9.21 o                         
   5   8  -6         85.31         83.13        10.31 o                         
   6   8  -6         41.30         22.44        10.66 o                         
   7   8  -6          6.17         18.57        17.24 o                         
   8   8  -6         58.02         37.20         9.90 o                         
   0   9  -6         63.05         53.01        12.65 o                         
   1   9  -6         35.86         23.50        12.01 o                         
   2   9  -6        122.72        143.08        10.76 o                         
   3   9  -6         40.57         30.47        10.80 o                         
   4   9  -6         69.10         73.19        11.28 o                         
   5   9  -6        158.28        139.66        10.36 o                         
   6   9  -6         14.04          3.15         9.66 o                         
   0  10  -6          2.79        -11.39        11.39 o                         
   1  10  -6         20.01         17.29         9.86 o                         
   2  10  -6         45.14         20.30        14.96 o                         
   3  10  -6          0.89         -8.45         9.66 o                         
   4  10  -6         26.12         18.09         9.51 o                         
   0   1  -5       6435.59       6108.16       252.74 o                         
   1   1  -5        217.16        219.65        19.38 o                         
   2   1  -5       1784.42       1679.95        30.64 o                         
   3   1  -5       1971.11       1995.58        27.11 o                         
   4   1  -5        486.07        529.49        26.87 o                         
   5   1  -5        592.28        614.48        24.79 o                         
   6   1  -5        383.15        335.88        27.66 o                         
   7   1  -5         24.36          3.61        30.02 o                         
   8   1  -5         65.05         84.60        22.38 o                         
   0   2  -5        410.72        378.29        23.92 o                         
   1   2  -5       3012.40       2706.46        26.97 o                         
   2   2  -5       2486.50       2301.49        24.07 o                         
   3   2  -5        190.40        198.78        15.85 o                         
   4   2  -5         99.28        105.08        15.18 o                         
   5   2  -5       3353.80       3662.19        90.94 o                         
   6   2  -5        242.46        235.24        15.81 o                         
   7   2  -5          2.50          9.52        20.14 o                         
   8   2  -5        318.04        382.34        28.34 o                         
   9   2  -5        557.97        605.40        22.14 o                         
  10   2  -5         82.01         73.07        18.33 o                         
   0   3  -5       5554.77       5488.29        26.90 o                         
   1   3  -5        218.90        205.00        14.97 o                         
   2   3  -5       1998.74       1934.87        42.06 o                         
   3   3  -5        164.99        139.36        14.98 o                         
   4   3  -5        112.42        117.14        15.01 o                         
   5   3  -5       1496.02       1493.16        24.99 o                         
   6   3  -5        627.13        635.71        14.89 o                         
   7   3  -5        496.19        517.76        20.29 o                         
   8   3  -5        110.15        107.68        17.39 o                         
   9   3  -5         37.48         43.28        16.55 o                         
  10   3  -5         62.76         80.72        22.10 o                         
  11   3  -5         34.26         23.12        20.53 o                         
   0   4  -5       1192.76       1032.34        30.43 o                         
   1   4  -5        149.05        119.25        13.81 o                         
   2   4  -5        278.72        279.65        18.61 o                         
   3   4  -5        743.32        711.57        14.45 o                         
   4   4  -5        329.74        316.11        14.47 o                         
   5   4  -5         93.99        112.59        13.11 o                         
   6   4  -5         52.55         43.23        13.04 o                         
   7   4  -5        171.55        186.60        12.20 o                         
   8   4  -5         12.58         36.29        12.58 o                         
   9   4  -5          2.92         50.55        38.60 o                         
  10   4  -5         65.99         82.58        21.37 o                         
  11   4  -5          3.06          1.08        24.07 o                         
   0   5  -5        328.68        317.21        18.43 o                         
   1   5  -5        309.83        310.13        13.04 o                         
   2   5  -5       1004.20        979.10        13.56 o                         
   3   5  -5          1.17          0.17        12.56 o                         
   4   5  -5         98.39         87.06        12.23 o                         
   5   5  -5        298.28        306.70        12.13 o                         
   6   5  -5        266.00        274.97        12.30 o                         
   7   5  -5        125.63        124.69        10.73 o                         
   8   5  -5        191.03        203.42        10.19 o                         
   9   5  -5         49.93         56.81        12.03 o                         
  10   5  -5         10.00         14.98        12.91 o                         
  11   5  -5          5.89          4.38        14.80 o                         
   0   6  -5         41.27         63.15        32.91 o                         
   1   6  -5        555.09        575.60        11.52 o                         
   2   6  -5        695.84        720.60        11.40 o                         
   3   6  -5         12.49         14.60        12.13 o                         
   4   6  -5          7.68          2.58        11.36 o                         
   5   6  -5        426.31        443.00        11.55 o                         
   6   6  -5         92.11         95.83        11.08 o                         
   7   6  -5        118.88        111.69        10.41 o                         
   8   6  -5        136.24        119.99         9.58 o                         
   9   6  -5         81.14         78.68        11.07 o                         
  10   6  -5         10.08         27.52        11.96 o                         
   0   7  -5        413.15        385.64        16.37 o                         
   1   7  -5         85.82         93.78        11.23 o                         
   2   7  -5         44.76         18.48        10.83 o                         
   3   7  -5        126.08        161.52        10.52 o                         
   4   7  -5         34.66         23.95         9.16 o                         
   5   7  -5        116.90        114.42        12.00 o                         
   6   7  -5         11.81         20.10         9.54 o                         
   7   7  -5        102.71         99.81         9.98 o                         
   8   7  -5         75.69         61.42        11.65 o                         
   9   7  -5          5.70         11.71        11.15 o                         
   0   8  -5        358.24        384.91        14.76 o                         
   1   8  -5         24.20         37.53        12.96 o                         
   2   8  -5          5.95         -2.42        10.65 o                         
   3   8  -5        193.20        194.49        14.12 o                         
   4   8  -5        287.82        281.41         9.66 o                         
   5   8  -5         42.18         46.30        11.96 o                         
   6   8  -5         64.64         77.15        11.80 o                         
   7   8  -5         71.47         65.77        10.64 o                         
   8   8  -5          1.57          9.13         9.93 o                         
   0   9  -5        183.76        169.87        10.05 o                         
   1   9  -5         95.21         73.82        12.78 o                         
   2   9  -5         28.99         34.32         8.82 o                         
   3   9  -5         65.25         62.96        14.75 o                         
   4   9  -5        104.81         78.55        10.83 o                         
   5   9  -5         43.31         29.70        10.54 o                         
   6   9  -5         21.99          0.11         9.79 o                         
   7   9  -5         20.96         17.66         9.63 o                         
   0  10  -5          2.70         -3.11        20.04 o                         
   1  10  -5         20.45         14.69        10.11 o                         
   2  10  -5         36.10         37.11        16.51 o                         
   3  10  -5         33.42         33.02        14.67 o                         
   4  10  -5          6.37         -8.25         8.67 o                         
   1   0  -4        916.99        808.89        36.63 o                         
   2   0  -4       4921.47       4712.10       318.56 o                         
   3   0  -4       1339.58       1215.24        31.43 o                         
   4   0  -4       1287.92       1337.71        33.84 o                         
   5   0  -4       1290.05       1360.74        37.45 o                         
   0   1  -4       6386.11       5728.28        60.27 o                         
   1   1  -4       4049.91       3797.43        92.90 o                         
   2   1  -4       1771.48       1533.71        23.74 o                         
   3   1  -4       4894.03       4794.63        32.43 o                         
   4   1  -4        550.74        530.52        21.71 o                         
   5   1  -4        960.51        898.55        25.34 o                         
   6   1  -4        115.29         83.11        33.25 o                         
   7   1  -4        874.54        935.10        33.66 o                         
   8   1  -4        141.81        162.43        23.66 o                         
   1   2  -4          2.98        -16.09        16.09 o                         
   2   2  -4        281.49        227.42        17.24 o                         
   3   2  -4        786.61        894.28        18.12 o                         
   4   2  -4        404.31        456.34        16.88 o                         
   5   2  -4        309.48        346.20        17.93 o                         
   6   2  -4        317.42        319.40        16.75 o                         
   7   2  -4         76.62         87.58        20.66 o                         
   8   2  -4         53.62         42.87        23.19 o                         
   9   2  -4         10.78         16.38        24.52 o                         
   0   3  -4       4144.22       3802.37       122.44 o                         
   1   3  -4       3234.39       3133.45        36.98 o                         
   2   3  -4        877.88        859.64        15.77 o                         
   3   3  -4       1061.06       1062.11        27.53 o                         
   4   3  -4       1355.66       1376.46        17.04 o                         
   5   3  -4       3163.61       3260.07        51.01 o                         
   6   3  -4        482.25        497.04        15.29 o                         
   7   3  -4        178.31        173.60        14.42 o                         
   8   3  -4        176.76        168.75        13.68 o                         
   9   3  -4        314.18        300.50        16.21 o                         
  10   3  -4        153.54        160.71        23.19 o                         
  11   3  -4         88.27         91.89        25.54 o                         
   0   4  -4       1761.74       1715.37        23.04 o                         
   1   4  -4        517.14        544.75        24.79 o                         
   2   4  -4       1281.62       1238.39        22.73 o                         
   3   4  -4        186.66        230.94        13.51 o                         
   4   4  -4       1531.66       1528.48        14.61 o                         
   5   4  -4        336.66        326.75        13.02 o                         
   6   4  -4        271.04        283.82        13.33 o                         
   7   4  -4         96.62        117.24        12.94 o                         
   8   4  -4        288.37        299.13        12.00 o                         
   9   4  -4         96.75        125.26        27.13 o                         
  10   4  -4         92.55        113.97        16.84 o                         
  11   4  -4         47.60         45.58        20.53 o                         
   0   5  -4        684.51        695.00        31.02 o                         
   1   5  -4         46.63         51.03        11.51 o                         
   2   5  -4       1230.04       1209.20        18.43 o                         
   3   5  -4        243.69        261.17        12.80 o                         
   4   5  -4         24.05         10.36        12.40 o                         
   5   5  -4        604.64        632.95        14.13 o                         
   6   5  -4          9.79         11.22        11.12 o                         
   7   5  -4         70.27         73.19        11.17 o                         
   8   5  -4        132.60        130.18        10.69 o                         
   9   5  -4         19.43         14.39        10.17 o                         
  10   5  -4         24.38         24.55        14.13 o                         
  11   5  -4          0.54         18.57        13.97 o                         
   0   6  -4        410.27        433.14        18.02 o                         
   1   6  -4        147.17        149.32        16.04 o                         
   2   6  -4        169.76        190.09        12.23 o                         
   3   6  -4        751.11        752.69        12.93 o                         
   4   6  -4        191.11        213.77        11.88 o                         
   5   6  -4          2.77          1.15        10.79 o                         
   6   6  -4         97.80        101.07        10.15 o                         
   7   6  -4        237.06        238.05         9.85 o                         
   8   6  -4         78.23         73.90         9.96 o                         
   9   6  -4         62.11         69.74        11.14 o                         
  10   6  -4         15.02         19.68        11.67 o                         
   0   7  -4        180.08        200.75        16.45 o                         
   1   7  -4        219.80        240.83        13.71 o                         
   2   7  -4        564.77        615.93        19.55 o                         
   3   7  -4        298.64        319.49        11.01 o                         
   4   7  -4         96.27        106.69        12.09 o                         
   5   7  -4        313.41        325.65        10.32 o                         
   6   7  -4         67.80         83.10         9.74 o                         
   7   7  -4         87.13         88.08        10.33 o                         
   8   7  -4        171.91        183.28        15.40 o                         
   9   7  -4         15.55         19.36         9.77 o                         
   0   8  -4        256.54        255.56        14.55 o                         
   1   8  -4         58.13         67.37         9.95 o                         
   2   8  -4         82.84         96.18         9.94 o                         
   3   8  -4        111.66         99.39        11.28 o                         
   4   8  -4         18.06         15.57        12.52 o                         
   5   8  -4        227.52        223.71         9.41 o                         
   6   8  -4         18.19         29.77        11.32 o                         
   7   8  -4        116.40        106.33        10.95 o                         
   8   8  -4          9.17          1.35         9.64 o                         
   0   9  -4        185.65        159.85        25.54 o                         
   1   9  -4         12.29          2.06        10.48 o                         
   2   9  -4         80.57         80.87         9.15 o                         
   3   9  -4          4.51          0.20         9.24 o                         
   4   9  -4         46.83         73.09        17.75 o                         
   5   9  -4         41.30         33.50        13.75 o                         
   6   9  -4         18.16         37.70         9.81 o                         
   7   9  -4         12.18          2.35         9.35 o                         
   0  10  -4        115.27        115.53        23.37 o                         
   1  10  -4         18.16         10.38        10.21 o                         
   2  10  -4         88.71         48.86        10.64 o                         
   3  10  -4         53.42         40.78        14.88 o                         
   4  10  -4         85.60         71.89        20.53 o                         
   5  10  -4         29.37          0.89         9.48 o                         
   0  11  -4         19.84         -9.18        23.63 o                         
   0   1  -3       3399.58       3390.46       144.11 o                         
   1   1  -3       6238.08       6239.38        61.88 o                         
   2   1  -3       2068.69       1959.82        28.60 o                         
   3   1  -3       3061.84       2841.62        45.49 o                         
   4   1  -3       1015.54        997.03        20.55 o                         
   5   1  -3        652.44        658.40        29.34 o                         
   6   1  -3        193.34        231.22        28.06 o                         
   7   1  -3       1040.98       1075.95        34.50 o                         
   0   2  -3      11197.06      11719.01        61.89 o                         
   1   2  -3       1027.24        924.27        20.12 o                         
   2   2  -3       2467.01       2335.37        23.93 o                         
   3   2  -3       4372.30       4034.01        87.13 o                         
   4   2  -3       1308.87       1196.07        19.42 o                         
   5   2  -3        281.64        284.93        15.66 o                         
   6   2  -3        628.17        655.26        17.29 o                         
   7   2  -3       1062.04       1026.13        22.24 o                         
   8   2  -3         15.93         22.34        29.13 o                         
   9   2  -3        110.80        132.75        25.14 o                         
   0   3  -3       4046.92       4067.84       149.46 o                         
   1   3  -3       1513.21       1471.03        37.03 o                         
   2   3  -3        809.97        781.90        16.26 o                         
   3   3  -3         28.97          9.75        17.81 o                         
   4   3  -3       1153.03       1187.32        16.13 o                         
   5   3  -3        134.45        144.75        14.56 o                         
   6   3  -3         42.26         66.55        14.06 o                         
   7   3  -3        375.91        391.89        15.76 o                         
   8   3  -3        399.65        413.19        14.66 o                         
   9   3  -3          5.97          8.54        14.28 o                         
  10   3  -3         47.91         49.36        22.78 o                         
   0   4  -3       2266.24       2451.20        23.47 o                         
   1   4  -3       1079.63        998.34        39.40 o                         
   2   4  -3       1172.91       1090.29        27.94 o                         
   3   4  -3        980.63        948.49        14.56 o                         
   4   4  -3          3.52          0.84        13.55 o                         
   5   4  -3        736.34        738.74        14.20 o                         
   6   4  -3        115.88        109.31        13.26 o                         
   7   4  -3        412.15        433.77        13.83 o                         
   8   4  -3        200.21        202.75        13.19 o                         
   9   4  -3        112.97         97.83        12.77 o                         
  10   4  -3         25.95         13.96        15.94 o                         
  11   4  -3         16.95         17.30        24.97 o                         
   0   5  -3       1291.40       1207.20        82.47 o                         
   1   5  -3        102.34         86.55        14.48 o                         
   2   5  -3        302.08        314.79        13.16 o                         
   3   5  -3       1424.45       1400.16        22.66 o                         
   4   5  -3       1485.36       1420.57        19.26 o                         
   5   5  -3         11.70          9.87        12.32 o                         
   6   5  -3        435.49        458.71        12.54 o                         
   7   5  -3        378.59        390.64        11.80 o                         
   8   5  -3         23.13         17.28        10.51 o                         
   9   5  -3         15.81         13.22        10.40 o                         
  10   5  -3        151.16        171.91        14.70 o                         
  11   5  -3         31.74         23.70        12.93 o                         
   0   6  -3        970.72       1036.26        25.40 o                         
   1   6  -3        158.35        169.11        11.27 o                         
   2   6  -3        267.82        266.85        12.47 o                         
   3   6  -3        261.45        277.44        10.97 o                         
   4   6  -3        143.41        153.41        12.91 o                         
   5   6  -3         20.05         20.37        10.95 o                         
   6   6  -3        107.18        100.68        10.68 o                         
   7   6  -3         76.83         75.93         9.59 o                         
   8   6  -3        128.94        132.07         9.30 o                         
   9   6  -3         43.29         35.83        11.17 o                         
  10   6  -3         35.34         31.20        11.53 o                         
   0   7  -3         38.51         37.08        11.64 o                         
   1   7  -3         82.70        106.49        10.45 o                         
   2   7  -3        705.75        772.53        14.40 o                         
   3   7  -3        258.86        268.07        10.99 o                         
   4   7  -3         64.00         52.61        10.42 o                         
   5   7  -3        114.44        145.94        10.07 o                         
   6   7  -3         95.83        112.18         9.92 o                         
   7   7  -3        151.08        137.87        10.00 o                         
   8   7  -3         70.69         95.79        10.75 o                         
   9   7  -3         38.72         51.68        10.77 o                         
   0   8  -3          1.07          6.78        14.13 o                         
   1   8  -3        326.06        329.05        10.35 o                         
   2   8  -3        339.09        313.13        27.29 o                         
   3   8  -3         62.19         57.48         8.01 o                         
   4   8  -3        235.86        225.58        14.83 o                         
   5   8  -3        480.42        445.57         9.84 o                         
   6   8  -3         30.41         15.01        12.01 o                         
   7   8  -3         16.23          2.39        10.37 o                         
   8   8  -3         59.25         52.43        10.19 o                         
   0   9  -3        244.20        243.94        38.51 o                         
   1   9  -3        141.35        150.87         9.23 o                         
   2   9  -3         57.60         42.70         8.45 o                         
   3   9  -3         70.95         57.47         8.06 o                         
   4   9  -3         36.33         41.41        10.93 o                         
   5   9  -3         65.11         81.25        10.52 o                         
   6   9  -3         75.77         81.09         8.97 o                         
   7   9  -3         36.03         29.72         9.52 o                         
   0  10  -3          4.56          3.08        15.43 o                         
   1  10  -3         10.37          4.24        15.35 o                         
   2  10  -3         34.48         29.07        10.19 o                         
   3  10  -3         11.23         13.69         9.44 o                         
   4  10  -3         18.52         -2.72         9.88 o                         
   5  10  -3         25.76          6.48        12.25 o                         
   0  11  -3         21.60         18.06        13.15 o                         
   1  11  -3         18.66         10.48         9.27 o                         
   1   0  -2       2653.45       2922.51        71.85 o                         
   4   0  -2         22.70         37.76        39.11 o                         
   0   1  -2       1346.86       1234.12        38.61 o                         
   1   1  -2       1090.51       1033.05        29.09 o                         
   3   1  -2       1335.82       1225.83        23.10 o                         
   4   1  -2         70.72         68.25        17.93 o                         
   5   1  -2       1087.42       1133.50        36.93 o                         
   6   1  -2        388.54        363.72        35.39 o                         
   7   1  -2        400.39        383.82        32.80 o                         
   0   2  -2       5431.54       4930.03       291.06 o                         
   1   2  -2       2627.30       2328.98        38.34 o                         
   2   2  -2        225.17        193.14        18.25 o                         
   3   2  -2       3791.10       3651.72        28.91 o                         
   4   2  -2       1048.11       1060.88        17.19 o                         
   5   2  -2         81.40         74.85        15.32 o                         
   6   2  -2        101.80        123.29        16.26 o                         
   7   2  -2        117.20        132.92        17.29 o                         
   8   2  -2         84.52        112.97        17.79 o                         
   9   2  -2         48.23         61.30        28.78 o                         
   0   3  -2        562.79        526.56        23.93 o                         
   1   3  -2        595.74        551.71        16.64 o                         
   2   3  -2       2370.72       2209.89        17.99 o                         
   3   3  -2        707.18        670.75        16.82 o                         
   4   3  -2        507.09        483.04        14.96 o                         
   5   3  -2        927.73        932.81        15.88 o                         
   6   3  -2        337.44        333.56        16.13 o                         
   7   3  -2         92.90        117.40        14.49 o                         
   8   3  -2        217.58        258.28        16.99 o                         
   9   3  -2         89.94         99.31        13.61 o                         
  10   3  -2         49.55         49.67        14.43 o                         
   0   4  -2        863.41        940.14        21.69 o                         
   1   4  -2       1529.78       1528.23        36.36 o                         
   2   4  -2       1137.16       1109.11        21.08 o                         
   3   4  -2        875.24        906.93        14.69 o                         
   4   4  -2        145.76        131.70        14.55 o                         
   5   4  -2       1299.26       1312.67        14.43 o                         
   6   4  -2         64.23         55.37        12.72 o                         
   7   4  -2        583.29        621.88        20.76 o                         
   8   4  -2        140.95        132.65        12.03 o                         
   9   4  -2        206.81        218.32        11.93 o                         
  10   4  -2         28.20         20.80        11.27 o                         
  11   4  -2         92.16         73.65        17.08 o                         
   0   5  -2        499.18        496.42        19.45 o                         
   1   5  -2        591.72        684.02        13.87 o                         
   2   5  -2        382.93        342.77        13.31 o                         
   3   5  -2        613.39        595.55        13.28 o                         
   4   5  -2         20.47         19.17        12.68 o                         
   5   5  -2        780.02        806.49        12.95 o                         
   6   5  -2        169.83        198.21        13.39 o                         
   7   5  -2        216.98        225.65        11.17 o                         
   8   5  -2         22.03         10.10        10.58 o                         
   9   5  -2         70.01         65.05        10.62 o                         
  10   5  -2          0.59          0.39        12.61 o                         
  11   5  -2         18.37          3.96        12.95 o                         
   0   6  -2        751.58        844.86        30.36 o                         
   1   6  -2         77.77         84.26        12.93 o                         
   2   6  -2         16.98         11.93        12.33 o                         
   3   6  -2        825.91        853.42        12.93 o                         
   4   6  -2        583.44        608.67        16.25 o                         
   5   6  -2         46.40         41.65        11.28 o                         
   6   6  -2        158.42        160.70        10.44 o                         
   7   6  -2        119.59        116.34         9.87 o                         
   8   6  -2         20.57         27.31         9.44 o                         
   9   6  -2         13.13         27.19        11.10 o                         
  10   6  -2         93.83        101.23        12.35 o                         
   0   7  -2        109.16        122.57        16.37 o                         
   1   7  -2        317.98        349.23        12.27 o                         
   2   7  -2        131.79        175.85        11.66 o                         
   3   7  -2        106.03        122.96         9.95 o                         
   4   7  -2        296.24        331.05        15.30 o                         
   5   7  -2        408.07        420.82        10.60 o                         
   6   7  -2        124.76        124.75         9.67 o                         
   7   7  -2         36.69         54.98        13.01 o                         
   8   7  -2         35.70         24.81        11.15 o                         
   9   7  -2         54.53         53.38        10.46 o                         
  10   7  -2         16.01         23.87         9.70 o                         
   0   8  -2        586.90        635.43        25.64 o                         
   1   8  -2         55.22         71.18        10.73 o                         
   2   8  -2         63.47         68.40         9.97 o                         
   3   8  -2        158.53        182.56        13.99 o                         
   4   8  -2        272.74        273.82        13.02 o                         
   5   8  -2          6.65         -9.10         9.10 o                         
   6   8  -2         62.05         54.50        17.26 o                         
   7   8  -2          3.83         -6.62        10.39 o                         
   8   8  -2         10.29         12.67        10.13 o                         
   0   9  -2         98.34        101.17        16.48 o                         
   1   9  -2          0.77         -9.30         9.30 o                         
   2   9  -2         30.05         22.50         8.98 o                         
   3   9  -2        100.97         98.25         9.04 o                         
   4   9  -2          7.64         47.90        10.92 o                         
   5   9  -2         24.98         25.91        10.46 o                         
   6   9  -2          1.77        -10.36        10.36 o                         
   7   9  -2         37.72         39.10         9.58 o                         
   0  10  -2        252.76        245.24        15.46 o                         
   1  10  -2         43.18         61.51        16.07 o                         
   2  10  -2         54.55         37.59        10.29 o                         
   3  10  -2         59.97         54.29        12.33 o                         
   4  10  -2         84.80         78.39         9.04 o                         
   5  10  -2         16.57         15.87        13.07 o                         
   0  11  -2         86.51         55.44        49.93 o                         
   1  11  -2         49.03         24.32        13.70 o                         
   2  11  -2         26.44         13.72         8.31 o                         
   0   1  -1       2200.79       2165.89        46.47 o                         
   1   1  -1       1807.23       1679.04        32.07 o                         
   3   1  -1       1533.10       1511.86        26.40 o                         
   4   1  -1        273.41        245.97        19.32 o                         
   5   1  -1        572.83        552.39        25.54 o                         
   6   1  -1        725.28        703.10        16.87 o                         
   7   1  -1        294.71        301.70        21.14 o                         
   0   2  -1       2291.78       2574.57        57.42 o                         
   1   2  -1       3883.20       3636.41        99.94 o                         
   2   2  -1       3367.71       2920.46        45.28 o                         
   3   2  -1        109.93        121.26        16.82 o                         
   4   2  -1        549.55        497.94        17.94 o                         
   5   2  -1       1232.79       1166.82        19.01 o                         
   6   2  -1        331.26        331.13        16.99 o                         
   7   2  -1        271.46        271.16        14.53 o                         
   8   2  -1        286.00        290.14        13.87 o                         
   9   2  -1        201.81        198.22        16.52 o                         
   0   3  -1       3403.68       3395.13        29.10 o                         
   1   3  -1        876.81        878.04        15.95 o                         
   2   3  -1       2121.36       1962.37        26.26 o                         
   3   3  -1       1868.27       1802.90        17.12 o                         
   4   3  -1       1065.15       1089.85        38.00 o                         
   5   3  -1       1356.42       1353.74        15.90 o                         
   6   3  -1        170.90        165.38        13.65 o                         
   7   3  -1        211.00        254.91        15.56 o                         
   8   3  -1        270.04        293.30        14.47 o                         
   9   3  -1         74.41         84.74        13.97 o                         
  10   3  -1        128.89        133.96        15.36 o                         
   0   4  -1        951.54        988.81        23.26 o                         
   1   4  -1        114.53        119.16        12.99 o                         
   2   4  -1         60.07         50.88        25.53 o                         
   3   4  -1       1692.12       1595.07        15.59 o                         
   4   4  -1        513.08        497.70        13.87 o                         
   5   4  -1         84.26         95.84        14.82 o                         
   6   4  -1        229.36        252.34        12.50 o                         
   7   4  -1        311.95        391.32        14.00 o                         
   8   4  -1          0.77          7.37        11.51 o                         
   9   4  -1         15.67         29.72        11.73 o                         
  10   4  -1         71.48         70.45        10.85 o                         
  11   4  -1         17.92         13.76        16.54 o                         
   0   5  -1        642.69        674.18        19.79 o                         
   1   5  -1        439.04        465.36        19.96 o                         
   2   5  -1       1573.69       1556.81        31.73 o                         
   3   5  -1        563.30        586.42        13.38 o                         
   4   5  -1       1125.15       1191.27        13.92 o                         
   5   5  -1       1335.98       1339.80        18.45 o                         
   6   5  -1        230.60        239.19        14.71 o                         
   7   5  -1         66.20         81.08        10.53 o                         
   8   5  -1        201.24        201.64        11.06 o                         
   9   5  -1        156.75        153.50        10.29 o                         
  10   5  -1        158.23        154.11        13.56 o                         
  11   5  -1        103.59         86.06        12.08 o                         
   0   6  -1       1402.29       1576.11        19.80 o                         
   1   6  -1        203.96        218.59        12.67 o                         
   2   6  -1        340.02        370.19        20.33 o                         
   3   6  -1        959.14        951.49        11.13 o                         
   4   6  -1        415.89        437.14        12.23 o                         
   5   6  -1       1203.43       1272.60        12.94 o                         
   6   6  -1         38.67         49.21        12.89 o                         
   7   6  -1        145.89        156.46        10.00 o                         
   8   6  -1         19.61         13.61        10.39 o                         
   9   6  -1         62.28         71.40        11.36 o                         
  10   6  -1        127.07        127.47        11.88 o                         
   0   7  -1        265.71        303.34        20.73 o                         
   1   7  -1         81.07         56.44        11.65 o                         
   2   7  -1        186.13        208.77        17.36 o                         
   3   7  -1        648.53        653.58        10.83 o                         
   4   7  -1        131.52        131.24        10.71 o                         
   5   7  -1         26.32         29.52         9.27 o                         
   6   7  -1         35.24         51.10        10.04 o                         
   7   7  -1        185.21        190.15         9.76 o                         
   8   7  -1         43.96         39.43        11.14 o                         
   9   7  -1         15.43         23.87        10.88 o                         
  10   7  -1          0.09         -0.55        11.33 o                         
   0   8  -1        324.59        374.72        40.20 o                         
   1   8  -1         93.09        110.23        10.16 o                         
   2   8  -1         38.97         26.38         9.96 o                         
   3   8  -1        137.74        147.74        10.11 o                         
   4   8  -1         11.87          9.65        10.29 o                         
   5   8  -1         60.21         75.56         9.17 o                         
   6   8  -1         25.73         19.83         9.22 o                         
   7   8  -1        139.72        151.46        11.66 o                         
   8   8  -1         28.01         30.09        11.86 o                         
   9   8  -1         30.22         21.39         9.31 o                         
   0   9  -1        112.45        148.27        46.03 o                         
   1   9  -1         92.08        122.58        16.74 o                         
   2   9  -1        168.43        174.14         9.31 o                         
   3   9  -1        152.63        149.73        19.13 o                         
   4   9  -1        103.24         91.56        14.49 o                         
   5   9  -1         94.11         91.83         9.65 o                         
   6   9  -1         62.11         48.78        11.41 o                         
   7   9  -1         73.50         58.46        10.16 o                         
   0  10  -1         80.38         85.80        14.92 o                         
   1  10  -1         10.86          7.70         9.33 o                         
   2  10  -1         60.35         68.90        15.82 o                         
   3  10  -1          4.06          7.52        15.22 o                         
   4  10  -1          0.03         -1.66        13.84 o                         
   5  10  -1          1.86         -1.39        13.73 o                         
   0  11  -1        132.42         89.43        13.93 o                         
   1  11  -1         33.87         15.02         8.51 o                         
   2  11  -1          2.47          5.44         9.74 o                         
   3   0   0       2262.08       1816.40        45.05 o                         
   5   0   0        321.33        282.22        24.49 o                         
   6   0   0       9461.05       9531.74        71.98 o                         
   7   0   0       2603.26       2646.33        33.21 o                         
   8   0   0       2361.42       2282.28        37.80 o                         
   1   1   0       1377.62       1247.33        30.41 o                         
   2   1   0          2.65         46.40        25.40 o                         
   3   1   0       2206.46       2002.60        26.42 o                         
   4   1   0        123.00         80.35        18.69 o                         
   5   1   0       3629.11       3605.00        56.90 o                         
   6   1   0         32.99         46.58        15.09 o                         
   7   1   0        486.70        478.03        16.02 o                         
   8   1   0        184.19        216.43        14.85 o                         
   9   1   0          0.68          9.46        20.23 o                         
   0   2   0       2542.10       2546.83        80.43 o                         
   1   2   0        206.46        273.51        22.00 o                         
   2   2   0       3019.98       2645.29        35.53 o                         
   3   2   0          0.06         -4.31        16.84 o                         
   4   2   0         93.29        102.07        16.62 o                         
   5   2   0       1318.87       1410.37        19.52 o                         
   6   2   0         39.56         56.18        16.15 o                         
   7   2   0         42.15         81.78        15.71 o                         
   8   2   0        141.02        149.01        14.87 o                         
   9   2   0         15.62         23.77        13.07 o                         
  10   2   0         36.18         36.41        17.63 o                         
   0   3   0        234.32        180.93        24.60 o                         
   1   3   0         92.95         93.28        15.08 o                         
   2   3   0        212.68        185.28        15.87 o                         
   3   3   0       1964.70       1812.34        21.71 o                         
   4   3   0        121.93        120.22        15.26 o                         
   5   3   0        354.12        403.44        15.89 o                         
   6   3   0         22.95         33.03        14.69 o                         
   7   3   0        679.33        701.58        15.82 o                         
   8   3   0        149.83        166.66        13.14 o                         
   9   3   0         16.49         16.76        12.09 o                         
  10   3   0         44.75         49.46        12.15 o                         
  11   3   0         40.59         29.27        19.75 o                         
   0   4   0        629.44        589.36        21.82 o                         
   1   4   0       1134.68       1081.35        22.30 o                         
   2   4   0         14.31        -14.34        14.34 o                         
   3   4   0       6277.21       6530.09        44.86 o                         
   4   4   0        695.29        651.67        14.08 o                         
   5   4   0        165.01        196.88        14.12 o                         
   6   4   0        103.03        116.00        12.79 o                         
   7   4   0        714.86        747.01        13.33 o                         
   8   4   0          1.27         -2.06        12.55 o                         
   9   4   0        187.14        184.10        10.79 o                         
  10   4   0         88.77         79.25        10.91 o                         
  11   4   0        117.73        118.41        14.18 o                         
  12   4   0         22.07         14.35        18.27 o                         
   0   5   0          6.14          2.10        18.92 o                         
   1   5   0          2.74        -10.77        14.04 o                         
   2   5   0        227.56        224.43        18.56 o                         
   3   5   0        116.95        142.70        12.87 o                         
   4   5   0        380.23        364.52        13.07 o                         
   5   5   0         35.85         64.52        15.82 o                         
   6   5   0         39.36         40.75        12.85 o                         
   7   5   0         91.03        112.48        11.00 o                         
   8   5   0          0.13          5.25        10.18 o                         
   9   5   0         56.33         63.33        10.54 o                         
  10   5   0          1.13          9.89        11.56 o                         
  11   5   0         21.80          9.03        11.50 o                         
   0   6   0         64.22         63.58        17.72 o                         
   1   6   0        532.28        584.14        13.11 o                         
   2   6   0       1399.65       1404.96        17.01 o                         
   3   6   0          0.41         19.96        12.19 o                         
   4   6   0        811.27        819.86        12.72 o                         
   5   6   0       2165.36       2201.32        35.63 o                         
   6   6   0         80.83         84.38        10.43 o                         
   7   6   0         56.13         68.03        10.74 o                         
   8   6   0        101.28         91.72         9.70 o                         
   9   6   0         78.16         84.24        11.38 o                         
  10   6   0         30.86         24.07        12.27 o                         
   0   7   0        160.39        224.06        22.08 o                         
   1   7   0        426.94        501.52        12.04 o                         
   2   7   0          5.78          7.87        18.97 o                         
   3   7   0        552.14        549.40        20.25 o                         
   4   7   0        165.64        190.57        10.82 o                         
   5   7   0         38.35         57.12        10.16 o                         
   6   7   0         50.25         52.74         9.62 o                         
   7   7   0        112.17        144.69        14.64 o                         
   8   7   0         31.23         20.45        11.15 o                         
   9   7   0        144.67        138.88        11.29 o                         
  10   7   0         73.33         59.63        10.43 o                         
   0   8   0         26.80         42.31        32.22 o                         
   1   8   0         65.13         58.17        10.17 o                         
   2   8   0         95.72        113.03        10.50 o                         
   3   8   0        155.13        148.36        10.10 o                         
   4   8   0        200.39        200.75        13.91 o                         
   5   8   0         61.05         62.98         9.23 o                         
   6   8   0         62.18         35.96         8.97 o                         
   7   8   0         19.19         34.40        10.43 o                         
   8   8   0         22.71          1.86        10.25 o                         
   9   8   0          3.79         20.04        13.45 o                         
   0   9   0         77.16         77.51        10.74 o                         
   1   9   0         42.36         50.13         9.19 o                         
   2   9   0        417.57        397.80         9.98 o                         
   3   9   0          0.07          0.17         8.91 o                         
   4   9   0         18.92         34.45         9.92 o                         
   5   9   0        108.41        103.00        15.00 o                         
   6   9   0         16.89         13.88        10.09 o                         
   7   9   0          1.21          3.95         9.50 o                         
   0  10   0          5.58          3.28        14.70 o                         
   1  10   0        146.53        167.44        25.59 o                         
   2  10   0        153.55        150.67        24.59 o                         
   3  10   0          6.15         12.61        14.14 o                         
   4  10   0          3.14         15.12         9.87 o                         
   5  10   0         51.56         20.15        23.94 o                         
   0  11   0         47.55         10.76        21.29 o                         
   1  11   0         62.85         41.53         9.54 o                         
   2  11   0         93.89         51.59         7.89 o                         
   0   1   1       2141.54       2177.09        54.56 o                         
   1   1   1       1813.89       1681.52        30.81 o                         
   3   1   1       1622.03       1590.17        25.87 o                         
   4   1   1        234.68        208.35        18.48 o                         
   5   1   1        495.50        444.14        17.07 o                         
   6   1   1        691.58        649.15        17.01 o                         
   7   1   1        316.65        329.64        16.98 o                         
   8   1   1        450.94        438.66        16.18 o                         
   9   1   1        246.79        229.72        14.24 o                         
  10   1   1         35.06         29.35        12.37 o                         
   0   2   1       2282.31       2451.02        30.36 o                         
   1   2   1       3833.10       3632.66        73.58 o                         
   2   2   1       3344.61       2906.38        26.40 o                         
   3   2   1         81.23        101.41        17.69 o                         
   4   2   1        604.31        539.21        17.30 o                         
   5   2   1       1143.58       1032.10        17.15 o                         
   6   2   1        306.28        290.20        14.07 o                         
   7   2   1        281.06        293.21        15.07 o                         
   8   2   1        291.23        315.46        15.72 o                         
   9   2   1        185.62        181.49        14.13 o                         
  10   2   1         16.72         11.37        12.48 o                         
  11   2   1         56.65         58.27        21.06 o                         
   0   3   1       3481.48       3403.21       101.52 o                         
   1   3   1        832.66        839.40        17.47 o                         
   2   3   1       2079.61       1894.95        29.37 o                         
   3   3   1       1928.83       1887.22        17.22 o                         
   4   3   1       1106.97       1107.60        17.91 o                         
   5   3   1       1298.44       1295.23        16.99 o                         
   6   3   1        178.74        195.25        14.98 o                         
   7   3   1        222.17        239.91        13.83 o                         
   8   3   1        256.38        286.77        12.99 o                         
   9   3   1         69.26         76.36        12.62 o                         
  10   3   1        136.08        136.59        13.53 o                         
  11   3   1          0.16          9.24        15.86 o                         
  12   3   1         15.13          8.43        20.46 o                         
   0   4   1       1008.90        997.01        22.23 o                         
   1   4   1        133.55        140.05        14.56 o                         
   2   4   1         68.74         38.89        12.88 o                         
   3   4   1       1725.14       1638.64        22.64 o                         
   4   4   1        500.54        485.99        15.77 o                         
   5   4   1         75.88         91.00        12.79 o                         
   6   4   1        244.62        268.41        14.35 o                         
   7   4   1        333.27        393.98        13.97 o                         
   8   4   1          1.41         11.77        12.40 o                         
   9   4   1         18.19         37.93         9.94 o                         
  10   4   1         72.46         72.61        10.35 o                         
  11   4   1         17.28         24.25        15.00 o                         
  12   4   1          6.87         -0.35        14.14 o                         
   0   5   1        611.51        635.50        19.76 o                         
   1   5   1        412.82        419.79        13.73 o                         
   2   5   1       1587.75       1608.27        34.09 o                         
   3   5   1        553.14        588.84        13.35 o                         
   4   5   1       1124.92       1187.34        13.97 o                         
   5   5   1       1360.26       1356.00        14.99 o                         
   6   5   1        227.27        244.37        15.98 o                         
   7   5   1         47.83         48.98        11.41 o                         
   8   5   1        207.29        206.57        11.51 o                         
   9   5   1        153.88        157.41        10.74 o                         
  10   5   1        155.84        135.81        11.43 o                         
  11   5   1        104.01         92.35        11.23 o                         
   0   6   1       1480.29       1701.77        21.86 o                         
   1   6   1        189.98        212.13        12.70 o                         
   2   6   1        321.83        366.40        12.75 o                         
   3   6   1        951.52        962.74        13.51 o                         
   4   6   1        418.42        462.42        12.22 o                         
   5   6   1       1186.49       1279.07        12.89 o                         
   6   6   1         39.14         50.00        10.28 o                         
   7   6   1        161.53        166.94        10.48 o                         
   8   6   1         24.87         34.37        11.26 o                         
   9   6   1         56.33         72.99        12.39 o                         
  10   6   1        133.48        118.65        11.23 o                         
   0   7   1        249.72        283.65        16.02 o                         
   1   7   1         81.55         79.18        10.42 o                         
   2   7   1        194.09        194.29        10.56 o                         
   3   7   1        636.84        667.85        11.85 o                         
   4   7   1        130.63        145.51        11.32 o                         
   5   7   1         29.04         20.53        10.00 o                         
   6   7   1         34.22         35.26        10.03 o                         
   7   7   1        178.52        192.08        16.70 o                         
   8   7   1         45.20         47.16        11.67 o                         
   9   7   1         15.48         11.77        11.02 o                         
  10   7   1          0.16          6.36         9.22 o                         
   0   8   1        294.56        325.31        18.35 o                         
   1   8   1         82.60        108.54        12.05 o                         
   2   8   1         49.56         55.53         8.94 o                         
   3   8   1        136.22        158.33        10.06 o                         
   4   8   1          6.29          7.74         9.53 o                         
   5   8   1         74.17         77.87         9.22 o                         
   6   8   1         32.23         23.89         8.86 o                         
   7   8   1        128.45        155.46        10.66 o                         
   8   8   1         23.95         16.68        10.20 o                         
   9   8   1         31.55         28.28        10.07 o                         
   0   9   1        110.05        103.04        13.14 o                         
   1   9   1        102.34        143.86        14.86 o                         
   2   9   1        170.68        150.31         9.27 o                         
   3   9   1        145.75        141.09         9.15 o                         
   4   9   1         92.03         66.81        10.29 o                         
   5   9   1         98.63        121.51        30.93 o                         
   6   9   1         57.85         65.11        10.08 o                         
   7   9   1         73.57         66.94         9.72 o                         
   0  10   1         81.33         82.23        15.03 o                         
   1  10   1          9.52         -6.20        11.90 o                         
   2  10   1         57.03         55.26        10.40 o                         
   3  10   1          4.47        -10.07        10.07 o                         
   4  10   1          0.16         12.11        14.09 o                         
   5  10   1          1.54         -5.66         9.56 o                         
   0  11   1        129.48        130.58        52.09 o                         
   1  11   1         33.79         14.36        12.60 o                         
   2  11   1          3.38         -5.27         9.21 o                         
   1   0   2       2663.56       2995.05        63.90 o                         
   4   0   2          8.64         32.31        28.17 o                         
   5   0   2       4930.90       4794.62       241.26 o                         
   6   0   2       1199.06       1146.60        27.40 o                         
   7   0   2        131.24        155.28        22.25 o                         
   8   0   2       1543.71       1473.67        24.27 o                         
   9   0   2        317.96        294.73        21.45 o                         
  10   0   2         70.58         59.86        17.19 o                         
  11   0   2         31.54         22.08        16.32 o                         
   0   1   2       1453.53       1312.86        44.54 o                         
   1   1   2       1090.44       1053.65        26.18 o                         
   3   1   2       1292.54       1201.79        19.93 o                         
   4   1   2         52.77         59.18        17.97 o                         
   5   1   2       1098.43       1069.79        44.75 o                         
   6   1   2        403.11        349.72        16.98 o                         
   7   1   2        384.23        375.94        14.69 o                         
   8   1   2       1471.06       1432.04        17.17 o                         
   9   1   2        129.22        143.62        14.25 o                         
  10   1   2         33.40         37.96        12.71 o                         
  11   1   2         18.98         17.50        13.17 o                         
   0   2   2       5561.22       5248.86        69.15 o                         
   1   2   2       2677.69       2553.15        64.94 o                         
   2   2   2        216.41        198.97        18.24 o                         
   3   2   2       3706.89       3572.78        37.02 o                         
   4   2   2       1013.65       1026.08        17.01 o                         
   5   2   2         87.51         72.36        15.15 o                         
   6   2   2        101.89        100.40        13.95 o                         
   7   2   2        115.29        139.27        15.25 o                         
   8   2   2         87.76        130.24        16.68 o                         
   9   2   2         51.95         58.03        13.02 o                         
  10   2   2         52.96         46.00        12.70 o                         
  11   2   2         14.44         22.60        14.96 o                         
  12   2   2         22.25         15.05        19.86 o                         
   0   3   2        492.74        434.59        19.73 o                         
   1   3   2        667.91        574.68        15.15 o                         
   2   3   2       2274.64       2136.81        20.93 o                         
   3   3   2        727.56        694.98        15.46 o                         
   4   3   2        451.23        401.70        15.44 o                         
   5   3   2        970.75        947.34        15.80 o                         
   6   3   2        319.03        292.22        13.75 o                         
   7   3   2        111.88        124.76        15.02 o                         
   8   3   2        207.75        242.68        13.15 o                         
   9   3   2         89.78         95.22        12.72 o                         
  10   3   2         44.70         36.56        12.09 o                         
  11   3   2         40.17         37.90        15.20 o                         
  12   3   2         55.46         46.66        14.03 o                         
   0   4   2        788.22        846.25        22.66 o                         
   1   4   2       1469.39       1454.12        32.12 o                         
   2   4   2       1126.96       1093.71        26.32 o                         
   3   4   2        820.87        861.88        14.61 o                         
   4   4   2        136.70        126.60        13.30 o                         
   5   4   2       1321.66       1355.33        23.30 o                         
   6   4   2         71.11         76.15        13.27 o                         
   7   4   2        535.49        541.48        18.53 o                         
   8   4   2        125.50        128.67        12.19 o                         
   9   4   2        208.34        212.11        10.09 o                         
  10   4   2         26.55         24.29        10.18 o                         
  11   4   2         87.90         75.05        13.18 o                         
  12   4   2         31.93         29.77        13.69 o                         
   0   5   2        479.24        490.65        42.70 o                         
   1   5   2        607.71        736.20        13.90 o                         
   2   5   2        375.95        316.19        13.34 o                         
   3   5   2        599.97        591.17        11.19 o                         
   4   5   2         21.04         19.83        12.69 o                         
   5   5   2        797.31        808.38        13.56 o                         
   6   5   2        167.33        183.29        11.79 o                         
   7   5   2        213.14        223.48        11.07 o                         
   8   5   2         24.16         17.85        10.00 o                         
   9   5   2         74.15         61.92         9.98 o                         
  10   5   2          0.40          8.23        10.77 o                         
  11   5   2         19.06         12.06        11.52 o                         
   0   6   2        760.43        838.93        18.80 o                         
   1   6   2         93.22         94.33        11.77 o                         
   2   6   2         23.03         14.84        14.03 o                         
   3   6   2        826.74        873.23        12.90 o                         
   4   6   2        593.95        627.61        12.47 o                         
   5   6   2         46.01         46.99        12.38 o                         
   6   6   2        148.20        153.47        10.39 o                         
   7   6   2        123.11        125.25        13.63 o                         
   8   6   2         26.10         18.51        10.38 o                         
   9   6   2         13.52          9.11        11.55 o                         
  10   6   2         95.17         92.62        10.56 o                         
   0   7   2        140.46        137.27        16.51 o                         
   1   7   2        287.27        309.05        10.08 o                         
   2   7   2        149.48        192.30        11.68 o                         
   3   7   2        110.01        121.51        11.17 o                         
   4   7   2        331.69        356.30        10.92 o                         
   5   7   2        368.95        383.06        10.49 o                         
   6   7   2        148.66        155.86         9.70 o                         
   7   7   2         43.04         47.57         9.05 o                         
   8   7   2         33.73         33.89        12.25 o                         
   9   7   2         49.26         50.47        10.35 o                         
  10   7   2         18.58         11.35        10.12 o                         
   0   8   2        556.02        629.98        68.39 o                         
   1   8   2         63.15         86.71        20.17 o                         
   2   8   2         66.23         82.89        11.60 o                         
   3   8   2        142.65        151.60        10.02 o                         
   4   8   2        254.93        238.48         9.89 o                         
   5   8   2          3.90         11.63         9.05 o                         
   6   8   2         55.39         45.80         9.25 o                         
   7   8   2          4.90         20.84        10.76 o                         
   8   8   2         12.63         21.00        10.18 o                         
   0   9   2         98.24        112.71        25.48 o                         
   1   9   2          1.03          3.08         8.08 o                         
   2   9   2         28.38         35.41        17.03 o                         
   3   9   2        108.51         96.47         9.00 o                         
   4   9   2          8.88         11.37        11.51 o                         
   5   9   2         25.56         19.34        19.18 o                         
   6   9   2          1.12         -3.71        11.89 o                         
   7   9   2         38.14         32.38         9.67 o                         
   0  10   2        263.18        264.50        26.55 o                         
   1  10   2         42.92         60.22        10.37 o                         
   2  10   2         47.87         48.28        14.65 o                         
   3  10   2         63.68         47.66        10.11 o                         
   4  10   2         90.05         74.77        10.01 o                         
   5  10   2         13.07         -2.47         9.62 o                         
   0  11   2         89.82         40.80        42.85 o                         
   1  11   2         54.43         55.68         9.36 o                         
   2  11   2         21.87         20.25        13.56 o                         
   0   1   3       3230.33       3152.01       105.81 o                         
   1   1   3       6305.19       5800.07       422.65 o                         
   2   1   3       1937.83       1864.92        24.03 o                         
   3   1   3       2958.69       2757.05        27.33 o                         
   4   1   3        969.44        935.21        18.09 o                         
   5   1   3        646.02        583.99        17.86 o                         
   6   1   3        181.22        179.90        14.11 o                         
   7   1   3       1031.86        979.43        20.77 o                         
   8   1   3        332.97        347.61        15.49 o                         
   9   1   3        131.29        122.86        13.13 o                         
  10   1   3         57.84         51.61        12.22 o                         
  11   1   3        143.30        133.40        15.81 o                         
  12   1   3         20.12         13.60        13.70 o                         
   1   2   3       1142.52       1048.71        20.25 o                         
   2   2   3       2557.50       2446.55        50.61 o                         
   3   2   3       4385.90       4085.45        46.73 o                         
   4   2   3       1336.97       1203.49        17.95 o                         
   5   2   3        291.52        289.26        14.36 o                         
   6   2   3        634.46        627.35        14.53 o                         
   7   2   3       1073.86       1045.31        15.78 o                         
   8   2   3         16.59         12.02        14.04 o                         
   9   2   3        129.61        140.46        13.01 o                         
  10   2   3        314.39        290.70        12.41 o                         
  11   2   3         21.36         27.00        13.40 o                         
  12   2   3         12.20         14.43        14.59 o                         
   0   3   3       3990.85       4165.06        74.79 o                         
   1   3   3       1443.75       1441.65        33.39 o                         
   2   3   3        829.22        809.44        16.16 o                         
   3   3   3         36.55         27.92        15.09 o                         
   4   3   3       1206.60       1247.57        22.07 o                         
   5   3   3        135.21        123.88        14.58 o                         
   6   3   3         44.43         52.09        14.50 o                         
   7   3   3        351.70        356.54        12.46 o                         
   8   3   3        386.17        386.44        12.59 o                         
   9   3   3          4.98         15.51        13.03 o                         
  10   3   3         49.70         45.69        11.32 o                         
  11   3   3         43.49         38.42        13.19 o                         
  12   3   3         20.80         15.07        13.70 o                         
   0   4   3       2287.38       2449.19        47.07 o                         
   1   4   3       1125.95       1069.87        15.51 o                         
   2   4   3       1220.87       1145.45        23.51 o                         
   3   4   3        996.63        949.43        14.61 o                         
   4   4   3          5.76         26.35        13.49 o                         
   5   4   3        732.10        718.88        14.24 o                         
   6   4   3        129.42        128.08        12.61 o                         
   7   4   3        425.14        417.81        13.02 o                         
   8   4   3        216.17        214.57        11.28 o                         
   9   4   3        112.43        105.89        10.46 o                         
  10   4   3         25.52         20.07        13.04 o                         
  11   4   3         17.34         18.13        12.83 o                         
   0   5   3       1325.53       1316.35        48.91 o                         
   1   5   3         77.73         73.75        11.74 o                         
   2   5   3        318.27        353.47        11.88 o                         
   3   5   3       1416.70       1395.49        14.08 o                         
   4   5   3       1493.60       1446.18        14.15 o                         
   5   5   3         20.96         12.44        11.83 o                         
   6   5   3        438.72        445.63        12.56 o                         
   7   5   3        364.20        365.78        12.27 o                         
   8   5   3         28.35         13.39        10.35 o                         
   9   5   3         11.41         15.17         9.28 o                         
  10   5   3        153.64        157.45        11.87 o                         
  11   5   3         31.14         23.53        12.37 o                         
   0   6   3       1027.87       1117.31        21.16 o                         
   1   6   3        172.64        184.40        12.52 o                         
   2   6   3        284.12        272.09        11.25 o                         
   3   6   3        265.42        268.08        12.14 o                         
   4   6   3        127.55        136.85        16.02 o                         
   5   6   3         28.46         34.79        11.03 o                         
   6   6   3        113.78        123.68        10.67 o                         
   7   6   3         83.64         70.55        10.05 o                         
   8   6   3        139.71        122.23        11.22 o                         
   9   6   3         46.63         25.51        12.10 o                         
  10   6   3         39.18         31.18        10.05 o                         
   0   7   3         39.96         18.00        23.54 o                         
   1   7   3         79.45        117.94        11.61 o                         
   2   7   3        697.69        742.40        27.38 o                         
   3   7   3        262.74        296.36        11.16 o                         
   4   7   3         63.34         65.40        14.08 o                         
   5   7   3        106.77        124.23        13.92 o                         
   6   7   3         94.01        106.85         9.52 o                         
   7   7   3        156.01        150.73         9.38 o                         
   8   7   3         69.14         87.00        12.96 o                         
   9   7   3         39.27         28.26         9.79 o                         
   0   8   3          2.19          8.22        11.40 o                         
   1   8   3        312.10        314.26        20.38 o                         
   2   8   3        342.07        336.47        11.54 o                         
   3   8   3         72.28         77.86         9.77 o                         
   4   8   3        253.71        248.97         9.16 o                         
   5   8   3        489.97        438.64        12.09 o                         
   6   8   3         33.29         31.92        10.13 o                         
   7   8   3         13.09         10.98        10.28 o                         
   8   8   3         56.40         50.66        10.16 o                         
   0   9   3        258.59        271.23        24.18 o                         
   1   9   3        147.73        154.33        10.49 o                         
   2   9   3         54.27         51.87         9.13 o                         
   3   9   3         70.28         75.49         7.93 o                         
   4   9   3         27.87         28.06        10.15 o                         
   5   9   3         63.40         68.72        11.02 o                         
   6   9   3         73.37         89.49        10.05 o                         
   7   9   3         39.21         33.72         9.49 o                         
   0  10   3          5.51         -6.26        14.55 o                         
   1  10   3          9.81         18.84        11.92 o                         
   2  10   3         31.28          4.98        12.57 o                         
   3  10   3          9.96         -5.81         8.97 o                         
   4  10   3         17.06         -7.17         9.83 o                         
   5  10   3         27.22         21.77         9.49 o                         
   0  11   3         21.71         -3.85        27.01 o                         
   1  11   3         19.01         -5.69         8.31 o                         
   1   0   4        786.84        689.13        35.22 o                         
   2   0   4       4884.85       4496.29        95.45 o                         
   3   0   4       1372.61       1261.41        21.06 o                         
   4   0   4       1285.32       1230.14        25.30 o                         
   5   0   4       1335.93       1305.39        22.93 o                         
   6   0   4         89.31         86.89        18.71 o                         
   7   0   4        199.11        202.38        19.69 o                         
   8   0   4        428.48        413.96        19.06 o                         
   9   0   4        107.79        117.92        17.61 o                         
  10   0   4         44.72         31.39        15.92 o                         
  11   0   4        163.63        185.60        21.84 o                         
  12   0   4        178.68        145.96        21.26 o                         
   0   1   4       6511.56       6133.09        56.27 o                         
   1   1   4       3983.32       3700.12        36.25 o                         
   2   1   4       1703.34       1451.95        16.93 o                         
   3   1   4       5035.55       4886.02        59.97 o                         
   4   1   4        593.93        554.32        15.16 o                         
   5   1   4        893.82        831.04        16.16 o                         
   6   1   4        115.38         95.28        13.80 o                         
   7   1   4        886.98        840.30        15.28 o                         
   8   1   4        134.07        134.34        14.45 o                         
   9   1   4        202.29        187.19        12.70 o                         
  10   1   4        240.47        233.38        11.79 o                         
  11   1   4         28.65         33.91        13.87 o                         
  12   1   4         14.25          8.77        13.84 o                         
   0   2   4      10413.79       9557.94        55.54 o                         
   1   2   4          1.85        -12.48        17.18 o                         
   2   2   4        277.66        227.76        16.39 o                         
   3   2   4        742.43        839.29        17.23 o                         
   4   2   4        384.75        441.76        14.73 o                         
   5   2   4        300.63        303.75        13.59 o                         
   6   2   4        324.99        307.74        13.45 o                         
   7   2   4         81.37         63.54        14.18 o                         
   8   2   4         56.50         54.69        12.42 o                         
   9   2   4          9.31          4.38        11.76 o                         
  10   2   4        144.93        135.06        10.28 o                         
  11   2   4         46.12         42.78        14.35 o                         
  12   2   4         11.22          0.21        12.88 o                         
   0   3   4       4215.46       3829.34       211.73 o                         
   1   3   4       3286.27       3211.00        22.81 o                         
   2   3   4        857.39        827.85        15.71 o                         
   3   3   4       1077.82       1050.98        16.41 o                         
   4   3   4       1304.55       1288.99        16.64 o                         
   5   3   4       3170.38       3267.92        18.83 o                         
   6   3   4        484.63        481.37        13.05 o                         
   7   3   4        201.63        195.22        12.50 o                         
   8   3   4        189.46        195.82        12.36 o                         
   9   3   4        317.91        306.94        11.39 o                         
  10   3   4        152.70        139.39        10.88 o                         
  11   3   4         88.41         88.95        12.85 o                         
  12   3   4         21.42         19.29        11.78 o                         
   0   4   4       1741.02       1706.44        20.53 o                         
   1   4   4        467.22        518.90        47.65 o                         
   2   4   4       1240.27       1221.32        15.00 o                         
   3   4   4        231.31        261.19        12.34 o                         
   4   4   4       1589.46       1561.46        18.47 o                         
   5   4   4        321.09        303.61        12.98 o                         
   6   4   4        261.64        266.49        12.61 o                         
   7   4   4        102.61        128.63        12.15 o                         
   8   4   4        274.25        257.71        10.61 o                         
   9   4   4         81.59         64.29        11.07 o                         
  10   4   4         95.82        117.82        13.70 o                         
  11   4   4         52.96         49.28        12.41 o                         
   0   5   4        688.90        680.22        14.29 o                         
   1   5   4         46.23         55.41        12.84 o                         
   2   5   4       1211.92       1210.42        13.93 o                         
   3   5   4        256.92        253.95        11.53 o                         
   4   5   4         26.03         32.58        12.37 o                         
   5   5   4        591.07        605.37        13.92 o                         
   6   5   4          8.37         -4.64        13.34 o                         
   7   5   4         72.65         60.42        10.51 o                         
   8   5   4        128.50        125.80        10.41 o                         
   9   5   4         20.47         10.46         9.63 o                         
  10   5   4         24.98         29.98        10.89 o                         
  11   5   4          0.42         -4.63        11.23 o                         
   0   6   4        381.26        377.83        18.07 o                         
   1   6   4        145.94        159.04        12.43 o                         
   2   6   4        159.01        183.74        12.18 o                         
   3   6   4        752.37        744.58        12.50 o                         
   4   6   4        164.88        175.60        11.77 o                         
   5   6   4          5.57         12.47        10.79 o                         
   6   6   4         89.38         79.57        10.08 o                         
   7   6   4        232.80        219.97        11.27 o                         
   8   6   4         72.12         79.16         8.98 o                         
   9   6   4         67.17         77.95        10.88 o                         
  10   6   4         14.94          9.40         9.68 o                         
   0   7   4        151.96        161.98        16.38 o                         
   1   7   4        221.09        229.73        12.90 o                         
   2   7   4        577.68        606.17        23.38 o                         
   3   7   4        274.83        288.43        10.93 o                         
   4   7   4         99.40        113.16        19.25 o                         
   5   7   4        313.81        319.37        10.35 o                         
   6   7   4         67.56         69.48        12.20 o                         
   7   7   4         81.21         88.32         9.01 o                         
   8   7   4        173.77        178.00        10.73 o                         
   9   7   4         15.71          3.72         9.99 o                         
   0   8   4        267.98        260.81        17.36 o                         
   1   8   4         59.44         54.44         8.99 o                         
   2   8   4         74.04         70.81         8.85 o                         
   3   8   4        106.61        113.70         9.90 o                         
   4   8   4         19.42         20.67        12.35 o                         
   5   8   4        214.56        209.66        12.15 o                         
   6   8   4         21.47         26.46        10.71 o                         
   7   8   4        123.49        123.82        14.91 o                         
   8   8   4          8.35         17.15         9.90 o                         
   0   9   4        183.32        159.09        13.26 o                         
   1   9   4         10.86          0.22         8.92 o                         
   2   9   4         85.99         83.93         8.16 o                         
   3   9   4          6.38         -7.13         8.93 o                         
   4   9   4         50.66         51.39         9.77 o                         
   5   9   4         43.76         37.05        11.00 o                         
   6   9   4         19.09         10.60         9.83 o                         
   7   9   4         10.21          6.85         9.33 o                         
   0  10   4        107.98         90.64        14.80 o                         
   1  10   4         19.50          5.35         9.03 o                         
   2  10   4         95.40         83.19        12.29 o                         
   3  10   4         43.65         29.73        13.93 o                         
   4  10   4         80.12         74.15        10.26 o                         
   5  10   4         30.05         18.02        10.03 o                         
   0  11   4         15.16         18.42        12.88 o                         
   0   1   5       6187.22       6006.00        67.26 o                         
   1   1   5        275.27        287.51        12.95 o                         
   2   1   5       1737.07       1633.19        17.29 o                         
   3   1   5       1896.80       1944.77        18.84 o                         
   4   1   5        436.49        504.50        14.87 o                         
   5   1   5        589.34        557.69        14.01 o                         
   6   1   5        346.65        318.08        13.71 o                         
   7   1   5         15.67         -5.46        12.85 o                         
   8   1   5         64.46         65.59        12.37 o                         
   9   1   5         39.93         39.82        11.00 o                         
  10   1   5        138.74        113.56        10.22 o                         
  11   1   5         31.15         33.80        12.78 o                         
  12   1   5         68.08         53.51        13.47 o                         
   0   2   5        452.94        406.20        23.64 o                         
   1   2   5       3033.83       2717.87        49.61 o                         
   2   2   5       2496.16       2319.40        18.45 o                         
   3   2   5        197.62        208.48        13.41 o                         
   4   2   5        130.24        139.51        13.23 o                         
   5   2   5       3324.83       3408.84        27.51 o                         
   6   2   5        263.93        266.17        13.68 o                         
   7   2   5          0.55          2.68        14.27 o                         
   8   2   5        313.25        325.88        11.99 o                         
   9   2   5        569.46        558.73        11.10 o                         
  10   2   5         87.42         75.58        10.08 o                         
  11   2   5         81.67         73.52        12.82 o                         
  12   2   5         36.93         40.40        11.97 o                         
   0   3   5       5515.79       5452.37       116.55 o                         
   1   3   5        195.26        178.91        14.82 o                         
   2   3   5       2011.90       1936.97        35.65 o                         
   3   3   5        151.42        123.94        14.27 o                         
   4   3   5        119.49        144.49        16.72 o                         
   5   3   5       1524.99       1506.41        15.34 o                         
   6   3   5        610.58        623.96        12.45 o                         
   7   3   5        475.66        479.97        12.22 o                         
   8   3   5        110.74        105.22        10.80 o                         
   9   3   5         32.37         30.93        12.96 o                         
  10   3   5         59.84         35.63        10.55 o                         
  11   3   5         37.93         51.95        12.60 o                         
  12   3   5         31.77         13.00        11.41 o                         
   0   4   5       1143.46        940.82        21.16 o                         
   1   4   5        160.71        127.55        13.75 o                         
   2   4   5        295.27        314.12        14.16 o                         
   3   4   5        689.40        664.75        13.73 o                         
   4   4   5        331.28        304.44        13.19 o                         
   5   4   5        105.60        114.04        13.08 o                         
   6   4   5         54.45         59.03        12.17 o                         
   7   4   5        167.00        184.94        10.30 o                         
   8   4   5         16.79         32.82        10.13 o                         
   9   4   5          3.59         -0.30        10.21 o                         
  10   4   5         59.58         56.08        13.32 o                         
  11   4   5          2.86          8.55        11.44 o                         
   0   5   5        365.84        388.53        18.42 o                         
   1   5   5        298.21        300.44        12.91 o                         
   2   5   5        965.80        899.57        22.53 o                         
   3   5   5          0.72         11.08        12.45 o                         
   4   5   5         87.29         79.71        12.15 o                         
   5   5   5        245.42        233.93        12.05 o                         
   6   5   5        261.21        264.93        11.57 o                         
   7   5   5        131.96        135.61        10.52 o                         
   8   5   5        183.25        173.73         9.16 o                         
   9   5   5         48.00         50.48        10.73 o                         
  10   5   5         15.32         11.91        10.17 o                         
  11   5   5          3.72          7.36        10.92 o                         
   0   6   5         32.16         64.54        17.02 o                         
   1   6   5        562.74        600.47        13.01 o                         
   2   6   5        723.35        739.61        12.48 o                         
   3   6   5          7.94         16.76        11.56 o                         
   4   6   5          3.28         -5.00        10.17 o                         
   5   6   5        466.71        493.50        11.11 o                         
   6   6   5         98.28        107.81        10.10 o                         
   7   6   5        115.02        110.07        10.25 o                         
   8   6   5        143.27        149.40         9.02 o                         
   9   6   5         83.41         87.63         9.94 o                         
  10   6   5          6.85          4.80         9.17 o                         
   0   7   5        399.82        410.69        36.02 o                         
   1   7   5         84.89         72.35        11.06 o                         
   2   7   5         43.97         34.30        11.93 o                         
   3   7   5        130.66        161.78         9.45 o                         
   4   7   5         38.74         34.94        10.02 o                         
   5   7   5        115.16        114.69        10.20 o                         
   6   7   5         12.44         -1.52         9.10 o                         
   7   7   5        101.46         95.01        10.38 o                         
   8   7   5         75.30         75.94        10.73 o                         
   9   7   5          5.89          5.78        10.92 o                         
   0   8   5        364.34        369.91        16.33 o                         
   1   8   5         22.48         31.38         7.99 o                         
   2   8   5          6.41         -8.55         8.55 o                         
   3   8   5        196.39        189.74         8.81 o                         
   4   8   5        293.80        305.80         9.61 o                         
   5   8   5         38.34         40.69         8.95 o                         
   6   8   5         62.43         48.04        12.42 o                         
   7   8   5         74.29         83.93        10.09 o                         
   8   8   5          3.44         -1.62        10.30 o                         
   0   9   5        186.80        173.90        10.83 o                         
   1   9   5         95.09        101.64         9.00 o                         
   2   9   5         25.19         26.65        13.48 o                         
   3   9   5         76.09         77.80        11.65 o                         
   4   9   5         99.79        104.40        10.74 o                         
   5   9   5         43.90         36.48        10.21 o                         
   6   9   5         24.54          1.62         9.74 o                         
   7   9   5         23.91          0.36         9.19 o                         
   0  10   5          1.93         27.19        14.05 o                         
   1  10   5         21.03         37.35        13.98 o                         
   2  10   5         38.70         26.82         9.96 o                         
   3  10   5         32.50         40.16         9.69 o                         
   4  10   5          5.82        -10.13        10.13 o                         
   0   0   6       2747.94       2341.54        24.13 o                         
   1   0   6       2482.08       2451.83        41.90 o                         
   2   0   6        825.89        803.99        16.63 o                         
   3   0   6       7429.01       7619.46        43.46 o                         
   4   0   6       5550.76       5762.66       125.43 o                         
   5   0   6       1418.71       1385.07        17.74 o                         
   6   0   6        821.30        784.90        29.57 o                         
   7   0   6        693.07        692.31        20.24 o                         
   8   0   6        167.31        189.43        15.83 o                         
   9   0   6        150.30        204.84        15.75 o                         
  10   0   6        374.38        347.87        15.09 o                         
  11   0   6         39.39         41.83        17.89 o                         
  12   0   6         42.40         57.42        16.55 o                         
   0   1   6        315.03        320.95        22.32 o                         
   1   1   6        658.61        578.85        14.64 o                         
   2   1   6        672.47        604.77        14.66 o                         
   3   1   6        221.61        213.49        13.16 o                         
   4   1   6       1037.05       1016.51        22.97 o                         
   5   1   6        818.64        826.45        13.60 o                         
   6   1   6        172.35        197.41        12.17 o                         
   7   1   6        180.14        188.08        12.27 o                         
   8   1   6        132.09        126.42        12.08 o                         
   9   1   6         97.79         90.30        10.50 o                         
  10   1   6         53.43         47.95        10.52 o                         
  11   1   6         69.63         65.26        12.03 o                         
  12   1   6         23.43         22.55        11.53 o                         
   0   2   6       1140.85       1044.93        20.12 o                         
   1   2   6        578.68        595.44        16.17 o                         
   2   2   6       1200.86       1098.79        14.50 o                         
   3   2   6        342.05        355.80        32.91 o                         
   4   2   6          8.54         40.01        12.48 o                         
   5   2   6        552.42        501.36        12.49 o                         
   6   2   6         61.12         59.95        11.69 o                         
   7   2   6        174.26        164.91        13.46 o                         
   8   2   6        166.94        154.92        10.89 o                         
   9   2   6         98.16         99.59        10.85 o                         
  10   2   6          3.94          3.21         9.29 o                         
  11   2   6          7.96          6.84        11.75 o                         
  12   2   6         26.19         15.19        11.07 o                         
   0   3   6       4365.38       4222.46       113.96 o                         
   1   3   6       1522.13       1553.51        21.63 o                         
   2   3   6        760.14        746.57        15.04 o                         
   3   3   6        850.90        816.15        14.64 o                         
   4   3   6        592.25        566.80        13.87 o                         
   5   3   6        280.09        282.90        12.11 o                         
   6   3   6        315.04        342.47        11.80 o                         
   7   3   6        592.67        603.39        11.57 o                         
   8   3   6        236.20        231.43        12.14 o                         
   9   3   6        123.25        131.07        11.60 o                         
  10   3   6        209.99        214.29        18.44 o                         
  11   3   6         63.76         49.78        10.57 o                         
   0   4   6       3044.68       3091.37        73.77 o                         
   1   4   6        184.75        193.79        12.01 o                         
   2   4   6        213.01        203.21        13.18 o                         
   3   4   6        905.04        903.17        13.83 o                         
   4   4   6        297.75        333.71        13.69 o                         
   5   4   6         44.65         51.21        12.02 o                         
   6   4   6        463.01        496.90        13.03 o                         
   7   4   6        351.34        353.81        11.24 o                         
   8   4   6          9.71          4.45         9.58 o                         
   9   4   6         56.66         61.72         9.86 o                         
  10   4   6         68.24         69.14        13.17 o                         
  11   4   6          1.55          1.92        11.26 o                         
   0   5   6        894.80        854.41        27.26 o                         
   1   5   6         87.28         72.75        11.38 o                         
   2   5   6        391.54        394.90        12.85 o                         
   3   5   6         64.50         69.85        12.26 o                         
   4   5   6         24.08         21.82        10.65 o                         
   5   5   6        134.56        159.99        11.68 o                         
   6   5   6         83.41         87.48        11.01 o                         
   7   5   6        104.55        132.88        13.95 o                         
   8   5   6         13.59          9.95         8.38 o                         
   9   5   6          9.55         30.60        10.52 o                         
  10   5   6         26.80         31.50         9.87 o                         
   0   6   6         93.17         91.63        16.51 o                         
   1   6   6        446.69        432.80        20.38 o                         
   2   6   6        639.01        670.59        12.27 o                         
   3   6   6        314.93        293.15        14.80 o                         
   4   6   6         73.86         78.55        11.04 o                         
   5   6   6        203.81        223.37        10.49 o                         
   6   6   6          4.23         -6.17         9.69 o                         
   7   6   6         47.46         41.75         9.54 o                         
   8   6   6        272.91        274.83        12.25 o                         
   9   6   6         25.73         13.26         9.65 o                         
  10   6   6         16.49         20.40         9.93 o                         
   0   7   6        969.09        962.16        14.24 o                         
   1   7   6        196.38        202.56        11.04 o                         
   2   7   6         80.69         98.90         8.59 o                         
   3   7   6        457.58        461.19        11.97 o                         
   4   7   6        119.72        129.95         9.20 o                         
   5   7   6         61.38         65.99        13.40 o                         
   6   7   6        225.30        207.65         9.81 o                         
   7   7   6        215.72        224.91        11.06 o                         
   8   7   6         43.87         24.37        11.31 o                         
   9   7   6         28.38         28.84         9.10 o                         
   0   8   6        130.65        116.18        11.29 o                         
   1   8   6         32.59         28.94         8.45 o                         
   2   8   6        119.46        128.23        18.81 o                         
   3   8   6         42.82         44.48         9.23 o                         
   4   8   6         59.84         43.02         8.23 o                         
   5   8   6         88.66         92.79        10.29 o                         
   6   8   6         41.95         56.88        13.02 o                         
   7   8   6          4.73         25.01         9.72 o                         
   8   8   6         54.63         23.99         9.39 o                         
   0   9   6         65.38         54.84        12.42 o                         
   1   9   6         35.58         43.11        12.70 o                         
   2   9   6        125.18        124.41         9.88 o                         
   3   9   6         42.52         29.61        10.60 o                         
   4   9   6         71.24         51.65        10.49 o                         
   5   9   6        159.51        129.84        20.59 o                         
   6   9   6         14.76          6.52         9.58 o                         
   0  10   6          5.44        -11.92        13.79 o                         
   1  10   6         17.24         10.69         9.82 o                         
   2  10   6         44.15         27.09        20.82 o                         
   3  10   6          0.53         26.56        11.95 o                         
   4  10   6         29.09         13.24         9.49 o                         
   0   1   7        207.05        180.72        16.76 o                         
   1   1   7        100.53        107.30        13.48 o                         
   2   1   7        936.58        864.19        13.98 o                         
   3   1   7       3782.92       3889.38        41.21 o                         
   4   1   7       1083.48       1041.02        19.03 o                         
   5   1   7        803.97        793.79        12.76 o                         
   6   1   7         75.76         92.83        10.60 o                         
   7   1   7        463.13        473.05        15.13 o                         
   8   1   7         73.90         75.86        10.53 o                         
   9   1   7         19.46         11.77        10.00 o                         
  10   1   7         81.26         87.53        10.37 o                         
  11   1   7         84.48         72.82        11.38 o                         
  12   1   7         26.57         20.00        11.24 o                         
   0   2   7       1509.86       1394.80        19.17 o                         
   1   2   7       2100.81       2122.76        25.05 o                         
   2   2   7       2324.50       2416.06        23.75 o                         
   3   2   7        610.76        601.55        13.36 o                         
   4   2   7       1449.24       1490.18        12.83 o                         
   5   2   7       1102.90       1188.74        15.64 o                         
   6   2   7         81.79         71.41        11.49 o                         
   7   2   7        242.20        276.35        11.67 o                         
   8   2   7        691.31        719.55        11.83 o                         
   9   2   7        151.73        136.38         9.74 o                         
  10   2   7        117.82        127.01        11.23 o                         
  11   2   7        200.64        182.32        12.72 o                         
   0   3   7       4754.56       4606.77        25.82 o                         
   1   3   7        119.54         81.81        13.91 o                         
   2   3   7        549.78        527.66        14.18 o                         
   3   3   7       1693.39       1671.37        18.11 o                         
   4   3   7        492.70        483.23        12.51 o                         
   5   3   7        544.74        520.67        11.68 o                         
   6   3   7        110.63        116.57        10.66 o                         
   7   3   7        393.21        412.55        10.64 o                         
   8   3   7         10.65         30.86        10.89 o                         
   9   3   7          9.55         23.22        11.16 o                         
  10   3   7        145.62        137.41        11.64 o                         
  11   3   7          6.76          8.70        11.38 o                         
   0   4   7        593.64        583.34        19.08 o                         
   1   4   7        124.14        105.41        13.02 o                         
   2   4   7        106.74        115.84        13.52 o                         
   3   4   7        676.10        662.00        20.40 o                         
   4   4   7         90.99         95.80        15.37 o                         
   5   4   7         71.07         89.73        12.33 o                         
   6   4   7        259.17        275.16        13.57 o                         
   7   4   7        141.09        137.87         9.81 o                         
   8   4   7         51.08         48.83         9.17 o                         
   9   4   7         50.48         41.01         9.19 o                         
  10   4   7         38.30         41.07        12.71 o                         
  11   4   7          3.22         -2.03        10.04 o                         
   0   5   7        617.57        680.46        18.67 o                         
   1   5   7       1054.50       1077.68        13.46 o                         
   2   5   7        587.86        583.15        12.79 o                         
   3   5   7         95.23         84.89        11.94 o                         
   4   5   7         22.21         26.93        12.34 o                         
   5   5   7        166.18        187.03        10.07 o                         
   6   5   7        116.32        147.71        10.60 o                         
   7   5   7        104.15        108.18         8.96 o                         
   8   5   7        307.39        290.11         9.19 o                         
   9   5   7         97.37         94.95         9.92 o                         
  10   5   7          3.66          8.00         9.64 o                         
   0   6   7        780.08        769.43        19.02 o                         
   1   6   7        208.30        223.41        18.73 o                         
   2   6   7         91.13        130.51        16.21 o                         
   3   6   7        146.30        146.29        11.18 o                         
   4   6   7        413.77        424.69        10.06 o                         
   5   6   7         76.24         83.67        10.06 o                         
   6   6   7        100.45        117.57        10.50 o                         
   7   6   7        239.47        253.81        11.42 o                         
   8   6   7         31.05         22.00         9.83 o                         
   9   6   7         21.97         14.74         9.51 o                         
  10   6   7         36.41         35.48         8.87 o                         
   0   7   7        548.98        547.04        15.47 o                         
   1   7   7         33.21         47.01        10.23 o                         
   2   7   7        188.66        175.92        10.21 o                         
   3   7   7        119.50        111.64        15.61 o                         
   4   7   7         10.19         -5.26        12.75 o                         
   5   7   7          6.94         -8.66         9.27 o                         
   6   7   7         19.56         17.95         9.71 o                         
   7   7   7         28.18         26.48        10.45 o                         
   8   7   7         10.17         13.41         9.76 o                         
   9   7   7         15.31         16.08         8.50 o                         
   0   8   7        101.79        110.16        13.31 o                         
   1   8   7        106.00        114.06         8.44 o                         
   2   8   7        255.14        245.78         9.51 o                         
   3   8   7        109.30         91.95         9.62 o                         
   4   8   7         55.71         50.16         9.02 o                         
   5   8   7         61.47         63.67        10.87 o                         
   6   8   7        138.29        137.99        11.26 o                         
   7   8   7         26.46         12.80         8.98 o                         
   0   9   7         52.06         22.07        25.51 o                         
   1   9   7         70.10         57.05        12.83 o                         
   2   9   7         82.41         98.03        25.30 o                         
   3   9   7         49.00         59.22        11.16 o                         
   4   9   7         57.25         64.65        10.28 o                         
   5   9   7        127.97         88.97        10.16 o                         
   6   9   7          9.83          5.88         9.38 o                         
   0  10   7          9.08         10.09        13.72 o                         
   1  10   7          1.47         -5.73        14.06 o                         
   2  10   7          3.43          9.81         9.44 o                         
   3  10   7         26.48         22.04        10.26 o                         
   0   0   8       1911.58       1836.35        56.79 o                         
   1   0   8        323.40        252.12        21.38 o                         
   2   0   8        575.62        552.59        31.54 o                         
   3   0   8        313.68        313.58        13.55 o                         
   4   0   8         79.37         79.77        15.01 o                         
   5   0   8       1818.63       1789.68        23.84 o                         
   6   0   8          4.90         -1.23        14.21 o                         
   7   0   8        430.93        472.05        18.67 o                         
   8   0   8          6.24         11.42        15.70 o                         
   9   0   8        341.58        355.23        17.17 o                         
  10   0   8         32.86         64.01        15.47 o                         
  11   0   8         39.30         11.41        17.29 o                         
   0   1   8        253.01        278.30        45.21 o                         
   1   1   8        313.83        396.84        19.41 o                         
   2   1   8       1763.84       1803.49        16.63 o                         
   3   1   8       1062.88       1085.49        12.79 o                         
   4   1   8        693.43        711.90        12.39 o                         
   5   1   8       1129.22       1135.22        14.84 o                         
   6   1   8        230.41        246.20        10.18 o                         
   7   1   8        188.28        182.15        10.56 o                         
   8   1   8        171.21        148.37        10.87 o                         
   9   1   8         41.43         36.16        10.29 o                         
  10   1   8         73.90         69.10        12.68 o                         
  11   1   8         20.29         20.54        11.45 o                         
   0   2   8        379.04        348.05        18.85 o                         
   1   2   8        110.69        108.84        12.04 o                         
   2   2   8        668.52        657.21        11.57 o                         
   3   2   8        219.12        229.31         9.96 o                         
   4   2   8        172.93        173.41        11.33 o                         
   5   2   8        103.53        109.48        10.52 o                         
   6   2   8          1.66          1.06        10.73 o                         
   7   2   8        118.41        118.94        10.64 o                         
   8   2   8         53.67         59.72         9.74 o                         
   9   2   8          2.65          3.77         9.61 o                         
  10   2   8          2.14          7.34        11.23 o                         
  11   2   8         10.26         19.68        10.69 o                         
   0   3   8         57.57         74.02        26.30 o                         
   1   3   8       1799.83       1723.24        15.05 o                         
   2   3   8       1413.02       1390.98        13.06 o                         
   3   3   8        823.70        810.01        12.89 o                         
   4   3   8        155.47        162.83        11.31 o                         
   5   3   8        311.05        277.21        10.41 o                         
   6   3   8        316.04        301.43        10.42 o                         
   7   3   8        419.42        455.50        10.42 o                         
   8   3   8        221.26        241.71        10.15 o                         
   9   3   8        207.31        205.46         9.34 o                         
  10   3   8         14.81         24.16        11.51 o                         
  11   3   8         38.65         22.76        10.60 o                         
   0   4   8          3.06          3.53        14.62 o                         
   1   4   8        638.52        623.43        12.03 o                         
   2   4   8       1114.85       1158.96        13.82 o                         
   3   4   8         28.39         30.67        13.09 o                         
   4   4   8        142.28        130.30        10.85 o                         
   5   4   8        476.21        509.73        11.36 o                         
   6   4   8        127.66        141.33        10.32 o                         
   7   4   8         38.32         38.71         9.25 o                         
   8   4   8        257.92        243.31         8.81 o                         
   9   4   8        107.81        112.47        10.97 o                         
  10   4   8          3.28        -10.83        11.47 o                         
   0   5   8        606.58        607.80        16.36 o                         
   1   5   8         41.75         52.73        11.59 o                         
   2   5   8        250.04        242.57        12.00 o                         
   3   5   8         29.08         21.88        11.64 o                         
   4   5   8        154.70        172.48        11.52 o                         
   5   5   8        209.65        213.65        10.72 o                         
   6   5   8         61.50         74.72         9.26 o                         
   7   5   8         18.71         28.98         8.90 o                         
   8   5   8         50.51         45.16         8.48 o                         
   9   5   8         43.63         41.94         9.43 o                         
  10   5   8         43.55         30.08         9.75 o                         
   0   6   8       1027.29       1132.50        21.33 o                         
   1   6   8         79.61         88.28         9.28 o                         
   2   6   8        115.89        122.92        10.95 o                         
   3   6   8          8.23         12.24        10.54 o                         
   4   6   8        151.36        167.50        10.01 o                         
   5   6   8        169.21        174.59        10.62 o                         
   6   6   8         73.71         73.56         9.26 o                         
   7   6   8         89.86         92.49         7.99 o                         
   8   6   8         15.15          6.93        10.29 o                         
   9   6   8          3.86          2.47        10.06 o                         
   0   7   8        720.97        703.15        15.17 o                         
   1   7   8        177.17        193.79         9.14 o                         
   2   7   8        188.98        210.26        17.30 o                         
   3   7   8         35.12         16.31         9.62 o                         
   4   7   8        113.47         98.65         9.58 o                         
   5   7   8        112.84        113.25         9.25 o                         
   6   7   8        182.10        193.75        11.65 o                         
   7   7   8         40.30         51.93        10.70 o                         
   8   7   8         84.28         80.06         8.70 o                         
   0   8   8         45.59         53.41        10.47 o                         
   1   8   8         88.71         80.90         9.10 o                         
   2   8   8        102.53         96.78        11.16 o                         
   3   8   8         71.36         64.28         9.87 o                         
   4   8   8         22.50         41.06        14.00 o                         
   5   8   8        193.13        186.09        10.96 o                         
   6   8   8         33.89         35.31        10.04 o                         
   7   8   8         47.65         52.13         9.98 o                         
   0   9   8          2.32         29.46        14.66 o                         
   1   9   8          1.20         -9.61         9.61 o                         
   2   9   8          8.47         16.45        17.32 o                         
   3   9   8        108.98         98.82        11.18 o                         
   4   9   8         48.23         50.75        10.11 o                         
   5   9   8          7.21          6.64        13.46 o                         
   0  10   8         51.69         38.92        13.57 o                         
   1  10   8          5.18         20.03         8.47 o                         
   2  10   8          4.35          0.22        12.05 o                         
   3  10   8        125.78         90.50        21.11 o                         
   0   1   9        438.43        421.55        15.77 o                         
   1   1   9        907.92        911.57        12.32 o                         
   2   1   9        567.61        587.56        12.17 o                         
   3   1   9        784.92        805.51        11.89 o                         
   4   1   9        367.14        344.03        10.66 o                         
   5   1   9        819.50        859.12        12.61 o                         
   6   1   9         96.06        107.88         9.40 o                         
   7   1   9         65.42         72.49         9.41 o                         
   8   1   9         46.29         56.78        10.06 o                         
   9   1   9        175.52        174.63         9.44 o                         
  10   1   9        116.90         96.62        11.23 o                         
  11   1   9         60.80         64.13        11.22 o                         
   0   2   9       2179.28       2208.10        48.20 o                         
   1   2   9         38.68         30.33        10.71 o                         
   2   2   9        278.21        308.49        11.48 o                         
   3   2   9       3098.65       3133.43        44.54 o                         
   4   2   9        668.14        708.69        10.90 o                         
   5   2   9        288.03        300.47        10.25 o                         
   6   2   9        555.27        552.97        11.17 o                         
   7   2   9        697.13        710.14         9.78 o                         
   8   2   9          1.95         -4.40         9.04 o                         
   9   2   9         42.50         63.34         9.52 o                         
  10   2   9        192.00        173.28        13.94 o                         
  11   2   9         22.23         26.58        11.04 o                         
   0   3   9        572.24        621.02        17.07 o                         
   1   3   9        553.32        590.57        11.26 o                         
   2   3   9        730.85        719.85        11.36 o                         
   3   3   9        169.93        149.25        11.05 o                         
   4   3   9        448.33        460.02        12.62 o                         
   5   3   9         14.10         13.22        10.01 o                         
   6   3   9        183.97        197.40        10.02 o                         
   7   3   9         32.59         21.24         9.18 o                         
   8   3   9        131.11        124.73         9.20 o                         
   9   3   9        114.12        140.56        10.15 o                         
  10   3   9         11.23          6.80        11.29 o                         
  11   3   9         33.02         41.78        10.29 o                         
   0   4   9        103.69         99.40        17.81 o                         
   1   4   9        280.86        282.51        12.74 o                         
   2   4   9        758.40        770.09        17.70 o                         
   3   4   9         16.73         12.55         9.17 o                         
   4   4   9         85.09        106.23        11.57 o                         
   5   4   9        799.57        840.96         9.91 o                         
   6   4   9         20.43         19.98         8.75 o                         
   7   4   9          1.04         -2.88         8.55 o                         
   8   4   9        293.65        284.89         8.67 o                         
   9   4   9         11.68          9.33        10.23 o                         
  10   4   9         15.20         14.38        10.35 o                         
   0   5   9       1730.60       1724.04        18.91 o                         
   1   5   9         79.54         76.67        11.69 o                         
   2   5   9        107.34        128.01        17.92 o                         
   3   5   9         98.39        101.40        11.49 o                         
   4   5   9        173.75        191.70        11.02 o                         
   5   5   9         53.38         51.33         9.40 o                         
   6   5   9        166.43        184.09         8.81 o                         
   7   5   9        161.45        169.26         8.37 o                         
   8   5   9         34.28         29.28         9.64 o                         
   9   5   9          4.82         -9.36         9.36 o                         
  10   5   9         79.01         55.91         9.04 o                         
   0   6   9        198.82        218.21        15.51 o                         
   1   6   9         65.57         89.08        10.67 o                         
   2   6   9         24.21         12.09        10.38 o                         
   3   6   9         12.32          5.94         9.00 o                         
   4   6   9         20.70         32.40        12.90 o                         
   5   6   9         21.41         27.96         9.51 o                         
   6   6   9         76.74         65.24         8.51 o                         
   7   6   9          4.81         -4.32        10.37 o                         
   8   6   9          2.93          2.23         9.29 o                         
   9   6   9         41.11         31.83         8.53 o                         
   0   7   9        322.05        317.84        14.46 o                         
   1   7   9         10.89          4.68        10.58 o                         
   2   7   9        108.61         93.91         9.64 o                         
   3   7   9         18.80         17.99        11.14 o                         
   4   7   9         12.82         21.13         9.12 o                         
   5   7   9        110.72         99.78         9.12 o                         
   6   7   9          8.79          4.54        11.03 o                         
   7   7   9        119.30        102.03        10.67 o                         
   8   7   9         14.02         29.50         9.55 o                         
   0   8   9         97.79        100.41        15.73 o                         
   1   8   9        131.87        123.64        19.57 o                         
   2   8   9        291.04        253.42        18.92 o                         
   3   8   9         21.71         22.55        10.58 o                         
   4   8   9         85.97         93.37        10.76 o                         
   5   8   9         70.32         69.23        13.45 o                         
   6   8   9         17.09         27.73        10.12 o                         
   7   8   9         48.69         47.34         9.66 o                         
   0   9   9         12.89          7.47        14.36 o                         
   1   9   9         20.33          5.75         9.06 o                         
   2   9   9         35.06         18.89        15.17 o                         
   3   9   9        133.81         82.97        13.13 o                         
   4   9   9         41.40         31.40         9.82 o                         
   5   9   9          8.97         -8.78         8.78 o                         
   0  10   9          1.18          4.91        13.05 o                         
   1  10   9          4.47          4.58        12.11 o                         
   0   0  10        325.03        279.27        21.23 o                         
   1   0  10       1289.49       1429.44        18.90 o                         
   2   0  10        192.20        175.30        14.34 o                         
   3   0  10        106.17        118.06        12.67 o                         
   4   0  10        675.45        749.76        16.22 o                         
   5   0  10       1062.22       1061.34        13.61 o                         
   6   0  10         56.27         36.53        12.52 o                         
   7   0  10         49.86         46.96        11.82 o                         
   8   0  10        175.99        184.58        14.00 o                         
   9   0  10         75.64         57.43        14.11 o                         
  10   0  10         51.08         70.39        14.63 o                         
  11   0  10        129.69         99.66        13.85 o                         
   0   1  10       2476.98       2447.32        32.16 o                         
   1   1  10        133.09        134.49        11.68 o                         
   2   1  10        337.94        303.77         9.56 o                         
   3   1  10        913.16        941.23        11.78 o                         
   4   1  10        521.80        575.23         9.76 o                         
   5   1  10        883.01        926.17        10.10 o                         
   6   1  10         95.16         91.76         8.88 o                         
   7   1  10        413.42        427.88         9.24 o                         
   8   1  10         18.42         18.86         9.11 o                         
   9   1  10         35.34         32.20         8.95 o                         
  10   1  10         78.17         69.15        10.89 o                         
  11   1  10         31.78         10.59         9.51 o                         
   0   2  10        288.70        290.20        16.00 o                         
   1   2  10        121.26        128.62        11.17 o                         
   2   2  10          6.51         16.96        10.88 o                         
   3   2  10        133.61        138.04        10.92 o                         
   4   2  10        475.22        435.40        11.16 o                         
   5   2  10         90.89        105.18        10.44 o                         
   6   2  10        104.24        121.91         9.51 o                         
   7   2  10         76.61         68.72         8.39 o                         
   8   2  10         13.75          2.46         8.10 o                         
   9   2  10         35.24         44.53        11.56 o                         
  10   2  10         67.95         48.90        10.69 o                         
  11   2  10         13.41          2.59        10.20 o                         
   0   3  10         89.50        104.93        17.12 o                         
   1   3  10        586.30        596.64        11.14 o                         
   2   3  10        496.12        517.62        11.27 o                         
   3   3  10        641.95        656.62        10.13 o                         
   4   3  10        409.80        427.10        10.84 o                         
   5   3  10        196.60        190.16        10.02 o                         
   6   3  10        147.77        145.80         9.26 o                         
   7   3  10        222.88        216.61         8.95 o                         
   8   3  10         78.77         86.14         8.77 o                         
   9   3  10         55.77         65.11        10.35 o                         
  10   3  10         25.21         33.51         9.95 o                         
   0   4  10       1515.95       1519.76        30.59 o                         
   1   4  10        653.53        690.86        10.55 o                         
   2   4  10        419.78        434.26         9.50 o                         
   3   4  10        217.09        221.84        10.25 o                         
   4   4  10        397.66        418.10        11.90 o                         
   5   4  10         81.30         81.48         9.16 o                         
   6   4  10         60.70         72.66         8.74 o                         
   7   4  10        370.07        393.57         8.68 o                         
   8   4  10        251.74        252.91         9.96 o                         
   9   4  10         17.84         32.23         9.79 o                         
  10   4  10         72.07         62.93        10.34 o                         
   0   5  10        526.87        583.52        18.69 o                         
   1   5  10         27.68         36.06        10.17 o                         
   2   5  10        497.09        518.53        11.62 o                         
   3   5  10        467.01        465.03        10.80 o                         
   4   5  10         61.51         81.70         8.72 o                         
   5   5  10         95.26         78.34         8.93 o                         
   6   5  10         14.77         14.26         7.82 o                         
   7   5  10         62.56         42.45         7.77 o                         
   8   5  10         75.77         78.72         9.51 o                         
   9   5  10          0.72          1.67         8.75 o                         
   0   6  10         85.90        117.79        20.08 o                         
   1   6  10        116.87        133.50        14.30 o                         
   2   6  10         17.75         21.22         9.97 o                         
   3   6  10         83.77        104.37         9.04 o                         
   4   6  10         64.08         55.67         9.70 o                         
   5   6  10         93.44         86.82         8.33 o                         
   6   6  10        158.19        135.06        11.81 o                         
   7   6  10         16.15          8.06         9.77 o                         
   8   6  10         11.76          4.59         8.79 o                         
   0   7  10         99.01        135.96        29.21 o                         
   1   7  10        225.71        228.22         8.10 o                         
   2   7  10        319.53        292.09        10.11 o                         
   3   7  10          3.89         -9.04         9.04 o                         
   4   7  10         86.54         75.74        12.62 o                         
   5   7  10        177.97        212.83        12.17 o                         
   6   7  10         42.73         34.12         9.52 o                         
   7   7  10         20.12         26.03         8.68 o                         
   0   8  10        100.08         67.31        21.35 o                         
   1   8  10         46.99         38.53         9.52 o                         
   2   8  10         21.35         30.59        10.73 o                         
   3   8  10        149.04        153.27        20.00 o                         
   4   8  10        111.29        119.71        16.84 o                         
   5   8  10         36.91         40.57         9.99 o                         
   6   8  10         11.74         32.10         9.49 o                         
   0   9  10          3.66         14.79        25.23 o                         
   1   9  10         15.22         17.29         8.76 o                         
   2   9  10         12.70          7.84         9.87 o                         
   3   9  10         59.21         49.57         8.79 o                         
   4   9  10         31.75         20.57         9.50 o                         
   0   1  11        411.32        454.77        16.39 o                         
   1   1  11        371.13        398.71        11.53 o                         
   2   1  11        532.53        558.77        11.42 o                         
   3   1  11          8.51         19.67         8.20 o                         
   4   1  11        153.25        161.59         9.01 o                         
   5   1  11        498.28        510.39         9.18 o                         
   6   1  11        133.42        146.16         8.14 o                         
   7   1  11         20.13         19.91         8.30 o                         
   8   1  11        184.61        170.39         8.22 o                         
   9   1  11         92.97        104.22        11.45 o                         
  10   1  11         37.58         36.43        10.88 o                         
   0   2  11        552.69        563.01        24.52 o                         
   1   2  11        429.19        424.78        15.12 o                         
   2   2  11       1352.77       1410.68        17.99 o                         
   3   2  11        192.66        222.04         9.66 o                         
   4   2  11        266.10        282.40        10.16 o                         
   5   2  11       1226.58       1278.85        23.15 o                         
   6   2  11        248.74        283.80         8.88 o                         
   7   2  11         73.12         74.17         7.81 o                         
   8   2  11        149.90        140.29         7.86 o                         
   9   2  11         95.67        103.98        10.83 o                         
  10   2  11          5.36         12.82         9.77 o                         
   0   3  11         85.42         93.76        13.56 o                         
   1   3  11        847.67        833.91        10.94 o                         
   2   3  11        255.65        272.01        10.87 o                         
   3   3  11        282.18        275.43        11.64 o                         
   4   3  11         14.46         -5.66         9.44 o                         
   5   3  11        223.59        204.58         8.90 o                         
   6   3  11         26.41         58.69         8.70 o                         
   7   3  11         51.52         62.34         8.34 o                         
   8   3  11        160.06        122.22         7.87 o                         
   9   3  11         74.01         81.45         9.62 o                         
  10   3  11         51.45         49.42        10.24 o                         
   0   4  11       2071.34       2139.51        81.00 o                         
   1   4  11        389.92        420.57         9.38 o                         
   2   4  11        245.22        251.03         9.18 o                         
   3   4  11        337.86        363.44         9.56 o                         
   4   4  11        144.54        139.06         9.11 o                         
   5   4  11         15.62         16.85         8.61 o                         
   6   4  11         94.69        101.17         8.68 o                         
   7   4  11        288.74        263.57         9.04 o                         
   8   4  11         98.92         87.11        10.75 o                         
   9   4  11         29.32         13.08         9.18 o                         
   0   5  11        142.29        166.12        15.40 o                         
   1   5  11        129.65        143.94        11.43 o                         
   2   5  11        312.14        325.83         8.93 o                         
   3   5  11        432.34        446.80         8.90 o                         
   4   5  11        156.11        162.85         9.78 o                         
   5   5  11        348.07        340.35         8.25 o                         
   6   5  11        128.45        128.61         9.34 o                         
   7   5  11         61.45         64.03        10.88 o                         
   8   5  11         37.85         44.69         9.09 o                         
   9   5  11         40.64         30.77         8.67 o                         
   0   6  11         63.55         76.43        30.39 o                         
   1   6  11         98.26        112.40        10.64 o                         
   2   6  11        162.97        157.39         9.35 o                         
   3   6  11          8.39         22.04        12.90 o                         
   4   6  11          3.07         -2.52         8.24 o                         
   5   6  11        140.63        133.14         8.91 o                         
   6   6  11         11.10         41.55         8.27 o                         
   7   6  11         14.63          8.74         8.17 o                         
   8   6  11         42.46         35.69         8.38 o                         
   0   7  11        184.44        164.56        17.95 o                         
   1   7  11         51.29         37.47         9.06 o                         
   2   7  11         58.10         51.76         8.99 o                         
   3   7  11         19.47         16.13         8.87 o                         
   4   7  11         16.71         44.16        12.38 o                         
   5   7  11         30.38         50.94        13.27 o                         
   6   7  11         81.13         65.96        11.21 o                         
   7   7  11         14.81         17.17         8.78 o                         
   0   8  11        153.53        156.27        24.56 o                         
   1   8  11         17.84         14.83        11.72 o                         
   2   8  11          0.96         10.24         9.27 o                         
   3   8  11         93.95         98.10        13.14 o                         
   4   8  11         62.16         69.44        15.47 o                         
   5   8  11          2.97         17.20        14.38 o                         
   0   9  11         45.69         40.79        13.69 o                         
   1   9  11         42.90         36.30        10.94 o                         
   2   9  11         34.96         32.03         9.51 o                         
   3   9  11         54.67         26.12         8.54 o                         
   0   0  12       2276.94       2232.14        19.23 o                         
   1   0  12        785.62        847.77        14.43 o                         
   2   0  12        797.95        881.75        37.76 o                         
   3   0  12       1781.20       1896.31        21.20 o                         
   4   0  12        190.18        230.37        12.82 o                         
   5   0  12        345.55        352.77        12.42 o                         
   6   0  12        667.09        683.84        13.25 o                         
   7   0  12        880.93        866.10        13.51 o                         
   8   0  12        103.79         99.96        11.02 o                         
   9   0  12        166.47        174.97        15.51 o                         
  10   0  12        124.59         98.08        15.34 o                         
   0   1  12         63.81         60.52        12.09 o                         
   1   1  12        195.36        218.51        10.03 o                         
   2   1  12        375.68        397.78        10.85 o                         
   3   1  12          8.65         10.58         8.78 o                         
   4   1  12        239.69        246.45         8.50 o                         
   5   1  12        117.67        143.90         7.63 o                         
   6   1  12         68.62         63.25         7.95 o                         
   7   1  12         30.90         28.78         7.43 o                         
   8   1  12         63.36         66.39         8.09 o                         
   9   1  12         31.59         25.02        10.52 o                         
  10   1  12         13.47         20.68        12.13 o                         
   0   2  12         50.61         50.51        14.52 o                         
   1   2  12         11.42         25.38        11.42 o                         
   2   2  12         96.18         99.59        10.21 o                         
   3   2  12        364.38        406.23        10.32 o                         
   4   2  12        397.57        417.94         9.24 o                         
   5   2  12         29.33         22.80         8.75 o                         
   6   2  12         13.50         16.42         7.57 o                         
   7   2  12         23.24         15.50         7.23 o                         
   8   2  12         64.39         62.35         9.14 o                         
   9   2  12          8.49         12.89         9.69 o                         
  10   2  12         41.01         32.97         9.62 o                         
   0   3  12        185.97        185.24        14.41 o                         
   1   3  12         27.88         27.69         9.38 o                         
   2   3  12        241.72        261.39         8.84 o                         
   3   3  12         92.95         90.89         8.43 o                         
   4   3  12        195.07        205.14         9.30 o                         
   5   3  12         14.48          9.08        10.32 o                         
   6   3  12         60.42         83.81         7.51 o                         
   7   3  12         45.13         45.47         8.13 o                         
   8   3  12         19.84         13.04         8.60 o                         
   9   3  12          4.84          8.47         8.73 o                         
   0   4  12        409.37        477.87        13.70 o                         
   1   4  12        356.41        390.34        11.81 o                         
   2   4  12         16.51         13.60         8.94 o                         
   3   4  12        399.68        410.72        11.65 o                         
   4   4  12         85.84         97.55         8.55 o                         
   5   4  12        427.48        433.13        10.93 o                         
   6   4  12        161.96        151.34         7.79 o                         
   7   4  12         55.78         65.92         8.86 o                         
   8   4  12          5.75          5.13         9.12 o                         
   9   4  12        134.56        101.30         7.93 o                         
   0   5  12         85.98         77.35        12.53 o                         
   1   5  12         14.31         11.38        10.38 o                         
   2   5  12        163.31        163.96         7.90 o                         
   3   5  12         74.60         65.26         8.21 o                         
   4   5  12         52.95         52.74         8.21 o                         
   5   5  12        105.12         98.20         7.36 o                         
   6   5  12         60.50         64.90         9.33 o                         
   7   5  12         66.91         85.69         9.17 o                         
   8   5  12         21.41         19.74        10.87 o                         
   0   6  12        251.71        264.94        13.74 o                         
   1   6  12         94.09        109.44        16.19 o                         
   2   6  12        159.58        157.76         8.61 o                         
   3   6  12         55.36         38.15         9.17 o                         
   4   6  12         63.78         65.51         7.53 o                         
   5   6  12        163.43        192.43        11.20 o                         
   6   6  12          9.49         -5.12         8.97 o                         
   7   6  12         41.97         33.34         8.07 o                         
   0   7  12         91.08         70.63        12.54 o                         
   1   7  12         46.87         39.15         8.78 o                         
   2   7  12          8.30         67.96        30.00 o                         
   3   7  12        239.22        268.58        26.77 o                         
   4   7  12         49.50         55.55         8.11 o                         
   5   7  12         11.21          9.73         9.29 o                         
   6   7  12         16.72         15.34         7.86 o                         
   0   8  12         13.47         12.87        10.19 o                         
   1   8  12         27.50         20.25        10.13 o                         
   2   8  12         51.35         48.00         8.25 o                         
   3   8  12         33.54         23.28         9.85 o                         
   4   8  12         10.59         25.62         8.70 o                         
   5   8  12         12.05         22.70         8.73 o                         
   0   9  12         27.79         17.85        13.14 o                         
   1   9  12         28.37         25.53        11.27 o                         
   2   9  12         28.88         14.54         8.33 o                         
   0   1  13       1112.49       1185.24        11.84 o                         
   1   1  13        128.37        142.92         9.12 o                         
   2   1  13        127.32        149.18         8.45 o                         
   3   1  13        448.77        484.97         8.36 o                         
   4   1  13        128.42        155.77         8.77 o                         
   5   1  13          5.61          9.63         8.54 o                         
   6   1  13        156.01        141.45         7.13 o                         
   7   1  13        302.05        298.37         8.56 o                         
   8   1  13        126.32        118.29         9.00 o                         
   9   1  13          5.52         20.45         9.99 o                         
  10   1  13         46.16         30.97         9.33 o                         
   0   2  13        852.16        939.03        15.29 o                         
   1   2  13        270.72        297.17         9.46 o                         
   2   2  13        205.92        228.89        10.70 o                         
   3   2  13         13.53         17.61         8.48 o                         
   4   2  13        327.06        391.03        16.55 o                         
   5   2  13        145.89        151.77         9.05 o                         
   6   2  13         38.00         31.20         7.21 o                         
   7   2  13        113.98        116.11         7.61 o                         
   8   2  13        192.54        177.76         8.71 o                         
   9   2  13          8.50          4.29         8.97 o                         
   0   3  13        328.38        350.75        17.32 o                         
   1   3  13         10.20          5.03         9.31 o                         
   2   3  13        533.37        588.15        15.89 o                         
   3   3  13        426.77        416.45         9.14 o                         
   4   3  13         95.63        104.54         8.56 o                         
   5   3  13         82.75         79.95         7.46 o                         
   6   3  13        112.39        108.02         7.60 o                         
   7   3  13        167.91        190.63         8.60 o                         
   8   3  13         73.63         66.75         8.41 o                         
   9   3  13          4.98          2.74         7.89 o                         
   0   4  13        228.44        245.78        10.91 o                         
   1   4  13         34.93         19.59         7.95 o                         
   2   4  13         52.05         36.93         7.86 o                         
   3   4  13        382.69        394.02         9.21 o                         
   4   4  13        189.79        178.21         7.73 o                         
   5   4  13         75.03         68.87         7.93 o                         
   6   4  13        110.50        103.71         7.05 o                         
   7   4  13         20.43         18.32        11.46 o                         
   8   4  13          1.38          3.75         8.88 o                         
   0   5  13        100.91         94.85        17.47 o                         
   1   5  13        322.32        304.68         7.82 o                         
   2   5  13        386.38        419.46         8.38 o                         
   3   5  13        326.71        317.77         9.85 o                         
   4   5  13        123.58        110.39         7.78 o                         
   5   5  13        372.47        360.86        10.64 o                         
   6   5  13         23.86         34.88         8.28 o                         
   7   5  13         45.62         36.52         8.24 o                         
   8   5  13         77.71         41.33         8.35 o                         
   0   6  13        115.39        123.03        21.00 o                         
   1   6  13         26.23         17.66         6.91 o                         
   2   6  13         36.54         39.32         9.09 o                         
   3   6  13        248.87        227.58        10.87 o                         
   4   6  13        250.81        249.29         9.34 o                         
   5   6  13          5.49         -1.65        12.39 o                         
   6   6  13         18.96          1.17         9.63 o                         
   7   6  13         85.96         75.19         9.41 o                         
   0   7  13         35.22         32.84        20.41 o                         
   1   7  13          4.56          9.83         8.73 o                         
   2   7  13          7.53         18.27         9.42 o                         
   3   7  13         73.91         74.66        10.77 o                         
   4   7  13          4.46         -8.30         8.30 o                         
   5   7  13         23.57         23.60         7.70 o                         
   6   7  13          7.05         15.78         8.89 o                         
   0   8  13          5.22        -13.87        13.87 o                         
   1   8  13         23.18         11.74        11.22 o                         
   2   8  13         23.48         -5.92         9.70 o                         
   3   8  13          0.76         -0.99         8.66 o                         
   4   8  13          2.43         -6.32         8.39 o                         
   0   0  14        575.23        620.89        24.72 o                         
   1   0  14        706.28        761.50        11.96 o                         
   2   0  14       1045.04       1133.71        12.25 o                         
   3   0  14        219.38        248.24        12.71 o                         
   4   0  14        140.52        145.80        12.89 o                         
   5   0  14        132.89        134.02        14.02 o                         
   6   0  14        229.16        241.14        10.61 o                         
   7   0  14        300.73        318.67        16.10 o                         
   8   0  14        313.64        271.52        24.75 o                         
   9   0  14         92.56         88.54        13.19 o                         
   0   1  14          4.32          9.11         9.85 o                         
   1   1  14        474.69        474.95         8.30 o                         
   2   1  14        247.73        258.93         8.29 o                         
   3   1  14         30.95         32.15         7.66 o                         
   4   1  14         30.89         33.91         7.92 o                         
   5   1  14        324.35        298.29         7.88 o                         
   6   1  14         60.74         65.87         7.08 o                         
   7   1  14         25.67         23.48         7.79 o                         
   8   1  14        117.96         98.41         7.87 o                         
   9   1  14         36.55         33.39         8.57 o                         
   0   2  14        284.10        281.83        11.72 o                         
   1   2  14          5.29          0.20         9.04 o                         
   2   2  14         76.63         71.90         8.31 o                         
   3   2  14         56.74         66.01         8.03 o                         
   4   2  14         24.11         26.32         9.05 o                         
   5   2  14         15.41         22.92         9.56 o                         
   6   2  14          7.96          9.71         6.81 o                         
   7   2  14         20.59          9.72         8.42 o                         
   8   2  14          2.79         -4.00         8.17 o                         
   9   2  14          4.99          7.75         7.54 o                         
   0   3  14        307.84        345.76        27.29 o                         
   1   3  14         61.87         69.90         8.02 o                         
   2   3  14        102.66        103.01        10.15 o                         
   3   3  14          3.58         15.62         8.28 o                         
   4   3  14        112.60        135.06         8.13 o                         
   5   3  14        130.83        118.34         8.81 o                         
   6   3  14         66.47         61.34         7.72 o                         
   7   3  14         15.31         10.47         7.61 o                         
   8   3  14         23.18         26.17         7.65 o                         
   0   4  14         45.89         28.74        10.42 o                         
   1   4  14        226.69        206.66         8.46 o                         
   2   4  14        196.27        189.34         7.78 o                         
   3   4  14        120.42        119.54         8.13 o                         
   4   4  14        142.24        134.68         8.71 o                         
   5   4  14        467.56        447.00        13.12 o                         
   6   4  14         18.11         21.99         9.00 o                         
   7   4  14          0.54         14.30         8.37 o                         
   8   4  14         21.31         11.93         7.44 o                         
   0   5  14         30.69         18.58        10.93 o                         
   1   5  14         33.46         28.12        13.71 o                         
   2   5  14         84.70         89.97         7.91 o                         
   3   5  14         17.89          5.79         7.05 o                         
   4   5  14         25.56         19.67         9.13 o                         
   5   5  14          6.09          0.30         8.79 o                         
   6   5  14         12.93         15.47         8.50 o                         
   7   5  14         26.40         17.18         8.45 o                         
   0   6  14         75.29         64.52        11.20 o                         
   1   6  14         48.01         45.51        10.41 o                         
   2   6  14        106.74        127.60         9.08 o                         
   3   6  14        182.22        193.85         9.12 o                         
   4   6  14         83.58         88.66         8.96 o                         
   5   6  14         48.00         60.31         9.16 o                         
   6   6  14         26.24         18.41         7.92 o                         
   0   7  14         25.75         15.89        10.50 o                         
   1   7  14         19.58         24.74         8.46 o                         
   2   7  14         38.69         42.97         8.31 o                         
   3   7  14        112.36        114.99        13.77 o                         
   4   7  14         17.01          3.43         9.62 o                         
   5   7  14         30.58         18.78         6.81 o                         
   0   8  14          9.54          9.25        15.77 o                         
   1   8  14          8.73          5.22         7.83 o                         
   2   8  14         30.58         43.20        14.48 o                         
   0   1  15        131.49        131.14        11.11 o                         
   1   1  15        209.14        202.74         7.87 o                         
   2   1  15        342.24        376.97        14.00 o                         
   3   1  15         93.02         89.87         7.37 o                         
   4   1  15         90.90         98.87         6.33 o                         
   5   1  15        121.10        129.60         8.30 o                         
   6   1  15        154.08        160.51         8.23 o                         
   7   1  15         90.02         69.89         9.51 o                         
   8   1  15         71.32         64.20         7.56 o                         
   0   2  15        606.43        610.14        13.01 o                         
   1   2  15         97.33        107.54        11.34 o                         
   2   2  15         81.78         97.97         7.48 o                         
   3   2  15        131.63        125.33         7.13 o                         
   4   2  15         11.66         24.71         6.40 o                         
   5   2  15        161.67        151.83         6.89 o                         
   6   2  15        119.46        128.34         8.47 o                         
   7   2  15         75.87         58.83         7.85 o                         
   8   2  15         24.76         16.46         7.53 o                         
   0   3  15         47.96         61.61        14.83 o                         
   1   3  15         44.90         33.11         7.58 o                         
   2   3  15        118.45        138.75         8.24 o                         
   3   3  15          8.11          3.61         7.82 o                         
   4   3  15          3.44         -3.71         9.26 o                         
   5   3  15        156.20        183.02         8.98 o                         
   6   3  15         29.45         39.02         7.14 o                         
   7   3  15         47.33         53.30         7.34 o                         
   8   3  15          2.64          2.42         7.29 o                         
   0   4  15        381.16        349.35        19.38 o                         
   1   4  15         10.76         18.94         9.80 o                         
   2   4  15         46.27         56.83        11.35 o                         
   3   4  15         57.68         47.25         7.22 o                         
   4   4  15        108.97        110.11        10.46 o                         
   5   4  15        103.07        119.74         8.92 o                         
   6   4  15         29.38         14.83         8.49 o                         
   7   4  15         26.47         23.69         8.74 o                         
   0   5  15        108.25        133.72        13.41 o                         
   1   5  15         69.48         71.14        10.11 o                         
   2   5  15        103.08         96.44         8.56 o                         
   3   5  15        267.44        292.66        10.41 o                         
   4   5  15        160.83        178.61         9.07 o                         
   5   5  15         43.18         45.04         8.67 o                         
   6   5  15         36.97         25.61        10.27 o                         
   0   6  15         20.55         33.38        17.21 o                         
   1   6  15         12.00         19.60         7.52 o                         
   2   6  15         64.97         75.59         8.69 o                         
   3   6  15         68.97         57.37         8.56 o                         
   4   6  15         20.82         18.33        10.11 o                         
   5   6  15         19.19         -2.72         8.76 o                         
   0   7  15          2.74        -14.37        14.37 o                         
   1   7  15         32.92         22.15        10.59 o                         
   2   7  15         20.35         40.00        17.08 o                         
   3   7  15         19.00         11.88         7.93 o                         
   0   0  16         93.88        140.74        14.78 o                         
   1   0  16        154.32        177.86        24.65 o                         
   2   0  16         27.71         10.86        10.13 o                         
   3   0  16         33.72          3.58         8.03 o                         
   4   0  16         55.00         70.31         8.86 o                         
   5   0  16        116.79        126.41        12.84 o                         
   6   0  16         24.39         19.19        10.52 o                         
   7   0  16         85.44         79.77        12.79 o                         
   8   0  16         59.98         24.87        17.93 o                         
   0   1  16        867.61        872.80        16.25 o                         
   1   1  16         27.08          9.07         7.31 o                         
   2   1  16         40.92         39.67         6.79 o                         
   3   1  16         85.57         92.51         6.90 o                         
   4   1  16        103.28        100.23         6.71 o                         
   5   1  16         48.43         47.78         8.31 o                         
   6   1  16         71.08         66.05         7.73 o                         
   7   1  16         96.48         97.62         7.66 o                         
   8   1  16          4.27         11.69         7.16 o                         
   0   2  16         12.68         30.99        10.12 o                         
   1   2  16         23.22         24.41         7.04 o                         
   2   2  16          3.41          7.72         6.24 o                         
   3   2  16        156.72        135.38         6.87 o                         
   4   2  16         52.79         49.48         6.24 o                         
   5   2  16         70.20         85.21         7.25 o                         
   6   2  16          3.43          5.40         7.39 o                         
   7   2  16         53.16         25.34         7.67 o                         
   0   3  16         67.80         60.58        11.93 o                         
   1   3  16         76.14         71.23         7.78 o                         
   2   3  16        100.09         92.64         7.30 o                         
   3   3  16        107.09        115.60         7.65 o                         
   4   3  16         46.36         47.19         9.17 o                         
   5   3  16         56.09         49.65         9.53 o                         
   6   3  16         39.57         38.56         6.30 o                         
   7   3  16         37.62         24.17         7.05 o                         
   0   4  16         30.27         28.07        14.03 o                         
   1   4  16         13.89         48.73        18.61 o                         
   2   4  16         34.59         37.16         8.78 o                         
   3   4  16        139.47        150.00        11.38 o                         
   4   4  16        162.41        171.71        10.28 o                         
   5   4  16          7.49         -4.39         7.69 o                         
   6   4  16          5.38         -1.65         8.14 o                         
   0   5  16         66.79         83.74        12.85 o                         
   1   5  16         18.96         20.79         8.91 o                         
   2   5  16          5.40         -4.14         9.10 o                         
   3   5  16        125.43        114.10         8.82 o                         
   4   5  16          4.10         18.40         8.91 o                         
   5   5  16         47.84         32.12         7.74 o                         
   0   6  16         52.45         51.77        14.03 o                         
   1   6  16          6.28         -6.52         7.82 o                         
   2   6  16         33.81         31.41        12.10 o                         
   3   6  16         17.71         13.35         7.62 o                         
   4   6  16         12.99         12.25         9.54 o                         
   0   7  16         19.39          5.74        11.13 o                         
   1   7  16         25.61         26.18         8.72 o                         
   0   1  17         43.02         77.08        13.46 o                         
   1   1  17        158.65        150.58         9.40 o                         
   2   1  17         83.05         83.01         6.82 o                         
   3   1  17         24.90         26.05         6.69 o                         
   4   1  17         69.49         74.16         9.36 o                         
   5   1  17        119.41         97.98         7.80 o                         
   6   1  17         31.48         15.94         7.98 o                         
   7   1  17         37.92         36.04         6.90 o                         
   0   2  17        295.84        313.90        13.75 o                         
   1   2  17        111.55        108.83         6.86 o                         
   2   2  17        225.38        192.26        11.78 o                         
   3   2  17        159.97        176.44        11.06 o                         
   4   2  17        185.00        193.12        13.00 o                         
   5   2  17         58.12         44.84         6.67 o                         
   6   2  17         62.77         49.84         9.26 o                         
   7   2  17         43.08         35.29         7.78 o                         
   0   3  17         40.96         22.30        11.81 o                         
   1   3  17         40.10         40.39         8.28 o                         
   2   3  17         44.70         30.92         8.62 o                         
   3   3  17          4.14          4.57         9.27 o                         
   4   3  17         11.19          1.98         6.79 o                         
   5   3  17         65.84         59.16         8.62 o                         
   6   3  17         46.29         56.46         7.26 o                         
   0   4  17          3.15         -8.99        12.61 o                         
   1   4  17         84.72         91.02        14.46 o                         
   2   4  17         65.11         54.81         9.71 o                         
   3   4  17         71.33         67.44        11.31 o                         
   4   4  17         33.66         30.35         8.33 o                         
   5   4  17         52.51         53.70         7.19 o                         
   0   5  17         38.88         26.97        12.01 o                         
   1   5  17         69.67         88.97         9.11 o                         
   2   5  17         18.91         20.46        11.93 o                         
   3   5  17        125.47         97.59        13.93 o                         
   4   5  17         49.42         15.36        10.32 o                         
   0   6  17         17.34         10.07        11.88 o                         
   1   6  17         20.92         25.46         7.54 o                         
   2   6  17         55.31         37.02         8.16 o                         
   0   0  18        232.47        264.55        16.66 o                         
   1   0  18         64.93         58.08        11.71 o                         
   2   0  18         90.88        101.07        11.42 o                         
   3   0  18        279.01        278.81        31.82 o                         
   4   0  18         55.19         71.89        14.64 o                         
   5   0  18        138.45        129.51         9.62 o                         
   6   0  18         74.41         70.10         9.03 o                         
   0   1  18         21.57          4.21        11.53 o                         
   1   1  18         46.13         52.32         8.18 o                         
   2   1  18        114.94        129.13         9.14 o                         
   3   1  18         18.42         18.17         7.76 o                         
   4   1  18         19.78          6.42         7.21 o                         
   5   1  18         35.19         31.29         7.43 o                         
   6   1  18         27.74         22.62         7.04 o                         
   0   2  18         46.02         57.14        13.65 o                         
   1   2  18         10.68         13.88         8.01 o                         
   2   2  18         57.70         47.19         7.92 o                         
   3   2  18          0.49          4.70         8.54 o                         
   4   2  18         15.78         15.74         7.50 o                         
   5   2  18         17.77         11.19         7.34 o                         
   6   2  18          3.21          6.90         6.85 o                         
   0   3  18         20.94         23.89        19.39 o                         
   1   3  18         28.41         21.44         7.21 o                         
   2   3  18        118.63        138.09         7.75 o                         
   3   3  18         90.33         93.56        13.85 o                         
   4   3  18         47.58         35.54         6.97 o                         
   5   3  18         37.34         30.82         8.97 o                         
   0   4  18         43.03         35.00         9.43 o                         
   1   4  18         48.97         35.06        10.76 o                         
   2   4  18         38.24         37.38         8.33 o                         
   3   4  18         71.06         64.66        11.29 o                         
   4   4  18          1.94          2.37         7.92 o                         
   0   5  18         12.40         -8.38        18.99 o                         
   1   5  18          2.65         -8.53         8.53 o                         
   2   5  18         18.97         21.55         6.89 o                         
   0   1  19        105.56         91.40        15.81 o                         
   1   1  19          9.15          7.57         7.08 o                         
   2   1  19          1.62          0.63         9.36 o                         
   3   1  19         36.67         28.79         7.31 o                         
   4   1  19         49.64         51.03        14.50 o                         
   5   1  19          0.95         -1.60         6.65 o                         
   0   2  19         10.53         19.76        10.60 o                         
   1   2  19         39.18         23.27         7.52 o                         
   2   2  19         89.56         76.81         6.85 o                         
   3   2  19         73.01         61.83        11.73 o                         
   4   2  19         96.17         98.85         7.07 o                         
   0   3  19         76.44         65.49        17.09 o                         
   1   3  19          9.78          7.21         6.88 o                         
   2   3  19         22.67          9.06         7.90 o                         
   3   3  19         61.35         59.49         9.22 o                         
   0   4  19         38.65         24.74        17.21 o                         
   1   4  19         18.83          4.88        11.40 o                         
   2   4  19          3.73         -9.42         9.42 o                         
   0   0  20        115.62         87.70        17.18 o                         
   1   0  20         23.89         20.71        13.50 o                         
   2   0  20         47.93         44.13        12.69 o                         
   3   0  20         90.22         92.07        12.35 o                         
   0   1  20         32.67         28.95         9.13 o                         
   1   1  20         16.80         13.08         7.15 o                         
   2   1  20         60.65         38.11         7.95 o                         
   3   1  20         48.67         46.48         9.99 o                         
   0   2  20          6.28         19.53        10.94 o                         
   1   2  20          6.04          9.59         7.41 o                         
   2   2  20          2.51          2.58         6.26 o                         
   0   3  20        103.51         79.26        12.13 o                         
                                                                                
